# Supplementary material for: RNA stability controlled by m6A methylation contributes to X-to-autosome dosage compensation in mammals
Source: Nat Struct Mol Biol. 2023 May 18;30(8):1207–15. doi: 10.1038/s41594-023-00997-7 (PMC10442230; doi:10.1038/s41594-023-00997-7)
Supplement: Supplementary file 4 — Supplementary Tables 1–3 [file 41594_2023_997_MOESM4_ESM.xlsx]

## Sheet: Table S1
Table S1. Half-lives measured by SLAM-seq in male mESC under m6A-depleted (STM2457) and control conditions.
Gene name	Half-life (h) DMSO	Residual sd error (DMSO)	Mean T coverage (DMSO)	Chromosome	Gene ID	Half-life (h) STM2457	Residual sd error (STM2457)	Mean T coverage (STM2457)
0610009B22Rik	2.35244	0.141174	3003.94	chr11	ENSMUSG00000007777.9	2.3929	0.0791111	4831.82
0610010F05Rik	2.05173	0.245166	553.344	chr11	ENSMUSG00000042208.15	1.00976	0.0780783	524.125
0610012G03Rik	1.82885	0.0677648	2746.34	chr16	ENSMUSG00000107002.1	4.71326	0.283976	3208.41
1110004F10Rik	4.14061	0.147636	9482.09	chr7	ENSMUSG00000030663.12	4.10734	0.0844928	8596.41
1110008P14Rik	8.34838	0.231465	2792.28	chr2	ENSMUSG00000039195.4	11.1009	0.210097	3838.36
1110012L19Rik	3.34963	0.209884	1710.5	chrX	ENSMUSG00000045237.5	4.10522	0.147744	1841.27
1110038F14Rik	3.62197	0.172518	8786.78	chr15	ENSMUSG00000063236.6	4.92757	0.250381	9336.78
1110059E24Rik	3.96394	0.190604	4635.44	chr19	ENSMUSG00000035171.9	2.53521	0.139566	5277.06
1110059G10Rik	1.29593	0.106405	1149.59	chr9	ENSMUSG00000032551.7	4.03333	0.299277	1514.5
1110065P20Rik	3.00309	0.130144	3231.12	chr4	ENSMUSG00000078570.10	4.0908	0.139305	3478.94
1190007I07Rik	6.70189	0.299861	3415.03	chr10	ENSMUSG00000063320.11	6.81364	0.180308	4459.89
1500009L16Rik	4.17653	0.0627469	4750.16	chr10	ENSMUSG00000087651.3	5.15933	0.133343	4772.11
1500011B03Rik	1.58878	0.0590292	2910.75	chr5	ENSMUSG00000072694.8	3.08025	0.0916903	4607.77
1600002K03Rik	1.41136	0.237524	1137.09	chr10	ENSMUSG00000035595.6	2.05865	0.206628	1237.59
1600012H06Rik	1.48337	0.104107	2829.06	chr17	ENSMUSG00000050088.9	2.49355	0.169775	3597.2
1700007K13Rik	3.8667	0.140452	3127.41	chr2	ENSMUSG00000026831.16	3.63457	0.120843	2559.33
1700008O03Rik	3.78706	0.232543	616.062	chr7	ENSMUSG00000008028.15	1.41333	0.0651379	573.375
1700017B05Rik	1.37039	0.0636548	2351.12	chr9	ENSMUSG00000032300.7	1.69647	0.170706	1951.38
1700019D03Rik	2.14394	0.0819808	3753.75	chr1	ENSMUSG00000043629.12	2.68178	0.0781403	4405.81
1700029P11Rik	4.11079	0.181192	1948.91	chr15	ENSMUSG00000061633.3	3.64602	0.103335	2312.45
1700030K09Rik	3.05971	0.189717	1012.94	chr8	ENSMUSG00000052794.13	1.58526	0.288371	1309.85
1700037H04Rik	5.30233	0.122827	4745.12	chr2	ENSMUSG00000027327.16	3.42952	0.0624064	5442.05
1700066M21Rik	1.53215	0.142239	605.906	chr1	ENSMUSG00000038323.3	2.15412	0.208044	669.792
1700123O20Rik	3.69157	0.286377	4794	chr14	ENSMUSG00000040822.7	2.72598	0.11549	6338.76
1810013L24Rik	2.2233	0.102358	5041.34	chr16	ENSMUSG00000022507.6	2.09315	0.0757022	9121.02
1810030O07Rik	2.83847	0.118521	10154.7	chrX	ENSMUSG00000044148.6	3.50978	0.15273	11001.1
1810037I17Rik	4.34487	0.110895	16087.3	chr3	ENSMUSG00000054091.9	3.71037	0.0962362	17471
1810055G02Rik	2.6624	0.174224	2154.56	chr19	ENSMUSG00000035372.2	2.95544	0.124413	3092.84
1810058I24Rik	2.6305	0.199272	828.688	chr6	ENSMUSG00000073155.12	3.01934	0.263286	616.125
2210016F16Rik	4.59807	0.131636	2402.81	chr13	ENSMUSG00000021550.6	2.86562	0.17919	2683.39
2210016L21Rik	2.90429	0.108345	2783.84	chr5	ENSMUSG00000029559.15	1.97543	0.145631	1715.7
2300009A05Rik	3.61795	0.277418	1590.19	chr9	ENSMUSG00000032403.8	2.19247	0.197608	3037.41
2310009B15Rik	6.76549	0.201539	1172.5	chr1	ENSMUSG00000079283.2	4.99502	0.145544	1022.02
2310022A10Rik	2.48467	0.142444	5973.25	chr7	ENSMUSG00000049643.15	4.20947	0.210604	8104.17
2310022B05Rik	4.0677	0.225038	4578.03	chr8	ENSMUSG00000031983.7	3.46691	0.107878	5733.01
2310033P09Rik	3.85397	0.203594	4693.53	chr11	ENSMUSG00000020441.6	2.73246	0.130835	4944.17
2310061I04Rik	3.32636	0.123529	7667.28	chr17	ENSMUSG00000050705.15	3.63354	0.137259	8842.33
2410004B18Rik	3.57641	0.201357	4817.84	chr3	ENSMUSG00000036873.13	3.26429	0.222049	5763.22
2410137M14Rik	5.69384	0.296097	688.969	chr17	ENSMUSG00000064308.10	5.2448	0.242043	916.115
2410141K09Rik	3.3231	0.232544	5028.66	chr13	ENSMUSG00000074832.11	2.46283	0.0982447	5892.23
2510039O18Rik	2.95959	0.171607	14053.3	chr4	ENSMUSG00000044496.6	3.36223	0.13938	19632.8
2610001J05Rik	2.80346	0.13153	7021.03	chr6	ENSMUSG00000052419.7	2.90003	0.101515	8669.84
2610008E11Rik	0.773534	0.129836	1272.66	chr10	ENSMUSG00000060301.6	3.73174	0.278166	660.51
2610044O15Rik8	1.67323	0.198911	1432.09	chr8	ENSMUSG00000071302.10	2.37656	0.280835	1008.91
2610301B20Rik	3.8146	0.207332	2977.53	chr4	ENSMUSG00000059482.15	2.61779	0.122752	3086.96
2610318N02Rik	4.27685	0.188083	2503.12	chr16	ENSMUSG00000049916.12	3.66536	0.177414	2692.16
2610507B11Rik	5.55203	0.109104	25235.7	chr11	ENSMUSG00000010277.7	4.91122	0.0843829	24092.7
2700062C07Rik	2.41874	0.160114	1642.16	chr18	ENSMUSG00000024273.8	1.98381	0.267713	1937.24
2810004N23Rik	3.52444	0.135576	28487.4	chr8	ENSMUSG00000031984.8	4.76593	0.182329	34206.3
2810006K23Rik	2.8196	0.265786	1467.62	chr5	ENSMUSG00000047635.6	3.45215	0.182985	1372.77
4833420G17Rik	2.03451	0.101385	3627.03	chr13	ENSMUSG00000062822.8	2.90216	0.119502	3280.99
4833439L19Rik	4.90892	0.137261	2399.69	chr13	ENSMUSG00000025871.18	3.05192	0.137758	2067.79
4921524J17Rik	2.0564	0.164241	1748.06	chr8	ENSMUSG00000036934.9	1.43348	0.216187	1386.06
4930430F08Rik	2.80523	0.14428	2341.81	chr10	ENSMUSG00000046567.10	2.49065	0.160845	2344.23
4930447C04Rik	3.36801	0.244676	1621.03	chr12	ENSMUSG00000021098.14	3.93367	0.118568	1241.38
4930452B06Rik	5.18744	0.249649	1126.78	chr14	ENSMUSG00000021747.12	1.71708	0.243281	902.406
4930453N24Rik	2.04727	0.0765164	6388.94	chr16	ENSMUSG00000059920.9	4.79328	0.258886	8878.94
4931406C07Rik	4.05746	0.128406	1274.38	chr9	ENSMUSG00000031938.15	2.85963	0.16144	1146.07
4931406P16Rik	3.68432	0.191592	3211.56	chr7	ENSMUSG00000066571.13	2.93416	0.180995	4027.5
4931428F04Rik	2.84794	0.137285	2206.75	chr8	ENSMUSG00000014837.15	2.84696	0.186583	2397.17
4932438A13Rik	3.02403	0.147655	3806.06	chr3	ENSMUSG00000037270.18	2.79863	0.146636	3748.81
4933427D14Rik	1.6025	0.0682255	2386.03	chr11	ENSMUSG00000020807.15	2.62919	0.251783	2176.09
5031439G07Rik	5.42008	0.221688	4977.16	chr15	ENSMUSG00000036046.14	4.67293	0.152856	6374.52
5430403G16Rik	1.66667	0.180694	1060.19	chr5	ENSMUSG00000072763.2	3.45069	0.22786	1100.07
5730480H06Rik	3.00111	0.183758	3861.94	chr5	ENSMUSG00000029089.8	3.73682	0.196937	4592.93
5730507C01Rik	2.17133	0.0918619	2632.19	chr12	ENSMUSG00000073197.9	3.93681	0.24889	4823.62
6030458C11Rik	2.55389	0.140198	5335.09	chr15	ENSMUSG00000022195.7	1.93702	0.091002	4766.76
8030462N17Rik	1.4466	0.0895532	4963.72	chr18	ENSMUSG00000047466.10	3.46157	0.197841	6722.36
9130401M01Rik	6.53878	0.114745	19097.3	chr15	ENSMUSG00000101892.1	6.07218	0.135214	17940.8
9430015G10Rik	2.32927	0.202379	3866.34	chr4	ENSMUSG00000059939.13	1.96883	0.176703	2836.89
9430038I01Rik	3.04128	0.227724	1929.75	chr7	ENSMUSG00000040139.14	3.43735	0.171659	3368.41
9930021J03Rik	1.50818	0.104273	879.062	chr19	ENSMUSG00000046138.15	2.47291	0.192366	1024.48
9930104L06Rik	1.75844	0.199189	1275.28	chr4	ENSMUSG00000044730.17	1.53362	0.16009	1107.07
A430005L14Rik	2.74678	0.1183	16331.1	chr4	ENSMUSG00000047613.10	2.86933	0.10702	23395.3
A430033K04Rik	1.2355	0.256662	677.875	chr5	ENSMUSG00000056014.15	1.22728	0.17799	740.938
A4galt	2.29816	0.259871	765.188	chr15	ENSMUSG00000047878.13	3.76732	0.131027	1293
Aaas	3.83802	0.0899457	24827.1	chr15	ENSMUSG00000036678.8	4.23904	0.167598	21737.1
Aacs	2.79795	0.0967959	3669.84	chr5	ENSMUSG00000029482.4	2.77379	0.102497	4490.02
Aagab	2.9393	0.121475	6550.66	chr9	ENSMUSG00000037257.8	3.39489	0.230159	5798.77
Aak1	2.22878	0.0936807	5048.88	chr6	ENSMUSG00000057230.14	4.02953	0.203229	6542.4
Aamp	5.16907	0.140503	25722.2	chr1	ENSMUSG00000006299.13	5.31257	0.152805	28078.9
Aar2	2.53686	0.174853	2465.44	chr2	ENSMUSG00000027628.10	2.79068	0.166027	3957.79
Aard	2.96082	0.219448	432.906	chr15	ENSMUSG00000068522.4	1.16345	0.190108	349.125
Aars	2.99566	0.087436	40294.8	chr8	ENSMUSG00000031960.14	3.3888	0.119309	46313.6
Aasdh	2.5919	0.249158	1433.97	chr5	ENSMUSG00000055923.16	3.30692	0.260316	1545.96
Aasdhppt	3.78598	0.115509	6720.34	chr9	ENSMUSG00000025894.11	3.76114	0.136609	6860.44
Aatf	4.88312	0.0895039	7441.09	chr11	ENSMUSG00000018697.14	4.82971	0.235684	7392.75
Abcb10	4.37549	0.246827	4420.19	chr8	ENSMUSG00000031974.8	5.79385	0.284853	4499.01
Abcb1b	1.86725	0.0712518	2515.84	chr5	ENSMUSG00000028970.9	4.10727	0.230161	1700.65
Abcb7	4.65198	0.151313	3619.84	chrX	ENSMUSG00000031333.7	3.82436	0.132402	3291.64
Abcc1	2.84834	0.134108	2296.22	chr16	ENSMUSG00000023088.17	3.24193	0.0472275	2886.77
Abcc5	3.0295	0.131054	8120.72	chr16	ENSMUSG00000022822.16	3.17712	0.0888735	7948.39
Abcd3	3.23054	0.207944	3250.34	chr3	ENSMUSG00000028127.10	1.88764	0.107089	3236.67
Abce1	4.3431	0.110416	22286.8	chr8	ENSMUSG00000058355.8	4.06646	0.174105	19216.9
Abcf1	4.03437	0.127506	9475.03	chr17	ENSMUSG00000038762.15	6.02076	0.244014	8341.92
Abcf2	4.32524	0.135412	16206.8	chr5	ENSMUSG00000028953.10	4.264	0.141541	16356
Abcf3	4.21318	0.288438	1103.5	chr16	ENSMUSG00000003234.16	4.16256	0.277791	1158.56
Abhd10	3.03604	0.124851	2976.06	chr16	ENSMUSG00000033157.17	2.53995	0.233994	3182.33
Abhd12	3.10017	0.191676	3599.97	chr2	ENSMUSG00000032046.15	4.60628	0.237905	3457.55
Abhd13	2.9091	0.162251	6332.66	chr8	ENSMUSG00000040396.12	3.42833	0.184863	8309.58
Abhd14a	5.64205	0.138627	4139.91	chr9	ENSMUSG00000042210.17	6.84879	0.299042	4121.9
Abhd16a	2.48951	0.104745	3578.19	chr17	ENSMUSG00000007036.15	2.36358	0.171925	3541.94
Abhd17b	2.41668	0.0729754	3285.41	chr19	ENSMUSG00000047368.4	2.23186	0.114721	3997.61
Abhd17c	3.94377	0.179741	9085.06	chr7	ENSMUSG00000038459.10	3.42516	0.11168	11951.6
Abhd18	1.09062	0.0453933	261.875	chr3	ENSMUSG00000037818.16	0.758855	0.172019	213.792
Abhd2	2.75545	0.131787	3935.31	chr7	ENSMUSG00000039202.12	2.80834	0.0807317	3789.69
Abhd4	4.9254	0.176259	6162.03	chr14	ENSMUSG00000040997.13	4.99971	0.151394	5418.34
Abhd5	2.82769	0.172423	2636.28	chr9	ENSMUSG00000032540.16	5.25561	0.215977	2664.94
Abhd6	2.24036	0.224639	1611.72	chr14	ENSMUSG00000025277.14	2.70733	0.241499	1863.27
Abhd8	3.01808	0.148257	2503.81	chr8	ENSMUSG00000007950.9	4.91674	0.174908	2266.68
Abi2	4.06719	0.191834	7255.44	chr1	ENSMUSG00000026782.15	3.44148	0.184124	7233.6
Abl1	2.68115	0.128189	7800.59	chr2	ENSMUSG00000026842.16	2.58411	0.130172	9396.48
Abl2	2.34474	0.150135	5981.03	chr1	ENSMUSG00000026596.13	2.38576	0.11108	6767.17
Abr	2.80889	0.135538	3083.88	chr11	ENSMUSG00000017631.19	2.78589	0.223366	3429.34
Abracl	4.10218	0.192554	3244.78	chr10	ENSMUSG00000078453.3	3.83337	0.0674561	3490.09
Abraxas1	2.417	0.0978506	2317.62	chr5	ENSMUSG00000035234.18	2.01448	0.119028	2353.77
Abraxas2	1.73939	0.0693447	3954.06	chr7	ENSMUSG00000030965.19	2.81013	0.192233	5201.4
Abt1	2.0324	0.0648181	10739	chr13	ENSMUSG00000036376.3	3.67658	0.159262	20414.8
Abtb2	1.93767	0.189488	563.625	chr2	ENSMUSG00000032724.5	1.28927	0.156013	715.781
AC163616.1	2.59459	0.111772	7550.69	chr3	ENSMUSG00000118504.1	2.46966	0.118473	7950.32
Acaa1a	4.85262	0.222697	2941.38	chr9	ENSMUSG00000036138.16	5.09331	0.186704	2611.12
Acaca	3.95423	0.0896728	11075.4	chr11	ENSMUSG00000020532.18	4.30424	0.0884592	12222.9
Acad11	5.11608	0.15615	3435.06	chr9	ENSMUSG00000090150.10	3.43353	0.115244	2496.71
Acad8	2.90064	0.103077	2619.38	chr9	ENSMUSG00000031969.16	3.74847	0.189281	2054.59
Acad9	4.06533	0.191695	2650.97	chr3	ENSMUSG00000027710.14	5.64265	0.183316	2202.41
Acadl	5.30803	0.247676	1149.97	chr1	ENSMUSG00000026003.5	5.95172	0.296925	974.135
Acadm	2.90175	0.117349	5254.34	chr3	ENSMUSG00000062908.12	3.50112	0.119678	5405.38
Acads	4.27122	0.188652	4723.12	chr5	ENSMUSG00000029545.13	3.33686	0.120702	5540.82
Acadsb	5.8566	0.193976	3084.97	chr7	ENSMUSG00000030861.15	3.04906	0.10181	3417.88
Acap3	2.26585	0.256481	1413.84	chr4	ENSMUSG00000029033.16	2.14458	0.194023	1533.74
Acat1	7.11998	0.116911	2338.09	chr9	ENSMUSG00000032047.5	7.88722	0.185341	2842.06
Acat2	5.44104	0.129465	25413.1	chr17	ENSMUSG00000023832.14	5.40114	0.159392	28737.9
Acbd3	1.02847	0.0912973	1647.16	chr1	ENSMUSG00000026499.5	1.9116	0.213983	1824.39
Acbd4	1.10327	0.185156	1959.28	chr11	ENSMUSG00000056938.16	3.50796	0.202141	1855.26
Acd	5.03453	0.129295	13176.2	chr8	ENSMUSG00000038000.10	5.46003	0.132343	12147.3
Acer2	1.25141	0.0809208	3438.47	chr4	ENSMUSG00000038007.14	2.09092	0.0862947	4060.18
Acer3	0.890138	0.185614	466.969	chr7	ENSMUSG00000030760.14	0.769042	0.187812	420.427
Acin1	3.64641	0.0994707	33100.1	chr14	ENSMUSG00000022185.19	4.50665	0.14716	45576.6
Ackr4	1.41784	0.0315421	1349.5	chr9	ENSMUSG00000079355.5	2.48606	0.272118	1565.14
Acly	5.27672	0.121351	56399.8	chr11	ENSMUSG00000020917.17	5.62491	0.180036	66782.4
Aco1	5.20095	0.200965	5055.06	chr4	ENSMUSG00000028405.9	3.70984	0.0972046	5403.85
Aco2	6.75417	0.0744322	39005.3	chr15	ENSMUSG00000022477.13	6.68966	0.0778672	40431.1
Acot1	2.64631	0.0679719	3693.59	chr12	ENSMUSG00000072949.6	5.3132	0.140018	3097.9
Acot13	3.8013	0.0671614	8478.34	chr13	ENSMUSG00000006717.7	3.52328	0.0660718	8055.64
Acot2	2.15481	0.126056	1974.75	chr12	ENSMUSG00000021226.7	4.6158	0.248978	2345.8
Acot8	3.95382	0.150304	2857.19	chr2	ENSMUSG00000017307.16	3.27683	0.0553824	2384.97
Acot9	11.4527	0.183757	4991	chrX	ENSMUSG00000025287.15	6.94242	0.213757	5195.31
Acox1	2.86016	0.189916	2565.72	chr11	ENSMUSG00000020777.16	3.86526	0.190549	2321.71
Acox3	2.64518	0.260706	575.938	chr5	ENSMUSG00000029098.17	2.87321	0.223638	446.854
Acp1	4.97609	0.101724	18992.4	chr12	ENSMUSG00000044573.16	4.92985	0.174296	15972.8
Acp5	4.37023	0.268057	2682.88	chr9	ENSMUSG00000001348.15	5.06814	0.241826	3667
Acp6	4.91915	0.133996	6003.47	chr3	ENSMUSG00000028093.15	7.08285	0.275652	4875.81
Acsl3	3.3406	0.154854	20194.6	chr1	ENSMUSG00000032883.15	2.50147	0.111439	20270.6
Acsl4	2.5284	0.120561	8437.56	chrX	ENSMUSG00000031278.12	3.00104	0.102054	9807.44
Acsl5	3.29398	0.186858	3257.91	chr19	ENSMUSG00000024981.6	3.91585	0.2249	2991.85
Acss2	4.44301	0.195503	468.375	chr2	ENSMUSG00000027605.18	3.2368	0.153987	478.104
Actb	8.7944	0.0915924	239197	chr5	ENSMUSG00000029580.14	7.68258	0.0902092	256319
Actg1	5.19462	0.105393	311075	chr11	ENSMUSG00000062825.15	5.11959	0.0862125	325255
Actl6a	4.07089	0.0771724	31451.3	chr3	ENSMUSG00000027671.14	4.30139	0.18357	30619.1
Actn1	4.78638	0.100195	16931.5	chr12	ENSMUSG00000015143.15	6.34591	0.260113	17847.5
Actn4	4.93495	0.09326	51179.2	chr7	ENSMUSG00000054808.15	4.88825	0.128752	58217
Actr10	4.50442	0.138268	14872.3	chr12	ENSMUSG00000021076.6	4.2925	0.167779	13559.4
Actr1a	3.96529	0.116931	7606.5	chr19	ENSMUSG00000025228.5	3.90646	0.137988	7248.47
Actr1b	4.98063	0.146304	20231.6	chr1	ENSMUSG00000037351.9	4.76215	0.145266	19631.5
Actr2	4.75325	0.122565	25875.7	chr11	ENSMUSG00000020152.7	5.48754	0.168649	23469.3
Actr3	5.52718	0.169867	15843.3	chr1	ENSMUSG00000026341.16	4.48192	0.135577	14024.8
Actr3b	4.23767	0.21434	1815.94	chr5	ENSMUSG00000056367.14	2.65814	0.163823	2136.94
Actr5	2.39703	0.178639	2848.78	chr2	ENSMUSG00000037761.16	3.23612	0.228611	3704.45
Actr8	2.68171	0.0902008	4773.59	chr14	ENSMUSG00000015971.5	3.08765	0.157868	5358.62
Acvr1	1.44288	0.13552	1686.34	chr2	ENSMUSG00000026836.15	1.73797	0.182436	1675.4
Acvr1b	3.69295	0.21445	1132	chr15	ENSMUSG00000000532.11	2.8816	0.180451	1265.35
Acvr2a	2.53772	0.272188	819.906	chr2	ENSMUSG00000052155.5	3.28246	0.267834	1104.67
Acy1	8.12924	0.191641	3004.12	chr9	ENSMUSG00000023262.13	6.41714	0.25372	2897.33
Acyp1	4.66384	0.186879	2526.25	chr12	ENSMUSG00000008822.15	3.3658	0.0954304	2169.84
Adad2	1.66609	0.145806	748.688	chr8	ENSMUSG00000024266.8	9.81902	0.243965	633.031
Adal	2.767	0.2302	1259.28	chr2	ENSMUSG00000027259.15	3.64171	0.159733	1010.42
Adam15	7.39357	0.207571	3482.78	chr3	ENSMUSG00000028041.17	7.23929	0.188979	3788.72
Adam17	3.05454	0.145049	10950.3	chr12	ENSMUSG00000052593.16	3.25705	0.117405	13285.7
Adam9	2.18355	0.171089	843.281	chr8	ENSMUSG00000031555.15	1.81053	0.243831	708.135
Adamts9	1.47384	0.139784	236.625	chr6	ENSMUSG00000030022.14	1.80584	0.24864	230.031
Adap1	2.19081	0.0608203	368.219	chr5	ENSMUSG00000056413.16	3.38468	0.267026	538.958
Adar	1.17438	0.0904414	3416.59	chr3	ENSMUSG00000027951.16	2.67933	0.0785992	3311.02
Adat1	3.699	0.272272	4820.94	chr8	ENSMUSG00000031949.17	2.37453	0.137252	4589.66
Adat2	4.12779	0.166419	3491.94	chr10	ENSMUSG00000019808.8	4.8137	0.112358	3440.8
Adck5	1.92393	0.0332187	1363.34	chr15	ENSMUSG00000022550.18	2.21323	0.172383	1118.06
Adcy6	2.79527	0.124137	1218.25	chr15	ENSMUSG00000022994.9	1.73465	0.0943507	1196.29
Add1	5.09806	0.162776	7122.81	chr5	ENSMUSG00000029106.14	5.24686	0.265263	8658.72
Add3	3.88971	0.146555	1656.53	chr19	ENSMUSG00000025026.15	2.09402	0.0885008	1945.3
Adgra3	3.89051	0.200286	3974.03	chr5	ENSMUSG00000029090.12	5.92686	0.210721	4386.25
Adgre5	3.15004	0.149775	1791.84	chr8	ENSMUSG00000002885.14	2.77767	0.289993	2229.3
Adgrl1	2.95894	0.152115	5734.97	chr8	ENSMUSG00000013033.16	3.5854	0.12492	5736.55
Adgrl2	2.14571	0.0532088	2630.5	chr3	ENSMUSG00000028184.12	2.89748	0.118929	2949.27
Adh5	7.90522	0.136387	28064.6	chr3	ENSMUSG00000028138.8	6.78276	0.13116	22470.3
Adi1	6.4786	0.235689	1091.72	chr12	ENSMUSG00000020629.12	2.4321	0.146556	1117.4
Adipor1	3.22321	0.0865098	7468.28	chr1	ENSMUSG00000026457.14	4.46579	0.121725	7236.68
Adipor2	2.87532	0.138878	11876.2	chr6	ENSMUSG00000030168.13	3.41921	0.187293	11218.1
Adk	6.73273	0.124902	12788.9	chr14	ENSMUSG00000039197.10	4.82459	0.0828191	12657.1
Adnp2	1.9116	0.0563557	3457.5	chr18	ENSMUSG00000053950.10	2.90871	0.127348	4757.02
Ado	2.79084	0.153732	5689.53	chr10	ENSMUSG00000057134.6	3.85968	0.183868	8425.6
Adpgk	2.14354	0.0929446	4964.69	chr9	ENSMUSG00000025236.11	3.46687	0.0638555	5837.95
Adprh	4.76562	0.173595	9442.78	chr16	ENSMUSG00000002844.9	5.99189	0.15656	10439.9
Adprhl2	2.08109	0.146726	3882.38	chr4	ENSMUSG00000042558.16	2.71331	0.127039	5108.73
Adprm	2.01012	0.111496	5193.5	chr11	ENSMUSG00000020910.16	2.52805	0.110187	6879.25
Adrb3	3.37961	0.185516	5646.34	chr8	ENSMUSG00000031489.15	3.95172	0.194319	4719.1
Adrm1	3.75819	0.167473	33322	chr2	ENSMUSG00000039041.15	2.95923	0.138934	29752
Adsl	4.28123	0.163827	11720.8	chr15	ENSMUSG00000022407.10	4.0893	0.0698057	10273.3
Adss	5.10388	0.175415	14498.8	chr1	ENSMUSG00000015961.8	4.08633	0.189551	14352.8
Aebp2	3.15631	0.14857	12065	chr6	ENSMUSG00000030232.18	2.31438	0.109258	11448.6
Aen	2.41833	0.125886	2059.25	chr7	ENSMUSG00000030609.18	2.3023	0.0864328	2678.39
Aff3	2.8396	0.201371	1710.66	chr1	ENSMUSG00000037138.18	3.87668	0.240404	1618.05
Aff4	2.383	0.109132	13086.3	chr11	ENSMUSG00000049470.13	2.77418	0.135093	13161.1
Afg3l2	3.89693	0.206521	6274.38	chr18	ENSMUSG00000024527.10	3.81739	0.106902	6545.18
Aftph	1.86133	0.0728471	14403.1	chr11	ENSMUSG00000049659.15	2.62339	0.131521	18074.5
Agap1	4.0367	0.194608	2232.81	chr1	ENSMUSG00000055013.16	3.69328	0.210879	2054.81
Agap3	2.64575	0.189244	5343.19	chr5	ENSMUSG00000023353.14	2.62842	0.0654939	5484.15
Agbl5	4.43584	0.208335	1011.72	chr5	ENSMUSG00000029165.17	1.71547	0.1822	1099.06
Agfg1	3.46518	0.123251	8656	chr1	ENSMUSG00000026159.13	2.42281	0.113309	8210.84
Aggf1	2.86386	0.105002	11679.4	chr13	ENSMUSG00000021681.8	3.15294	0.0865772	12526.6
Agk	1.7952	0.104057	1907.12	chr6	ENSMUSG00000029916.11	3.23557	0.190294	1974.58
Ago1	2.48073	0.0855654	7224.47	chr4	ENSMUSG00000041530.16	3.25061	0.175178	6622.66
Ago2	3.65925	0.170802	10751.6	chr15	ENSMUSG00000036698.11	5.49525	0.270231	10946.4
Ago3	1.43826	0.0550213	1127.47	chr4	ENSMUSG00000028842.15	3.50506	0.287524	961.281
Agpat1	4.22257	0.109769	8735.03	chr17	ENSMUSG00000034254.17	5.13445	0.160695	8261.42
Agpat2	3.18711	0.218987	3349.16	chr2	ENSMUSG00000026922.13	2.7018	0.0739466	4317.19
Agpat4	1.53369	0.167846	3389.88	chr17	ENSMUSG00000023827.8	2.62996	0.139764	3525.22
Agpat5	3.69642	0.138458	14994.8	chr8	ENSMUSG00000031467.10	3.94149	0.14093	13250
Agps	2.88207	0.101871	6377	chr2	ENSMUSG00000042410.16	3.15968	0.116025	5812.72
Agrn	3.1037	0.0517085	11101.6	chr4	ENSMUSG00000041936.18	3.76147	0.100971	11018.2
Agtpbp1	4.39046	0.133756	2682.34	chr13	ENSMUSG00000021557.15	4.02907	0.207086	2274.48
Agtrap	2.72983	0.274108	2115.25	chr4	ENSMUSG00000029007.8	3.69144	0.150202	2273.14
Ahctf1	2.969	0.115375	12869.2	chr1	ENSMUSG00000026491.13	3.71912	0.1478	16818.3
Ahcy	14.1705	0.135247	5024.19	chr2	ENSMUSG00000027597.15	8.13109	0.122676	4923.58
Ahcyl1	2.74135	0.120083	6527.41	chr3	ENSMUSG00000027893.14	3.35569	0.12123	5844.51
Ahcyl2	3.63751	0.127332	1590.97	chr6	ENSMUSG00000029772.17	2.57955	0.216975	1481.56
Ahi1	3.0011	0.149684	942	chr10	ENSMUSG00000019986.17	2.24987	0.227393	673.448
Ahrr	1.15779	0.110624	173.375	chr13	ENSMUSG00000021575.16	4.52505	0.266622	217.927
Ahsa1	4.10374	0.114588	62622.1	chr12	ENSMUSG00000021037.7	4.46044	0.165416	70635.1
AI413582	3.7388	0.264664	1847.47	chr17	ENSMUSG00000062753.14	3.34277	0.145947	2185.7
AI467606	1.88296	0.0847815	1259.28	chr7	ENSMUSG00000045165.6	2.49681	0.171789	1356.76
AI597479	1.86858	0.0867205	2284.88	chr1	ENSMUSG00000010290.7	2.38594	0.131402	2275.27
AI837181	3.59974	0.256846	5397.72	chr19	ENSMUSG00000047423.10	3.22689	0.147817	9294.72
AI987944	1.9318	0.143113	3665.5	chr7	ENSMUSG00000056383.10	3.10518	0.262114	4031.53
Aida	3.20898	0.164514	4370.81	chr1	ENSMUSG00000042901.10	2.39716	0.15392	4216.18
Aif1l	0.883051	0.253738	1398.84	chr2	ENSMUSG00000001864.13	1.08461	0.080928	1339.88
Aifm1	4.27465	0.108987	8739.88	chrX	ENSMUSG00000036932.14	3.51573	0.0883583	8365.29
Aig1	2.60182	0.11263	645.781	chr10	ENSMUSG00000019806.13	2.26062	0.163627	770.292
Aimp1	5.65094	0.102774	15074.7	chr3	ENSMUSG00000028029.11	4.93707	0.119685	13468.3
Aimp2	4.00831	0.101795	20248.2	chr5	ENSMUSG00000029610.13	5.83613	0.139734	21317.9
Aip	4.33203	0.137334	6605.84	chr19	ENSMUSG00000024847.15	3.71418	0.129187	7765.41
Ajuba	2.3572	0.0733417	6769.97	chr14	ENSMUSG00000022178.11	3.35695	0.237783	10274.4
Ak1	4.18236	0.167037	8856.25	chr2	ENSMUSG00000026817.14	6.32864	0.293273	7670.79
Ak2	5.23896	0.12893	24938	chr4	ENSMUSG00000028792.14	3.78916	0.067992	22981.6
Ak3	5.92105	0.231183	1679.03	chr19	ENSMUSG00000024782.7	2.58359	0.122662	2315.45
Ak6	3.63696	0.124651	20074.2	chr13	ENSMUSG00000078941.9	3.62198	0.105255	23606.2
Akap1	2.47444	0.111945	12222.8	chr11	ENSMUSG00000018428.15	3.4553	0.148334	15314.6
Akap10	1.99408	0.154938	1573.09	chr11	ENSMUSG00000047804.15	3.18138	0.225727	1601.36
Akap11	2.04577	0.145262	2476.72	chr14	ENSMUSG00000022016.16	2.49185	0.0756126	2562.3
Akap12	3.99745	0.145597	74463.7	chr10	ENSMUSG00000038587.9	4.18521	0.108246	84700.2
Akap17b	1.75423	0.116069	1282.44	chrX	ENSMUSG00000059708.12	3.87407	0.259795	1930.68
Akap7	3.22576	0.102112	1645.06	chr10	ENSMUSG00000039166.16	4.50937	0.165312	1533.78
Akap8	2.7547	0.169214	8066.81	chr17	ENSMUSG00000024045.6	2.6488	0.13111	10383.9
Akap9	1.78997	0.106952	1793.03	chr5	ENSMUSG00000040407.18	3.34472	0.178823	1448.15
Akirin1	2.73874	0.0981403	6848.78	chr4	ENSMUSG00000023075.9	2.98031	0.173945	6632.3
Akirin2	2.96242	0.131395	14397.4	chr4	ENSMUSG00000028291.7	2.25095	0.12566	14875.6
Akr1a1	7.80665	0.126748	15369.3	chr4	ENSMUSG00000028692.14	5.9491	0.0539795	16481.7
Akr1b3	8.24907	0.094837	27347.2	chr6	ENSMUSG00000001642.18	6.52557	0.0878835	26817.4
Akt1	3.8884	0.157826	6598.91	chr12	ENSMUSG00000001729.14	3.94802	0.162355	8320.16
Akt2	3.16957	0.111238	7891.41	chr7	ENSMUSG00000004056.15	3.91862	0.159033	8873.28
Aktip	4.1845	0.240899	4532.62	chr8	ENSMUSG00000031667.16	3.44536	0.193112	4126.48
Alas1	2.9063	0.0839372	3050.59	chr9	ENSMUSG00000032786.16	3.78233	0.284988	2951.31
Aldh16a1	6.28558	0.18363	1696.91	chr7	ENSMUSG00000007833.15	4.29619	0.126628	1730.34
Aldh2	9.92385	0.12293	12841.5	chr5	ENSMUSG00000029455.14	12.3869	0.0697418	13780.8
Aldh3a2	2.413	0.110209	2848.25	chr11	ENSMUSG00000010025.19	2.67986	0.203949	2901.28
Aldh5a1	8.67883	0.103187	1905.59	chr13	ENSMUSG00000035936.6	6.57625	0.110039	2201
Aldh6a1	5.08896	0.277324	1097.5	chr12	ENSMUSG00000021238.11	3.90132	0.173461	852.021
Aldh7a1	6.71759	0.0867927	11216.5	chr18	ENSMUSG00000053644.13	8.0207	0.108237	11032.2
Aldh9a1	7.30328	0.126656	6851.22	chr1	ENSMUSG00000026687.14	7.13866	0.116103	7948.86
Aldoa	8.4815	0.0761927	69522.2	chr7	ENSMUSG00000030695.16	6.45314	0.107883	84399.2
Alg1	2.08319	0.100885	7139.94	chr16	ENSMUSG00000039427.14	4.08152	0.240013	7010.8
Alg10b	2.5871	0.081661	2589.44	chr15	ENSMUSG00000075470.2	2.72892	0.271933	2229.88
Alg11	1.65979	0.0627968	5946.19	chr8	ENSMUSG00000063362.13	2.75705	0.134826	7009.51
Alg12	3.87707	0.117852	1112.62	chr15	ENSMUSG00000035845.17	2.10793	0.205196	898.635
Alg14	5.17421	0.198489	2566.91	chr3	ENSMUSG00000039887.11	5.37955	0.147065	2285.68
Alg2	2.52248	0.179381	2697.03	chr4	ENSMUSG00000039740.6	2.67592	0.194391	2975.67
Alg5	2.56464	0.0718051	7950.62	chr3	ENSMUSG00000036632.9	3.0342	0.149623	7945.82
Alg6	4.77319	0.264577	2808.62	chr4	ENSMUSG00000073792.11	3.12752	0.171329	3014.77
Alg8	2.17383	0.073377	4934.66	chr7	ENSMUSG00000035704.17	3.56255	0.13546	3125.81
Alg9	4.46931	0.14377	2423	chr9	ENSMUSG00000032059.13	4.46683	0.264085	2606.22
Alkbh1	1.25147	0.0842326	2605.12	chr12	ENSMUSG00000079036.10	2.7089	0.117563	3495.62
Alkbh2	3.03946	0.136129	3571.25	chr5	ENSMUSG00000044339.12	3.09348	0.172298	3910.73
Alkbh4	2.1338	0.157163	6453.12	chr5	ENSMUSG00000039754.10	3.67881	0.25101	9564.23
Alkbh5	2.24548	0.0865101	16718.2	chr11	ENSMUSG00000042650.3	3.46091	0.126417	19548.5
Alkbh7	3.4121	0.136134	3551.84	chr17	ENSMUSG00000002661.14	2.79641	0.145285	3624.84
Alkbh8	1.74827	0.125646	1595.31	chr9	ENSMUSG00000025899.14	1.81304	0.159379	1704.35
Alpl	4.46422	0.0778524	28560.8	chr4	ENSMUSG00000028766.10	5.59151	0.0867584	31242.4
Als2	2.38969	0.0986228	7016.84	chr1	ENSMUSG00000026024.14	5.17614	0.235579	9324.05
Als2cl	0.970593	0.141219	670.5	chr9	ENSMUSG00000044037.15	1.59938	0.133903	689.25
Alyref	5.69498	0.0782965	45669.3	chr11	ENSMUSG00000025134.2	6.3915	0.146383	47957.1
Ambra1	2.73442	0.222314	2763.34	chr2	ENSMUSG00000040506.16	2.05353	0.126354	3315.36
Amd1	2.45632	0.115207	42823.6	chr10	ENSMUSG00000075232.6	2.78039	0.118124	57851.6
Amfr	5.45037	0.250326	7177.78	chr8	ENSMUSG00000031751.14	4.26252	0.132539	6807.83
Ammecr1	4.76219	0.230588	6446.66	chrX	ENSMUSG00000042225.3	2.80625	0.104281	5978.67
Amn1	1.70881	0.159557	726.906	chr6	ENSMUSG00000068250.13	1.15288	0.188916	590.01
Amot	2.26613	0.0904018	1359.06	chrX	ENSMUSG00000041688.16	4.123	0.220842	1460.51
Amotl1	4.12378	0.244439	1557.47	chr9	ENSMUSG00000013076.17	3.71481	0.242917	2052.66
Amotl2	1.72349	0.075128	3883.19	chr9	ENSMUSG00000032531.15	0.904749	0.0872465	3734.3
Ampd2	2.54211	0.102578	4301.38	chr3	ENSMUSG00000027889.17	2.90322	0.158559	3874.84
Amt	5.64561	0.144767	8877.25	chr9	ENSMUSG00000032607.12	5.08877	0.135139	8332.92
Amy1	2.99159	0.176616	3782.38	chr3	ENSMUSG00000074264.12	2.36124	0.134483	3709.14
Amz2	3.22278	0.109936	5569.66	chr11	ENSMUSG00000020610.17	5.14339	0.239114	5234
Anapc1	3.86404	0.0758576	11307.2	chr2	ENSMUSG00000014355.10	2.94611	0.0996813	12196.1
Anapc11	5.07127	0.0875145	42647.7	chr11	ENSMUSG00000025135.12	5.93682	0.126827	44332.2
Anapc13	5.64253	0.122085	6525.12	chr9	ENSMUSG00000035048.13	6.26979	0.128122	6951.51
Anapc15	7.02866	0.167006	3401.59	chr7	ENSMUSG00000030649.18	8.44862	0.281603	4954.2
Anapc16	2.36359	0.079882	3631.59	chr10	ENSMUSG00000020107.10	2.31697	0.118687	3064.21
Anapc2	3.78847	0.251212	5838.84	chr2	ENSMUSG00000026965.12	4.19864	0.118454	6500.28
Anapc4	3.39192	0.0693276	13201.1	chr5	ENSMUSG00000029176.13	4.27448	0.129603	12550.7
Anapc5	6.36128	0.085965	28381.4	chr5	ENSMUSG00000029472.13	5.97661	0.106171	28452.7
Anapc7	1.75043	0.0768726	3985.03	chr5	ENSMUSG00000029466.11	4.04875	0.249194	4178.56
Ank3	2.02601	0.210151	2732.03	chr10	ENSMUSG00000069601.14	3.39694	0.153737	1729.35
Ankhd1	1.26081	0.12102	481.625	chr18	ENSMUSG00000024483.19	3.04065	0.250518	420.719
Ankib1	1.75134	0.119057	990.562	chr5	ENSMUSG00000040351.11	0.671699	0.28705	1083.02
Ankle2	3.59091	0.193439	4233.38	chr5	ENSMUSG00000029501.14	2.45828	0.0867492	5131.95
Ankmy2	2.26905	0.116171	5118	chr12	ENSMUSG00000036188.4	3.24465	0.182563	6161.05
Ankra2	3.63856	0.144996	2928.94	chr13	ENSMUSG00000021661.16	3.53513	0.216274	2829.17
Ankrd10	2.34055	0.0747416	18486.9	chr8	ENSMUSG00000031508.14	3.25281	0.110254	21101.1
Ankrd13a	4.98954	0.155177	5203.88	chr5	ENSMUSG00000041870.16	5.30653	0.229165	5435.23
Ankrd13c	4.3051	0.2681	4111.41	chr3	ENSMUSG00000039988.14	2.3899	0.0999603	3689.23
Ankrd13d	1.69205	0.26828	296.656	chr19	ENSMUSG00000005986.16	3.5492	0.259267	326.021
Ankrd16	2.85661	0.172614	2037.38	chr2	ENSMUSG00000047909.11	1.47671	0.052731	1970.81
Ankrd17	2.7309	0.0946911	17710.2	chr5	ENSMUSG00000055204.15	3.60214	0.157963	18684.3
Ankrd24	2.7808	0.154611	1712.72	chr10	ENSMUSG00000054708.17	2.8881	0.230246	1537.22
Ankrd26	2.26801	0.146548	1586.5	chr6	ENSMUSG00000007827.10	1.66839	0.13865	1161.32
Ankrd27	3.0377	0.125223	8294.28	chr7	ENSMUSG00000034867.16	3.83126	0.162271	8796.61
Ankrd28	3.03326	0.229837	2717.16	chr14	ENSMUSG00000014496.8	4.09437	0.186695	3112.39
Ankrd35	2.34955	0.202159	448.281	chr3	ENSMUSG00000038354.13	2.77747	0.180177	532.646
Ankrd40	4.65813	0.221846	12010.8	chr11	ENSMUSG00000020864.13	4.79604	0.109985	21955.8
Ankrd46	3.39011	0.16441	6684.62	chr15	ENSMUSG00000048307.8	3.49311	0.270308	7397.53
Ankrd49	1.5114	0.11646	2396.16	chr9	ENSMUSG00000031931.4	3.69875	0.227086	1979.03
Ankrd50	2.63493	0.123577	2031.31	chr3	ENSMUSG00000044864.16	2.07029	0.0869118	2961.35
Ankrd6	4.43933	0.299896	6636.06	chr4	ENSMUSG00000040183.13	2.40048	0.087479	6899.78
Ankrd9	3.21621	0.185115	1705.28	chr12	ENSMUSG00000037904.14	2.20769	0.135742	2509.8
Anks1	2.65273	0.0919865	2177.72	chr17	ENSMUSG00000024219.16	2.79935	0.153659	2224.95
Anks3	2.48206	0.112557	2200.66	chr16	ENSMUSG00000022515.6	1.30305	0.132792	1959.41
Ankzf1	1.70943	0.122352	1069.88	chr1	ENSMUSG00000026199.17	2.29538	0.206732	931.198
Ano8	3.01817	0.153852	2065.59	chr8	ENSMUSG00000034863.9	2.31385	0.0929503	2325.17
Anp32a	4.08551	0.133033	8347.53	chr9	ENSMUSG00000032249.14	3.37819	0.164578	8107.25
Anp32b	4.18386	0.108082	97422.2	chr4	ENSMUSG00000028333.10	4.28028	0.083779	103134
Anp32e	4.12547	0.113541	31506.2	chr3	ENSMUSG00000015749.12	4.30446	0.151236	29604.1
Anpep	3.27426	0.216144	848.75	chr7	ENSMUSG00000039062.15	3.70264	0.175186	1078.93
Anxa2	4.18685	0.103573	5413.78	chr9	ENSMUSG00000032231.14	3.81055	0.0411701	6346.92
Anxa4	3.51047	0.172504	1600.22	chr6	ENSMUSG00000029994.17	4.73186	0.21414	2001.49
Anxa5	8.85431	0.286372	1434.53	chr3	ENSMUSG00000027712.13	4.38709	0.264534	1255.48
Anxa6	7.58406	0.11356	14643.2	chr11	ENSMUSG00000018340.13	8.27505	0.224541	17515.8
Anxa7	3.85733	0.0964567	9164.66	chr14	ENSMUSG00000021814.17	4.24271	0.143145	9374.26
Anxa8	3.38406	0.178437	1245.88	chr14	ENSMUSG00000021950.15	4.8772	0.165324	1042.79
Ap1ar	5.41346	0.225283	8715.56	chr3	ENSMUSG00000074238.6	3.0895	0.165639	8730.38
Ap1b1	4.33896	0.139495	12365.8	chr11	ENSMUSG00000009090.17	4.11814	0.0905611	12543.9
Ap1g1	2.33453	0.0884822	20609.3	chr8	ENSMUSG00000031731.16	2.24652	0.0951553	22252
Ap1m1	4.85898	0.143106	8073.22	chr8	ENSMUSG00000003033.15	4.76458	0.150574	7639.86
Ap1m2	5.22536	0.0957089	5383.62	chr9	ENSMUSG00000003309.14	7.63608	0.225397	5795.53
Ap1s1	6.78856	0.171474	3823.12	chr5	ENSMUSG00000004849.14	4.37995	0.0828515	3857.29
Ap1s2	2.56998	0.0451651	4162.38	chrX	ENSMUSG00000031367.15	2.8877	0.190163	4001.75
Ap2a1	12.7438	0.243073	1853.31	chr7	ENSMUSG00000060279.14	5.01855	0.130976	2059.68
Ap2a2	5.32424	0.134394	5164.72	chr7	ENSMUSG00000002957.11	4.43027	0.103378	4980.08
Ap2m1	6.96104	0.0570715	11514.2	chr16	ENSMUSG00000022841.15	5.11457	0.100508	11763.5
Ap2s1	6.17742	0.147651	6008.34	chr7	ENSMUSG00000008036.11	5.28377	0.159935	6144.74
Ap3b1	3.52331	0.0976969	4957.78	chr13	ENSMUSG00000021686.6	2.50003	0.125854	4647.44
Ap3d1	4.60631	0.237582	7031.94	chr10	ENSMUSG00000020198.8	3.95662	0.168136	7374.89
Ap3m1	4.79654	0.1949	5755.59	chr14	ENSMUSG00000021824.13	4.22536	0.187067	5657.89
Ap3s1	5.10866	0.151442	2526.12	chr18	ENSMUSG00000024480.9	5.76612	0.189187	2408.04
Ap3s2	4.75164	0.22898	6062.22	chr7	ENSMUSG00000063801.7	5.8655	0.298158	6108.31
Ap4s1	6.27863	0.26828	1895.62	chr12	ENSMUSG00000020955.9	4.56831	0.162413	1844.96
Ap5s1	1.15055	0.0853668	1103.56	chr2	ENSMUSG00000068264.11	3.61489	0.267153	1289.67
Ap5z1	1.97517	0.095201	1877.19	chr5	ENSMUSG00000039623.13	2.88979	0.118862	1670.39
Apaf1	3.12258	0.181151	3580.34	chr10	ENSMUSG00000019979.12	1.26836	0.243946	3022.61
Apba3	3.2546	0.0845421	4357.53	chr10	ENSMUSG00000004931.11	3.95187	0.0850709	4639.79
Apbb1	5.0459	0.141796	2334.31	chr7	ENSMUSG00000037032.16	2.57803	0.108059	3192.85
Apbb2	1.69134	0.144839	2701.44	chr5	ENSMUSG00000029207.16	3.47786	0.151423	3644.27
Apeh	2.31937	0.115955	2157.78	chr9	ENSMUSG00000032590.14	4.19378	0.232078	2033.8
Apex1	4.00351	0.14877	16232.5	chr14	ENSMUSG00000035960.14	5.17278	0.158331	22205.3
Apex2	3.42052	0.20291	2139.53	chrX	ENSMUSG00000025269.16	3.85707	0.246755	2785.04
Aph1a	3.82363	0.217261	9499.38	chr3	ENSMUSG00000015750.15	4.05721	0.135569	9681.32
Api5	3.89135	0.146458	20207.6	chr2	ENSMUSG00000027193.12	3.45213	0.118978	22059.7
Apip	7.30743	0.111188	2290.19	chr2	ENSMUSG00000010911.12	4.14878	0.163065	1771.39
Aplp1	3.44399	0.186594	1918.12	chr7	ENSMUSG00000006651.8	3.0241	0.110923	2071.49
Aplp2	5.69373	0.107792	9915.69	chr9	ENSMUSG00000031996.17	4.94568	0.143747	10334.2
Apmap	3.28177	0.182875	2019.81	chr2	ENSMUSG00000033096.7	4.95072	0.249537	1852.97
Apoa2	12.513	0.205472	2996.56	chr1	ENSMUSG00000005681.12	14.5227	0.193991	3196.5
Apobec3	4.67005	0.242424	2180.28	chr15	ENSMUSG00000009585.18	2.78355	0.183969	1978.67
Apoc1	8.87347	0.273026	1244.16	chr7	ENSMUSG00000040564.14	10.8536	0.250065	1278.79
Apoe	7.2698	0.106434	54441.2	chr7	ENSMUSG00000002985.16	7.75888	0.105413	67406.3
Apoo	4.46875	0.129437	6282.78	chrX	ENSMUSG00000079508.8	4.29903	0.120059	6328.69
Apool	3.76567	0.116136	977.219	chrX	ENSMUSG00000025525.12	2.74079	0.191968	1149.14
Apopt1	8.45014	0.26843	2547.41	chr12	ENSMUSG00000037787.14	2.89977	0.175531	2165.02
Appbp2	2.32778	0.0898389	27047.3	chr11	ENSMUSG00000018481.9	2.29686	0.104144	28106.3
Appl1	3.46665	0.201128	6483.09	chr14	ENSMUSG00000040760.11	2.28444	0.0789736	7001.81
Appl2	2.94724	0.115275	1766.84	chr10	ENSMUSG00000020263.14	1.97813	0.0982715	1332.91
Aprt	5.44942	0.114396	46899.1	chr8	ENSMUSG00000006589.8	6.76757	0.144923	47995.2
Aptx	3.02988	0.270021	1696.16	chr4	ENSMUSG00000028411.15	3.35991	0.196668	1608.88
Aqp3	4.81555	0.201501	1904.78	chr4	ENSMUSG00000028435.8	3.93119	0.162628	2931.54
Aqr	3.09972	0.142136	5528.66	chr2	ENSMUSG00000040383.16	3.48098	0.138517	5304.42
Araf	3.81231	0.116217	5504.78	chrX	ENSMUSG00000001127.12	3.06782	0.216241	4931.88
Arap2	1.76609	0.118285	1907.53	chr5	ENSMUSG00000037999.13	2.46161	0.174451	1531.04
Arcn1	3.27448	0.127306	5186.69	chr9	ENSMUSG00000032096.16	4.70135	0.19293	4631.48
Arel1	3.44157	0.143982	2765.06	chr12	ENSMUSG00000042350.13	2.96108	0.15131	2555.1
Arf1	4.61374	0.0932565	66587	chr11	ENSMUSG00000048076.14	4.52451	0.0763346	66027.9
Arf3	4.67485	0.155893	7158.47	chr15	ENSMUSG00000051853.10	4.66143	0.165146	7255.53
Arf4	3.46874	0.118165	12071.7	chr14	ENSMUSG00000021877.12	2.49817	0.0538636	11544.5
Arf5	7.42182	0.119136	21007.4	chr6	ENSMUSG00000020440.13	8.17315	0.169553	22502.4
Arf6	2.47326	0.119673	21267.5	chr12	ENSMUSG00000044147.8	3.68877	0.189641	31813.9
Arfgap1	3.34864	0.217944	2908.56	chr2	ENSMUSG00000027575.19	4.6381	0.224632	1541.49
Arfgap2	2.45482	0.0953859	6689.75	chr2	ENSMUSG00000027255.14	2.92232	0.163849	7985.04
Arfgef1	4.85976	0.161669	3137.94	chr1	ENSMUSG00000067851.11	3.06295	0.197345	3001.68
Arfip1	2.31002	0.20854	2655.91	chr3	ENSMUSG00000074513.9	3.37133	0.245738	2889.49
Arfip2	2.78527	0.0700482	4498.59	chr7	ENSMUSG00000030881.15	3.71752	0.203961	5074.86
Arfrp1	5.41811	0.172208	7235.72	chr2	ENSMUSG00000038671.15	4.65623	0.105697	6372.25
Arglu1	3.15029	0.141211	18703.8	chr8	ENSMUSG00000040459.11	3.13463	0.105822	18159.2
Arhgap1	3.30069	0.106912	10102.5	chr2	ENSMUSG00000027247.16	4.12791	0.128448	10567
Arhgap12	2.55975	0.0957426	5791.38	chr18	ENSMUSG00000041225.16	2.81142	0.159759	7144.26
Arhgap17	1.77483	0.0786943	2563.75	chr7	ENSMUSG00000030766.15	2.77802	0.277319	2277.45
Arhgap18	3.22245	0.279347	1219.84	chr10	ENSMUSG00000039031.16	1.42302	0.201718	1138.96
Arhgap21	2.84453	0.201283	4560.25	chr2	ENSMUSG00000036591.16	2.89937	0.108428	4853.91
Arhgap27	3.58841	0.194281	1029.31	chr11	ENSMUSG00000034255.17	3.50193	0.298869	1065.9
Arhgap28	3.26843	0.215616	1159.81	chr17	ENSMUSG00000024043.13	2.06424	0.17846	1418.35
Arhgap29	2.63363	0.287276	1241.25	chr3	ENSMUSG00000039831.16	2.70699	0.128836	1903.04
Arhgap32	2.14562	0.228693	3207.97	chr9	ENSMUSG00000041444.14	2.17221	0.0772288	4460.66
Arhgap35	2.01121	0.0558036	7966.56	chr7	ENSMUSG00000058230.12	3.86709	0.126557	8089.4
Arhgap4	4.63506	0.062602	16998.3	chrX	ENSMUSG00000031389.17	5.44468	0.0900516	17863
Arhgap44	2.85969	0.175264	1159.47	chr11	ENSMUSG00000033389.16	1.63325	0.230591	1148.12
Arhgap5	2.2929	0.0823394	7790.91	chr12	ENSMUSG00000035133.9	2.53752	0.0603861	8005.14
Arhgdia	5.82004	0.157801	25118.6	chr11	ENSMUSG00000025132.13	5.37901	0.174416	25805.9
Arhgef1	4.69504	0.197741	5151.59	chr7	ENSMUSG00000040940.18	4.16956	0.220529	5161.51
Arhgef11	2.50683	0.126444	1273.03	chr3	ENSMUSG00000041977.18	3.05012	0.126175	1446.92
Arhgef15	3.2249	0.228056	209.844	chr11	ENSMUSG00000052921.13	1.14133	0.146663	199.594
Arhgef16	2.1076	0.208574	1829.94	chr4	ENSMUSG00000029032.12	4.15279	0.196283	2057.75
Arhgef17	1.95686	0.0852423	3392.59	chr7	ENSMUSG00000032875.8	1.97109	0.110159	3541.68
Arhgef18	2.13412	0.0882916	6966.75	chr8	ENSMUSG00000004568.13	2.75584	0.121316	7675.22
Arhgef19	0.838039	0.0768349	378.844	chr4	ENSMUSG00000028919.11	2.29969	0.13229	312.208
Arhgef25	3.89605	0.0910104	6543.97	chr10	ENSMUSG00000019467.15	4.14123	0.15998	6093.52
Arhgef26	2.06026	0.188107	2076.28	chr3	ENSMUSG00000036885.14	2.34378	0.245646	1889.59
Arhgef3	1.86585	0.0747145	4920.22	chr14	ENSMUSG00000021895.10	3.12518	0.249496	4455.97
Arhgef39	2.7732	0.189435	2140.41	chr4	ENSMUSG00000051517.14	3.35527	0.226156	2039.94
Arhgef7	2.38826	0.127144	9674.06	chr8	ENSMUSG00000031511.15	2.58766	0.11322	9801.68
Arid1b	3.16867	0.148035	4069.94	chr17	ENSMUSG00000069729.14	3.06159	0.166147	4658.21
Arid2	3.71758	0.210571	4099.97	chr15	ENSMUSG00000033237.19	3.44141	0.224364	4552.75
Arid3a	2.58079	0.165236	780.344	chr10	ENSMUSG00000019564.12	2.0775	0.232529	895.792
Arid3b	2.51974	0.113662	12169.5	chr9	ENSMUSG00000004661.15	2.46921	0.10319	12355.8
Arid4b	1.43455	0.0741703	2228.47	chr13	ENSMUSG00000039219.18	1.48799	0.0944489	1924.22
Arid5b	1.78613	0.132037	2715	chr10	ENSMUSG00000019947.10	2.20688	0.149025	3880.93
Arih1	2.35218	0.144695	7712.84	chr9	ENSMUSG00000025234.11	2.9355	0.155142	8281.25
Arih2	3.15024	0.143093	8586.94	chr9	ENSMUSG00000064145.12	3.40872	0.107788	10631.9
Arl1	4.79522	0.181571	9144.81	chr10	ENSMUSG00000060904.14	3.68751	0.165077	7325.86
Arl14ep	2.14046	0.13028	4572.25	chr2	ENSMUSG00000027122.15	1.99719	0.0519232	5284.77
Arl15	2.31488	0.10209	3335	chr13	ENSMUSG00000042348.10	2.81143	0.217339	3823.44
Arl2	5.71979	0.202999	3871.34	chr19	ENSMUSG00000024944.6	6.8049	0.256147	4354.56
Arl2bp	4.01081	0.131657	9115.03	chr8	ENSMUSG00000031776.17	3.23043	0.0844952	9019.42
Arl3	9.59658	0.133315	6920.75	chr19	ENSMUSG00000025035.9	5.56279	0.0999166	6618.47
Arl4a	2.57452	0.240545	2541	chr12	ENSMUSG00000047446.18	2.08627	0.185523	3544.57
Arl4c	1.66915	0.0884045	4875.47	chr1	ENSMUSG00000049866.12	2.45351	0.195788	4982.53
Arl5a	3.78836	0.217968	8572.44	chr2	ENSMUSG00000036093.7	2.41475	0.0974947	8497.22
Arl5b	2.60752	0.178754	5996.62	chr2	ENSMUSG00000017418.14	2.91646	0.167292	6537.44
Arl6	4.44714	0.297212	2974.12	chr16	ENSMUSG00000022722.18	2.124	0.130441	2596.05
Arl6ip1	3.4042	0.185974	41602.6	chr7	ENSMUSG00000030654.9	3.5645	0.170038	41052.4
Arl6ip4	5.26474	0.15635	7630.81	chr5	ENSMUSG00000029404.15	4.2822	0.0882287	7445.7
Arl6ip5	3.09981	0.149528	945.625	chr6	ENSMUSG00000035199.6	1.98188	0.160488	987.177
Arl6ip6	1.56622	0.123643	3691.34	chr2	ENSMUSG00000026960.6	3.43334	0.205308	2991.91
Arl8a	1.91672	0.141428	3160	chr1	ENSMUSG00000026426.10	3.41429	0.167937	3499.16
Arl8b	3.93561	0.129564	12925.4	chr6	ENSMUSG00000030105.8	3.0542	0.142872	13225.6
Armc1	3.07731	0.138022	23355.7	chr3	ENSMUSG00000027599.9	3.48675	0.156947	24506.8
Armc10	3.0516	0.12324	12165.4	chr5	ENSMUSG00000038525.16	3.85784	0.0808792	14307.8
Armc5	1.61872	0.154088	1056.78	chr7	ENSMUSG00000042178.6	4.82157	0.21288	1348.17
Armc6	2.86328	0.114486	4083.91	chr8	ENSMUSG00000002343.11	4.44732	0.212691	4927.99
Armcx2	3.368	0.122114	13970.2	chrX	ENSMUSG00000033436.13	3.75408	0.116353	13562.9
Armt1	2.73568	0.158248	4779.09	chr10	ENSMUSG00000061759.15	3.41776	0.170841	5836.67
Arnt	2.99073	0.127983	5502.19	chr3	ENSMUSG00000015522.18	3.2691	0.202885	4892.95
Arntl	2.19714	0.208718	643.625	chr7	ENSMUSG00000055116.8	1.84436	0.153103	637.219
Arpc1a	5.79817	0.11667	11384.2	chr5	ENSMUSG00000029621.14	5.79226	0.115599	11691.6
Arpc1b	5.47021	0.144412	17012.9	chr5	ENSMUSG00000029622.16	4.63537	0.137281	21726.4
Arpc2	4.70267	0.123695	17660.4	chr1	ENSMUSG00000006304.14	4.65881	0.170833	15412.9
Arpc3	7.90592	0.0745242	23902.8	chr5	ENSMUSG00000029465.14	6.4579	0.108784	24702
Arpc5	3.90576	0.138856	9882.19	chr1	ENSMUSG00000008475.13	3.89945	0.139725	10205.1
Arpc5l	3.65695	0.176247	11481.5	chr2	ENSMUSG00000026755.14	4.83666	0.223438	12767.7
Arpp19	5.65903	0.139278	14709.3	chr9	ENSMUSG00000007656.13	4.52421	0.105229	14475.4
Arrb2	4.07911	0.218434	7073	chr11	ENSMUSG00000060216.15	2.8114	0.103739	7895.56
Arrdc3	1.5356	0.0867222	4966.75	chr13	ENSMUSG00000074794.10	1.27899	0.120548	4057
Arrdc4	4.12759	0.208507	5875.91	chr7	ENSMUSG00000042659.15	3.50643	0.0580754	5809.61
Arv1	3.22513	0.226696	1511.31	chr8	ENSMUSG00000031982.5	1.41665	0.1907	1897.49
Arxes1	3.10666	0.274691	1884.94	chrX	ENSMUSG00000048355.2	4.19503	0.151757	2397.34
Arxes2	2.99003	0.149665	3453.69	chrX	ENSMUSG00000048040.8	3.89322	0.149581	3640.53
Asah1	4.51272	0.10882	3917.19	chr8	ENSMUSG00000031591.14	3.37356	0.0974266	4888.76
Asb3	4.09918	0.236122	4146.28	chr11	ENSMUSG00000020305.13	2.71622	0.154995	4410.32
Asb6	2.00327	0.0863365	3090.88	chr2	ENSMUSG00000039483.10	1.4802	0.233915	3425.82
Asb7	1.47219	0.117697	1984.88	chr7	ENSMUSG00000030509.17	1.58698	0.121427	2000.73
Asb8	2.43724	0.10088	4479.34	chr15	ENSMUSG00000048175.13	2.93964	0.17811	6692.89
Ascc1	3.61222	0.136766	3377.5	chr10	ENSMUSG00000044475.14	5.7364	0.295439	2935.94
Ascc2	2.37178	0.168742	4242.19	chr11	ENSMUSG00000020412.16	3.91309	0.158233	3906.42
Asf1a	1.82149	0.0560214	5220.03	chr10	ENSMUSG00000019857.7	2.31735	0.100538	4795.21
Asf1b	2.29566	0.117177	9551.69	chr8	ENSMUSG00000005470.8	3.30165	0.125823	10246.9
Ash2l	4.7168	0.118757	72790.8	chr8	ENSMUSG00000031575.18	4.28402	0.15202	63470.2
Asna1	9.12489	0.112255	28013.2	chr8	ENSMUSG00000052456.9	5.9038	0.119099	30123.2
Asns	5.92605	0.101998	19958	chr6	ENSMUSG00000029752.12	5.17327	0.126835	19562.5
Asph	3.08866	0.128328	4415.03	chr4	ENSMUSG00000028207.18	1.70444	0.0841905	4399.68
Aspm	2.01678	0.112785	4397.59	chr1	ENSMUSG00000033952.14	3.4676	0.201602	5254.38
Ass1	10.5366	0.112438	7769.81	chr2	ENSMUSG00000076441.9	4.92849	0.0930541	7437.1
Asxl1	2.58103	0.107825	10101.5	chr2	ENSMUSG00000042548.14	2.62872	0.0924387	12675
Asxl2	1.51963	0.0604832	1320.59	chr12	ENSMUSG00000037486.18	2.37031	0.200427	1581.23
Atad1	2.46995	0.103378	16770.4	chr19	ENSMUSG00000013662.6	3.37911	0.202032	16534.6
Atad2	2.12213	0.0935435	6008.81	chr15	ENSMUSG00000022360.8	2.39065	0.0848857	5273.98
Atad2b	2.30758	0.0975502	3763.47	chr12	ENSMUSG00000052812.5	2.96223	0.168159	3970.08
Atad3a	4.19438	0.183227	8714.94	chr4	ENSMUSG00000029036.18	4.00471	0.180888	9390.17
Atat1	3.20312	0.183443	878.688	chr17	ENSMUSG00000024426.17	5.48168	0.285401	809.562
Atf1	2.71079	0.110622	6000.16	chr15	ENSMUSG00000023027.13	2.80969	0.119767	5523.84
Atf2	2.35855	0.140545	5964.25	chr2	ENSMUSG00000027104.18	2.78536	0.114322	5845.76
Atf4	2.07566	0.0447762	76329.3	chr15	ENSMUSG00000042406.8	2.12938	0.0518371	84091.1
Atf5	5.53273	0.253875	2202.31	chr7	ENSMUSG00000038539.15	2.34435	0.140177	2579.14
Atf6	4.77285	0.285572	916.219	chr1	ENSMUSG00000026663.6	4.02145	0.29397	894.781
Atf6b	4.50358	0.176102	21060.1	chr17	ENSMUSG00000015461.15	4.40412	0.207998	22560.8
Atf7	2.3701	0.0994295	2856.09	chr15	ENSMUSG00000099083.7	3.11177	0.1122	3173.57
Atf7ip	1.9629	0.0792417	13740.6	chr6	ENSMUSG00000030213.12	2.52112	0.110602	14113.3
Atg101	2.05084	0.0916425	8696.56	chr15	ENSMUSG00000037204.7	3.24612	0.120373	17156.1
Atg12	3.14725	0.124705	8608.88	chr18	ENSMUSG00000032905.5	2.1843	0.0780229	6674.03
Atg14	2.21324	0.133495	2935.81	chr14	ENSMUSG00000037526.7	1.87276	0.150279	2935.79
Atg16l1	1.83669	0.106703	10029.4	chr1	ENSMUSG00000026289.15	2.29672	0.0773243	9853.65
Atg16l2	2.30808	0.264539	946.969	chr7	ENSMUSG00000047767.17	1.8864	0.175275	846.875
Atg2a	3.69007	0.196376	4511.66	chr19	ENSMUSG00000024773.15	3.50206	0.191265	4998.62
Atg2b	2.87891	0.101012	2196.66	chr12	ENSMUSG00000041341.10	3.37435	0.168112	1926.72
Atg4b	3.81169	0.182533	4630.59	chr1	ENSMUSG00000026280.17	2.74177	0.115824	4894.86
Atg4d	3.13404	0.201001	1993.91	chr9	ENSMUSG00000002820.6	4.3811	0.257807	2124.02
Atg7	3.07771	0.206705	3017.62	chr6	ENSMUSG00000030314.16	4.5543	0.152506	2705.96
Atic	5.67354	0.156521	23355.7	chr1	ENSMUSG00000026192.13	5.76071	0.248983	21930.3
Atl2	2.54806	0.126869	1286.78	chr17	ENSMUSG00000059811.13	3.7439	0.0866691	1710.26
Atl3	1.55823	0.134716	2588.84	chr19	ENSMUSG00000024759.14	3.2055	0.0915389	2524.36
Atmin	2.12429	0.111234	11451.3	chr8	ENSMUSG00000047388.10	4.93963	0.239041	15938.3
Atox1	9.77856	0.115285	17985.1	chr11	ENSMUSG00000018585.9	7.21536	0.126188	18503.3
Atp11a	5.29247	0.236945	1489.97	chr8	ENSMUSG00000031441.15	5.23145	0.194324	1506.03
Atp11b	3.65932	0.149817	7922	chr3	ENSMUSG00000037400.17	3.2161	0.100104	8702.91
Atp12a	0.908975	0.104534	272.25	chr14	ENSMUSG00000022229.3	1.767	0.228469	245.656
Atp13a1	2.28501	0.0681581	10845.4	chr8	ENSMUSG00000031862.11	3.0856	0.0635619	10614.4
Atp13a3	2.66842	0.0693202	8733.62	chr16	ENSMUSG00000022533.14	2.87401	0.146989	8676.81
Atp1a1	6.39657	0.0916161	67012.6	chr3	ENSMUSG00000033161.10	5.76187	0.0802604	75221.4
Atp1b1	2.85363	0.130535	3245.59	chr1	ENSMUSG00000026576.12	2.52036	0.209688	4540.76
Atp1b3	4.46302	0.243771	9938.28	chr9	ENSMUSG00000032412.8	4.67847	0.268159	11301.6
Atp2a2	3.70976	0.177962	22011.4	chr5	ENSMUSG00000029467.15	3.34318	0.142073	25581.7
Atp2b1	2.6802	0.140203	5223.47	chr10	ENSMUSG00000019943.10	4.65252	0.269217	5424.43
Atp2c1	4.23442	0.130789	4873.84	chr9	ENSMUSG00000032570.17	3.82192	0.133768	4891.51
Atp5a1	8.59563	0.094496	93662.9	chr18	ENSMUSG00000025428.15	6.96844	0.0786048	86391.2
Atp5b	13.2005	0.0795236	123854	chr10	ENSMUSG00000025393.12	9.72916	0.0776178	112748
Atp5c1	6.81926	0.0843898	35392.5	chr2	ENSMUSG00000025781.14	7.08665	0.0632145	35154.4
Atp5d	6.17612	0.0927099	18589.2	chr10	ENSMUSG00000003072.15	7.97679	0.155895	19651.5
Atp5e	12.7045	0.088065	28463.6	chr2	ENSMUSG00000016252.7	11.3826	0.11469	28431.6
Atp5f1	7.27476	0.081632	48683.5	chr3	ENSMUSG00000000563.17	6.05305	0.1075	44560.7
Atp5g1	8.23664	0.0820366	47340.6	chr11	ENSMUSG00000006057.15	8.47076	0.134263	52261.4
Atp5g2	9.6137	0.0925085	57888.8	chr15	ENSMUSG00000062683.11	8.02929	0.115953	67705.2
Atp5g3	8.60291	0.11078	136573	chr2	ENSMUSG00000018770.9	7.106	0.114668	138386
Atp5h	10.0453	0.0694948	42260.9	chr11	ENSMUSG00000034566.10	11.9114	0.121827	45743.5
Atp5j	10.0115	0.131058	15334.1	chr16	ENSMUSG00000022890.13	7.84481	0.115854	14366.4
Atp5j2	11.1789	0.0854315	47067.8	chr5	ENSMUSG00000038690.15	11.1769	0.110333	54336.4
Atp5k	7.37707	0.0482339	22154.8	chr5	ENSMUSG00000050856.16	6.62813	0.0675573	23776.1
Atp5l	9.17134	0.0543771	55249	chr9	ENSMUSG00000038717.8	8.95617	0.0919862	56890.8
Atp5md	8.98484	0.107438	33040.9	chr19	ENSMUSG00000071528.4	9.15154	0.13464	33050
Atp5mpl	7.75665	0.0624928	36356.5	chr12	ENSMUSG00000021290.6	8.24127	0.0569544	35847.5
Atp5o	9.57987	0.0885356	43681.3	chr16	ENSMUSG00000116933.1	8.86112	0.0839352	45432.4
Atp6ap1	2.68053	0.0712286	14496.3	chrX	ENSMUSG00000019087.13	5.53886	0.187108	17310.6
Atp6ap2	3.92658	0.0993973	15622.2	chrX	ENSMUSG00000031007.2	3.79558	0.0907911	16787.9
Atp6v0a1	3.9347	0.191669	4944.59	chr11	ENSMUSG00000019302.16	4.98538	0.230627	5178.02
Atp6v0a2	2.88978	0.118528	3631.69	chr5	ENSMUSG00000038023.12	2.25199	0.121416	2568.94
Atp6v0b	3.95979	0.137243	13864.4	chr4	ENSMUSG00000033379.13	3.32411	0.168508	16227.6
Atp6v0c	3.43505	0.0846603	23543.4	chr17	ENSMUSG00000024121.13	4.80808	0.156593	26695.3
Atp6v0d1	5.90116	0.107785	7945.91	chr8	ENSMUSG00000013160.7	7.91099	0.175318	8368.57
Atp6v0e	5.58446	0.14016	16117.2	chr17	ENSMUSG00000015575.15	5.13228	0.157495	17476.2
Atp6v1a	4.68079	0.16316	8520.31	chr16	ENSMUSG00000052459.13	5.34868	0.201875	7800.88
Atp6v1b2	3.76044	0.127825	47337.7	chr8	ENSMUSG00000006273.14	3.69829	0.116691	47733.6
Atp6v1c1	3.90739	0.13561	8630.78	chr15	ENSMUSG00000022295.8	3.47061	0.112625	8253.62
Atp6v1d	4.53634	0.174165	11427.3	chr12	ENSMUSG00000021114.9	4.15442	0.186649	13258.7
Atp6v1e1	3.91792	0.117579	24719.4	chr6	ENSMUSG00000019210.10	4.32385	0.18553	24210.7
Atp6v1f	4.82486	0.0975395	33912.2	chr6	ENSMUSG00000004285.12	4.62119	0.0492763	44198
Atp6v1g1	4.28965	0.131823	28910.9	chr4	ENSMUSG00000039105.6	3.96421	0.179148	32254.5
Atp6v1h	3.66381	0.171973	7841.22	chr1	ENSMUSG00000033793.12	3.28045	0.154788	7883.48
Atp8a1	0.992813	0.101249	605.781	chr5	ENSMUSG00000037685.15	5.18193	0.242849	556.479
Atpaf2	2.47112	0.122326	4768.69	chr11	ENSMUSG00000042709.15	4.4021	0.240692	4777.47
Atpif1	8.0473	0.0821672	47550.2	chr4	ENSMUSG00000054428.12	7.65127	0.0944312	50122.9
Atr	2.46891	0.107516	3341.22	chr9	ENSMUSG00000032409.15	5.4343	0.241119	3097.81
Atraid	2.96357	0.129042	6288.34	chr5	ENSMUSG00000013622.15	3.04841	0.143364	6493.23
Atrn	1.02519	0.0540577	782.062	chr2	ENSMUSG00000027312.14	1.7596	0.28418	621.396
Atrx	2.9894	0.130017	10933.9	chrX	ENSMUSG00000031229.16	3.565	0.125496	11150.7
Atxn10	8.1543	0.185711	30507.7	chr15	ENSMUSG00000016541.10	6.35422	0.178186	27969.1
Atxn1l	1.7066	0.0372418	3333.34	chr8	ENSMUSG00000069895.4	2.36064	0.0880325	2914.45
Atxn2	3.03778	0.12935	7227.81	chr5	ENSMUSG00000042605.16	3.6952	0.20356	6625.97
Atxn2l	3.06305	0.0926807	17176	chr7	ENSMUSG00000032637.15	3.20718	0.130498	16900.3
Atxn3	2.45496	0.108643	4941.72	chr12	ENSMUSG00000021189.11	2.86049	0.19858	5023.62
Atxn7l3	3.43957	0.162937	15262.8	chr11	ENSMUSG00000059995.12	3.49519	0.182222	15463.3
Atxn7l3b	3.21519	0.187737	6523.75	chr10	ENSMUSG00000074748.3	3.11277	0.166308	6995.17
AU040320	3.46614	0.297968	3005.12	chr4	ENSMUSG00000028830.14	3.68359	0.235143	2766.54
Auh	3.86428	0.102542	1967.38	chr13	ENSMUSG00000021460.17	4.56121	0.253596	1913.7
Aunip	1.64548	0.0584093	7956.06	chr4	ENSMUSG00000078521.2	2.69165	0.131911	16113.6
Aup1	2.99699	0.116093	6946.91	chr6	ENSMUSG00000068328.9	5.08191	0.293301	7003.61
Aurka	2.54965	0.100947	17949.1	chr2	ENSMUSG00000027496.15	2.8264	0.142061	20886.7
Aurkaip1	6.65265	0.130082	16167.7	chr4	ENSMUSG00000065990.12	6.45156	0.121802	14542.9
Aurkb	2.96139	0.156958	5453.59	chr11	ENSMUSG00000020897.12	4.05122	0.236431	5986.74
Auts2	1.71393	0.0641138	9652.41	chr5	ENSMUSG00000029673.17	2.29402	0.0741688	12308.4
Aven	4.91949	0.162244	2690.28	chr2	ENSMUSG00000003604.14	6.5416	0.163652	2372.6
Avl9	2.47328	0.127061	5572.97	chr6	ENSMUSG00000029787.10	2.34688	0.112571	4702.47
Avpi1	3.23086	0.165337	5520.62	chr19	ENSMUSG00000018821.3	4.19051	0.165915	8805.5
AW549877	2.23537	0.120171	4987.16	chr15	ENSMUSG00000041935.10	3.29728	0.190892	5214.42
AW554918	1.43938	0.0973139	1030.22	chr18	ENSMUSG00000033632.16	1.91035	0.228781	1134.64
Axin1	2.28103	0.132283	7272.94	chr17	ENSMUSG00000024182.16	3.62092	0.191876	9946.91
Axin2	2.01973	0.144572	3793.03	chr11	ENSMUSG00000000142.15	3.11337	0.227531	4254.85
Azi2	2.86118	0.143817	1647.19	chr9	ENSMUSG00000039285.12	3.62912	0.258467	1609.36
Azin1	2.64559	0.123011	9666.97	chr15	ENSMUSG00000037458.15	2.90277	0.0855749	9101.93
B230219D22Rik	1.61127	0.0993473	4940.56	chr13	ENSMUSG00000045767.9	3.2668	0.162804	3917.04
B2m	4.46064	0.137145	8954.56	chr2	ENSMUSG00000060802.8	5.06596	0.173629	11926.8
B3galnt2	2.65873	0.137507	1745.34	chr13	ENSMUSG00000039242.10	2.76491	0.165381	1598.83
B3galt6	2.57883	0.189831	1096.53	chr4	ENSMUSG00000050796.4	1.32023	0.110576	1015.04
B3gat3	2.32233	0.115547	1892.19	chr19	ENSMUSG00000071649.6	5.80332	0.2769	2085.1
B3gnt7	2.77501	0.151943	10038.1	chr1	ENSMUSG00000079445.3	3.28667	0.149456	10934.3
B4galnt4	3.89336	0.174911	1626.44	chr7	ENSMUSG00000055629.5	4.89776	0.209393	2052.17
B4galt1	3.69209	0.221232	5652.12	chr4	ENSMUSG00000028413.13	4.72989	0.273072	7018.07
B4galt3	2.68341	0.156174	6353.81	chr1	ENSMUSG00000052423.14	3.59854	0.158307	7777.71
B4galt5	2.95079	0.141605	2288.56	chr2	ENSMUSG00000017929.13	3.6108	0.215188	2424.2
B4galt7	1.94365	0.143554	1335.47	chr13	ENSMUSG00000021504.14	3.02969	0.246408	1189.42
B9d1	6.3828	0.106286	4982.41	chr11	ENSMUSG00000001039.12	6.29547	0.0939848	4790.78
Babam1	4.31115	0.0919053	13598.1	chr8	ENSMUSG00000031820.9	5.76595	0.173298	12251.4
Babam2	4.65386	0.105905	6471.16	chr5	ENSMUSG00000052139.18	3.68453	0.0616196	6563.42
Bach1	1.86929	0.10979	3569.09	chr16	ENSMUSG00000025612.5	2.27163	0.171422	4515.95
Bad	4.37229	0.184589	4541.34	chr19	ENSMUSG00000024959.14	2.89007	0.0921184	5361.76
Bag1	7.91589	0.165007	8417.19	chr4	ENSMUSG00000028416.12	5.66009	0.115964	8566.74
Bag4	3.4796	0.135641	9277.03	chr8	ENSMUSG00000037316.9	3.20968	0.154474	9281.25
Bag5	2.3532	0.203567	1736	chr12	ENSMUSG00000049792.6	2.39169	0.25431	3183.72
Bag6	11.0007	0.251553	13498.1	chr17	ENSMUSG00000024392.17	5.78888	0.136259	13422.3
Baiap2l1	1.46157	0.0831158	882.781	chr5	ENSMUSG00000038859.7	1.90376	0.22769	865.177
Bak1	3.9633	0.118078	2465.5	chr17	ENSMUSG00000057789.14	4.23911	0.184144	2633.88
Bambi	2.04506	0.137246	2357.12	chr18	ENSMUSG00000024232.2	1.64696	0.0907928	4664.5
Banf1	7.16159	0.0536172	85031.1	chr19	ENSMUSG00000024844.15	7.62265	0.0774093	103505
Banp	3.75964	0.228527	3767.94	chr8	ENSMUSG00000025316.16	2.32964	0.158054	4066.72
Bap1	3.16484	0.14476	5418.81	chr14	ENSMUSG00000021901.10	2.71702	0.11699	5521.34
Bard1	2.72955	0.126691	5906.12	chr1	ENSMUSG00000026196.7	3.02889	0.177267	7200.84
Basp1	3.64976	0.107773	32559.6	chr15	ENSMUSG00000045763.8	4.83759	0.121923	33050.5
Baz1a	2.16219	0.0800416	5070.78	chr12	ENSMUSG00000035021.13	3.86203	0.183377	6104.38
Baz1b	2.45517	0.0930002	21205.2	chr5	ENSMUSG00000002748.7	2.85482	0.143516	22384.5
Baz2a	5.01384	0.223181	6194.12	chr10	ENSMUSG00000040054.17	4.08169	0.183292	5938.97
Bbc3	1.52256	0.0519666	5500.91	chr7	ENSMUSG00000002083.13	2.19504	0.123288	3666.93
Bbip1	3.53829	0.131994	1180.38	chr19	ENSMUSG00000084957.3	2.74259	0.176366	1001.19
Bbof1	3.1515	0.270164	1927.56	chr12	ENSMUSG00000057265.13	4.3362	0.227019	2541.58
Bbx	3.52398	0.160487	642.469	chr16	ENSMUSG00000022641.15	1.75136	0.28283	564.823
BC003965	2.38983	0.0575479	4817.78	chr17	ENSMUSG00000067722.4	3.41374	0.119467	6152.89
BC004004	4.56183	0.248672	4182.94	chr17	ENSMUSG00000052712.17	2.49897	0.130323	3259.86
BC005537	2.99324	0.114755	6444.06	chr13	ENSMUSG00000019132.11	3.44026	0.128891	7099.83
BC005624	3.22579	0.145658	4005.34	chr2	ENSMUSG00000026851.9	4.44494	0.276918	4386.68
BC024978	2.04856	0.147023	1503.94	chr7	ENSMUSG00000078786.9	4.02907	0.253323	1767.2
BC030867	1.09947	0.248988	4059.84	chr11	ENSMUSG00000034773.16	2.30233	0.163682	6083.78
BC031181	3.53653	0.159527	9905.34	chr18	ENSMUSG00000036299.5	3.47338	0.100313	12016.8
BC052040	4.20683	0.184619	5237.62	chr2	ENSMUSG00000040282.13	4.44408	0.191371	5296.04
BC055324	3.06316	0.122964	15556	chr1	ENSMUSG00000041406.14	3.70678	0.221869	17114.5
Bcap31	4.8168	0.1392	12861.4	chrX	ENSMUSG00000002015.5	4.43021	0.0881675	12619.6
Bcar1	3.40203	0.23939	4996.16	chr8	ENSMUSG00000031955.10	4.12214	0.230295	9179.72
Bcar3	3.01078	0.208813	1560.62	chr3	ENSMUSG00000028121.8	2.12285	0.0955368	1665.46
Bcas2	4.76979	0.10396	20751.4	chr3	ENSMUSG00000005687.14	6.01031	0.12643	19497.5
Bcat1	5.84389	0.155168	23363.4	chr6	ENSMUSG00000030268.17	4.70906	0.11919	21043.7
Bcat2	5.39204	0.16521	3939.97	chr7	ENSMUSG00000030826.19	4.28602	0.277686	4192.72
Bccip	4.8256	0.1145	5491.66	chr7	ENSMUSG00000030983.4	5.93798	0.137747	4700.94
Bcdin3d	0.756601	0.109213	2377.22	chr15	ENSMUSG00000037525.5	1.6494	0.0777808	2480.49
Bckdha	5.95214	0.154223	1276.72	chr7	ENSMUSG00000060376.7	4.2281	0.232466	1171.06
Bckdhb	5.8691	0.0686815	6306.47	chr9	ENSMUSG00000032263.14	5.92056	0.0747677	5346.81
Bcl10	2.29979	0.093965	4549.75	chr3	ENSMUSG00000028191.11	3.6057	0.175035	7121.93
Bcl2l1	1.53832	0.0483761	2207.84	chr2	ENSMUSG00000007659.18	1.83643	0.119507	4034.01
Bcl2l13	3.53211	0.110881	7327.91	chr6	ENSMUSG00000009112.4	3.40927	0.169394	7420.32
Bcl6b	3.7089	0.228009	1716.72	chr11	ENSMUSG00000000317.11	2.50165	0.195277	1692.68
Bcl7a	1.07321	0.0746479	859.125	chr5	ENSMUSG00000029438.9	0.902967	0.0887037	972.073
Bcl7b	1.08635	0.112867	3170.31	chr5	ENSMUSG00000029681.12	2.76476	0.196221	2869.66
Bcl7c	8.05714	0.215442	3917.75	chr7	ENSMUSG00000030814.17	5.96695	0.24642	4374.97
Bcl9	2.13419	0.0877423	2034.19	chr3	ENSMUSG00000038256.15	3.41654	0.248999	2580.53
Bcl9l	2.8879	0.196398	6223.69	chr9	ENSMUSG00000063382.6	2.80437	0.104552	8936.84
Bclaf1	2.55597	0.107922	13121	chr10	ENSMUSG00000037608.16	3.57071	0.175504	12713.8
Bclaf3	2.94985	0.230407	2744.34	chrX	ENSMUSG00000044150.12	2.11852	0.118474	3016.39
Bdh1	4.09559	0.140705	4923.41	chr16	ENSMUSG00000046598.15	4.31677	0.130638	5207.27
Becn1	3.40943	0.0695402	11874.9	chr11	ENSMUSG00000035086.13	3.59812	0.0896184	10931.8
Bend3	2.70501	0.178093	5412.69	chr10	ENSMUSG00000038214.15	2.77154	0.141131	6072.54
Bend4	4.26174	0.180314	3865.16	chr5	ENSMUSG00000092060.4	5.30148	0.138009	4387.31
Bet1	3.60285	0.185958	2072.81	chr6	ENSMUSG00000032757.6	3.48311	0.185025	1794.28
Bex1	5.91529	0.0683345	36599.2	chrX	ENSMUSG00000050071.8	4.18736	0.0880214	33946.4
Bex2	4.79154	0.178569	12957.1	chrX	ENSMUSG00000042750.7	3.91582	0.0952422	13939.1
Bex3	4.03476	0.110171	25268.8	chrX	ENSMUSG00000046432.12	4.33411	0.0960944	25591.4
Bex4	5.26979	0.100828	16117.6	chrX	ENSMUSG00000047844.3	4.10845	0.100299	18288.6
Bfar	1.67073	0.0882185	3109.81	chr16	ENSMUSG00000022684.15	2.41473	0.225519	3507.11
Bhlhb9	4.4478	0.212518	19062	chrX	ENSMUSG00000072964.14	4.74456	0.204443	17970.3
Bhlhe40	2.33171	0.250748	840.594	chr6	ENSMUSG00000030103.11	1.26392	0.227935	1509.81
Bicdl1	2.5318	0.216038	2463.84	chr5	ENSMUSG00000041609.16	2.83594	0.11774	2583.89
Bicra	1.84793	0.234898	1132.84	chr7	ENSMUSG00000070808.4	1.84194	0.0932574	1584.65
Bicral	1.63854	0.067542	3355.97	chr17	ENSMUSG00000036568.7	2.05548	0.110344	4683.27
Bid	1.79533	0.0711007	5104.91	chr6	ENSMUSG00000004446.12	3.09471	0.165882	5963.6
Bin2	2.78537	0.150013	1458.72	chr15	ENSMUSG00000098112.8	2.02947	0.0731443	1150.02
Bin3	7.11206	0.299214	2441.53	chr14	ENSMUSG00000022089.9	2.76928	0.115549	2716.48
Birc2	2.23607	0.108256	5192.44	chr9	ENSMUSG00000057367.12	1.67907	0.0795728	5806.72
Birc5	4.02264	0.178719	55722.8	chr11	ENSMUSG00000017716.15	4.55742	0.122059	62820.9
Birc6	3.92029	0.0899687	7837.03	chr17	ENSMUSG00000024073.16	4.28339	0.161052	7409.96
Bivm	2.83071	0.120893	3851.81	chr1	ENSMUSG00000041684.11	4.23375	0.175532	3903.64
Blcap	2.83108	0.183714	6761.44	chr2	ENSMUSG00000067787.10	2.18911	0.0755955	6785
Blm	3.32001	0.154882	4740.44	chr7	ENSMUSG00000030528.12	4.73282	0.248728	5017.29
Blmh	5.16832	0.134211	54912.3	chr11	ENSMUSG00000020840.10	4.38436	0.123105	55871.2
Bloc1s2	4.44046	0.225671	8865.44	chr19	ENSMUSG00000057506.5	4.13935	0.16929	7168.85
Bloc1s3	2.23142	0.275891	1724.59	chr7	ENSMUSG00000057667.7	3.39549	0.120781	2069.06
Bloc1s4	1.97057	0.0960919	3161.62	chr5	ENSMUSG00000060708.4	2.54075	0.129151	5129.64
Blvrb	8.16711	0.135874	4455.16	chr7	ENSMUSG00000040466.16	7.44558	0.144143	5731.81
Blzf1	1.98538	0.116196	5582.62	chr1	ENSMUSG00000026577.13	2.2078	0.106258	5895.73
Bmp4	2.1973	0.20971	2315.47	chr14	ENSMUSG00000021835.15	2.22969	0.125713	5506.69
Bmpr1a	2.45703	0.0831195	3897.03	chr14	ENSMUSG00000021796.15	2.66797	0.251652	3864.44
Bmpr2	2.85773	0.141288	2257.84	chr1	ENSMUSG00000067336.6	1.4253	0.0987581	2229.31
Bms1	4.25748	0.140126	44143.7	chr6	ENSMUSG00000030138.8	4.48463	0.116405	48702.5
Bmt2	2.3489	0.081056	3397.44	chr6	ENSMUSG00000042742.7	2.32805	0.165188	3761.76
Bmyc	3.05182	0.159901	4338.84	chr2	ENSMUSG00000049086.8	4.35107	0.203055	6087.43
Bnip2	2.23605	0.0976143	10463.6	chr9	ENSMUSG00000011958.17	2.47934	0.10732	9952.25
Bnip3	3.08382	0.13297	2976.91	chr7	ENSMUSG00000078566.8	2.53998	0.151281	3894.85
Bnip3l	4.19482	0.105384	17631.4	chr14	ENSMUSG00000022051.15	3.56337	0.133525	18015.5
Bnipl	4.14841	0.168303	918.062	chr3	ENSMUSG00000028115.16	4.13509	0.197794	1237.11
Bod1	3.35676	0.126875	15341.6	chr11	ENSMUSG00000044502.16	4.1081	0.138938	16664.2
Bok	4.3717	0.268889	2080.59	chr1	ENSMUSG00000026278.14	5.74556	0.284055	1976.54
Bola2	5.79961	0.114477	14049.4	chr7	ENSMUSG00000047721.8	7.02779	0.138457	14737.6
Bola3	5.88861	0.139988	11801.2	chr6	ENSMUSG00000045160.14	5.13671	0.117618	12874.5
Bop1	6.21078	0.150062	7975.06	chr15	ENSMUSG00000022557.11	7.53518	0.272882	6556.24
Bora	2.90489	0.257262	3162.5	chr14	ENSMUSG00000022070.7	3.81948	0.21608	2678.06
Borcs6	2.33747	0.20417	2140.09	chr11	ENSMUSG00000045176.3	2.42928	0.195983	2594.8
Bpgm	3.48292	0.206246	1774.19	chr6	ENSMUSG00000038871.5	3.89138	0.152193	2306.8
Bphl	4.36978	0.276481	910.188	chr13	ENSMUSG00000038286.11	2.9111	0.241126	578.958
Bpnt1	4.78768	0.190066	3272.91	chr1	ENSMUSG00000026617.16	3.4816	0.12944	2938.23
Bptf	2.60236	0.109609	8413.06	chr11	ENSMUSG00000040481.17	2.78714	0.109344	9455.06
Braf	2.56061	0.111573	4324.56	chr6	ENSMUSG00000002413.15	3.88588	0.256769	4459.76
Brca1	2.53898	0.131827	8236.69	chr11	ENSMUSG00000017146.12	3.28561	0.169538	8585.82
Brd1	2.54992	0.12686	9494.88	chr15	ENSMUSG00000022387.17	2.76419	0.179192	10512.3
Brd2	1.87544	0.0523104	37974.9	chr17	ENSMUSG00000024335.20	2.34302	0.102738	43575.5
Brd3	3.84063	0.161619	8256.53	chr2	ENSMUSG00000026918.16	4.6189	0.169715	7498.33
Brd4	3.41932	0.159801	13043.7	chr17	ENSMUSG00000024002.18	3.19193	0.133626	13560.4
Brd7	3.73862	0.140498	11018.3	chr8	ENSMUSG00000031660.13	3.46934	0.113786	9553
Brd8	1.97725	0.0800319	10305.2	chr18	ENSMUSG00000003778.14	2.06665	0.0830448	9916.15
Brd9	5.0318	0.288558	3975.25	chr13	ENSMUSG00000057649.6	4.54869	0.171327	4151.54
Brf1	2.68419	0.212339	1993.78	chr12	ENSMUSG00000011158.8	3.15072	0.252866	1807.34
Brf2	3.58866	0.165063	5529.75	chr8	ENSMUSG00000031487.5	4.7814	0.157324	13370.4
Bri3	3.3561	0.10617	20157.4	chr5	ENSMUSG00000047843.16	3.67752	0.0774302	25890.6
Bri3bp	4.30466	0.133117	9884.84	chr5	ENSMUSG00000037905.13	4.64095	0.215649	11995.8
Brix1	2.94441	0.120871	23095.3	chr15	ENSMUSG00000022247.12	3.93849	0.227627	22012.2
Brk1	5.03762	0.151278	19514.7	chr6	ENSMUSG00000033940.8	4.50259	0.126104	20386.9
Brox	1.92376	0.0877481	8904.44	chr1	ENSMUSG00000046836.13	2.72833	0.133762	10105.2
Brpf1	1.49493	0.0330636	8878.97	chr6	ENSMUSG00000001632.16	2.38648	0.105544	10380.6
Brpf3	2.52059	0.103228	9281.78	chr17	ENSMUSG00000063952.16	3.4769	0.157654	10565.8
Brwd1	2.59397	0.201999	3926.59	chr16	ENSMUSG00000022914.17	1.85739	0.0708753	4872.3
Bscl2	5.70092	0.161049	11126.2	chr19	ENSMUSG00000071657.12	5.56856	0.212211	9839.03
Bsdc1	1.50996	0.104252	2495.47	chr4	ENSMUSG00000040859.14	3.42987	0.198486	3346.29
Bsg	6.50533	0.0905473	14556.3	chr10	ENSMUSG00000023175.15	5.94871	0.171026	14030.5
Bspry	3.03699	0.135448	2445.97	chr4	ENSMUSG00000028392.15	6.57498	0.182351	2872.53
Bst2	9.79882	0.119485	5038.22	chr8	ENSMUSG00000046718.8	8.99642	0.195152	4982.29
Btbd1	4.36431	0.195345	3539.81	chr7	ENSMUSG00000025103.8	2.95708	0.154754	3521.93
Btbd10	1.84159	0.101046	3189.62	chr7	ENSMUSG00000038187.14	2.87305	0.149697	3513.9
Btbd11	3.5682	0.110387	2980.84	chr10	ENSMUSG00000020042.15	3.15625	0.232625	3535.98
Btbd2	2.8297	0.0789933	6418.06	chr10	ENSMUSG00000003344.14	3.60736	0.0850138	6224.44
Btbd3	1.52343	0.120905	1516.34	chr2	ENSMUSG00000062098.11	3.08341	0.253806	1849.85
Btbd6	2.21686	0.147119	2035.22	chr12	ENSMUSG00000002803.14	4.83417	0.260814	2112.43
Btbd7	3.11029	0.162238	2622.47	chr12	ENSMUSG00000041702.7	3.46323	0.202289	2670.69
Btd	2.55281	0.138416	1216.69	chr14	ENSMUSG00000021900.10	5.56362	0.283019	2037.61
Btf3	7.25489	0.0989061	75404.1	chr13	ENSMUSG00000021660.14	5.51644	0.0887082	70299.2
Btf3l4	3.57275	0.172542	16453.6	chr4	ENSMUSG00000028568.16	2.86813	0.122229	18244.7
Btg1	1.55386	0.0479109	7627.44	chr10	ENSMUSG00000036478.8	1.86284	0.1018	9102.74
Btg3	2.03897	0.104026	4617.66	chr16	ENSMUSG00000022863.15	1.62796	0.121086	3920.22
Bub1	3.12474	0.11115	10664	chr2	ENSMUSG00000027379.13	3.63715	0.120802	9862.82
Bub1b	3.33627	0.168467	19196	chr2	ENSMUSG00000040084.9	3.43763	0.169461	20644.2
Bub3	2.63973	0.0759727	41285.9	chr7	ENSMUSG00000066979.6	3.2738	0.169358	44334.5
Bud13	2.17736	0.0963447	7183.94	chr9	ENSMUSG00000032077.5	2.73985	0.117117	9218.74
Bud23	4.84524	0.129483	11587.5	chr5	ENSMUSG00000005378.17	4.61535	0.131772	9125.66
Bud31	3.54394	0.11888	8662.44	chr5	ENSMUSG00000038722.17	4.56818	0.178178	9790.8
Bzw1	4.62214	0.109975	32178.4	chr1	ENSMUSG00000051223.14	3.96339	0.115342	29590.9
Bzw2	5.5479	0.138403	39173.7	chr12	ENSMUSG00000020547.5	4.66269	0.170628	33770.3
C1d	2.94322	0.0903105	10145.3	chr11	ENSMUSG00000000581.8	4.82583	0.201373	9323.06
C1galt1	3.18828	0.182303	1620.44	chr6	ENSMUSG00000042460.5	1.98671	0.161355	1762.7
C1qbp	4.93656	0.127564	101731	chr11	ENSMUSG00000018446.8	5.39775	0.105148	111715
C2cd3	2.11636	0.127961	3185	chr7	ENSMUSG00000047248.20	3.74812	0.170478	3239.15
C330007P06Rik	2.64989	0.156155	1625.72	chrX	ENSMUSG00000006423.15	2.68195	0.120367	1530.96
C77080	2.29833	0.175786	3724.47	chr4	ENSMUSG00000050390.12	1.87535	0.0660524	5288.09
C87436	1.1404	0.108206	679.5	chr6	ENSMUSG00000046679.16	3.88226	0.211545	836.635
C9orf72	2.08951	0.204588	1883.38	chr4	ENSMUSG00000028300.14	1.54556	0.0670958	2028.43
Caap1	1.94143	0.122135	2807.84	chr4	ENSMUSG00000028578.8	2.02984	0.0523298	2918.82
Cab39	3.44905	0.159234	5050.66	chr1	ENSMUSG00000036707.16	4.25865	0.204354	5295.62
Cabin1	2.72747	0.0786075	8718.75	chr10	ENSMUSG00000020196.10	2.7937	0.0909739	9814.29
Cables2	3.93552	0.299244	1292.16	chr2	ENSMUSG00000038990.14	3.0285	0.104924	1036.72
Cacfd1	2.77959	0.159526	3118.84	chr2	ENSMUSG00000015488.14	4.71012	0.176012	2084.77
Cachd1	1.86205	0.154888	5470.44	chr4	ENSMUSG00000028532.14	3.59909	0.200931	6676.66
Cacna1a	1.95175	0.141165	4276.69	chr8	ENSMUSG00000034656.18	3.12831	0.181568	4963.4
Cacnb3	2.70852	0.0965322	2383.06	chr15	ENSMUSG00000003352.14	5.68747	0.289563	2619.1
Cacng7	4.33459	0.250917	1930.75	chr7	ENSMUSG00000069806.5	3.2705	0.0963213	1671.81
Cactin	2.56451	0.12869	9562.5	chr10	ENSMUSG00000034889.8	3.40868	0.145273	11679.2
Cacul1	3.45594	0.0992311	9945.78	chr19	ENSMUSG00000033417.16	4.37046	0.168469	11874
Cacybp	4.80982	0.191717	37325.9	chr1	ENSMUSG00000014226.10	4.51543	0.0784148	35870.5
Cad	5.58215	0.0793594	39021.5	chr5	ENSMUSG00000013629.16	6.39936	0.121189	41674.6
Calca	4.45352	0.190129	4146.44	chr7	ENSMUSG00000030669.13	6.32393	0.27035	3954.45
Calm1	4.49919	0.123184	113247	chr12	ENSMUSG00000001175.15	4.58871	0.122497	101500
Calm2	3.90653	0.147028	51199.2	chr17	ENSMUSG00000036438.14	3.96145	0.180148	51561.3
Calm3	6.98254	0.124794	43880.3	chr7	ENSMUSG00000019370.10	7.24638	0.0982575	47000.1
Calr	4.98565	0.142504	71802.5	chr8	ENSMUSG00000003814.8	5.03049	0.126691	74172
Calu	4.45559	0.118701	17793.2	chr6	ENSMUSG00000029767.16	4.77097	0.102305	19569.8
Camkk2	3.88094	0.121822	2502.62	chr5	ENSMUSG00000029471.13	2.56863	0.172543	2266.46
Camsap1	1.87355	0.0795098	9906.56	chr2	ENSMUSG00000026933.17	2.28651	0.0897474	11903.3
Camsap2	1.71941	0.0852425	2412.19	chr1	ENSMUSG00000041570.14	3.75652	0.130443	2985.46
Camsap3	2.878	0.105185	9015.5	chr8	ENSMUSG00000044433.16	4.24051	0.189446	9969.36
Camta1	4.33551	0.130463	11063.3	chr4	ENSMUSG00000014592.20	3.18609	0.102327	11119.1
Camta2	1.47934	0.123384	860.219	chr11	ENSMUSG00000040712.16	2.66158	0.19824	1009.3
Cand1	3.81583	0.161904	12592.8	chr10	ENSMUSG00000020114.12	4.32714	0.170142	13339
Canx	5.46867	0.0986515	63134.2	chr11	ENSMUSG00000020368.15	5.16816	0.102944	64059.7
Cap1	4.93443	0.0697187	14170.1	chr4	ENSMUSG00000028656.14	5.02485	0.138018	12849.1
Capn10	3.69376	0.20013	3638.28	chr1	ENSMUSG00000026270.11	3.12657	0.175884	3415.56
Capn7	3.26945	0.146651	6817.25	chr14	ENSMUSG00000021893.14	3.17363	0.0899235	7571.04
Capns1	10.1322	0.119643	14944.8	chr7	ENSMUSG00000001794.13	6.71224	0.147255	18712.7
Caprin1	4.03735	0.108928	55746.9	chr2	ENSMUSG00000027184.14	3.897	0.125502	55276.2
Capza1	4.7339	0.135945	9038.22	chr3	ENSMUSG00000070372.11	4.9865	0.154728	8158
Capza2	4.31494	0.198955	12497.9	chr6	ENSMUSG00000015733.13	4.63555	0.205013	11334.6
Capzb	5.12564	0.0762187	33016	chr4	ENSMUSG00000028745.18	5.38218	0.13022	33121.5
Car2	3.24418	0.137062	2322	chr3	ENSMUSG00000027562.12	3.12455	0.293884	2001.69
Card19	4.8331	0.28424	2885.75	chr13	ENSMUSG00000037960.11	3.53246	0.186021	3713.16
Carhsp1	3.20555	0.121861	6575.22	chr16	ENSMUSG00000008393.9	2.60233	0.140705	5557.94
Carm1	5.24327	0.115843	10974.6	chr9	ENSMUSG00000032185.15	4.83904	0.1379	11719.3
Carmil1	4.35615	0.262664	2085.31	chr13	ENSMUSG00000021338.17	2.33558	0.0969403	1915.52
Carmil2	0.820823	0.109241	542.5	chr8	ENSMUSG00000050357.9	0.927937	0.151827	532.281
Carnmt1	3.07233	0.0947644	10964.9	chr19	ENSMUSG00000024726.10	3.75141	0.181187	11670
Cars	5.31707	0.179079	3616.47	chr7	ENSMUSG00000010755.17	6.9865	0.213996	3245.44
Cars2	5.23979	0.100825	7573.72	chr8	ENSMUSG00000056228.10	5.62765	0.162588	7257.76
Casc3	2.24865	0.0990393	25930.5	chr11	ENSMUSG00000078676.9	2.55819	0.0904229	32050.7
Casd1	2.97037	0.206505	1874.97	chr6	ENSMUSG00000015189.12	1.83211	0.279446	1641.29
Cask	3.50137	0.194119	2408.16	chrX	ENSMUSG00000031012.17	2.16743	0.128808	2093.33
Caskin2	2.02571	0.125915	1681.19	chr11	ENSMUSG00000034471.12	4.22564	0.283686	1775.14
Casp2	2.40029	0.190993	2341.25	chr6	ENSMUSG00000029863.13	2.66047	0.143516	1886.34
Casp3	4.41782	0.135724	16010.7	chr8	ENSMUSG00000031628.9	5.11316	0.187288	13837.5
Casp8ap2	2.86682	0.16867	4088.41	chr4	ENSMUSG00000028282.12	2.30389	0.0916461	4375.19
Casp9	2.09432	0.102025	2276.66	chr4	ENSMUSG00000028914.13	2.19952	0.0872518	2021.23
Cast	3.26921	0.146439	5321.19	chr13	ENSMUSG00000021585.10	3.51097	0.141298	5039.76
Castor1	4.71212	0.283449	5988.53	chr11	ENSMUSG00000020424.3	6.37042	0.253359	6173.57
Casz1	1.87368	0.185287	465.969	chr4	ENSMUSG00000028977.17	1.87111	0.0302182	594.927
Cat	4.74909	0.1603	12639.6	chr2	ENSMUSG00000027187.10	4.65753	0.130019	13142.3
Cavin1	5.18999	0.133656	3927.91	chr11	ENSMUSG00000004044.9	5.57677	0.160222	4773.19
Cbfa2t2	1.46462	0.0504058	3240.59	chr2	ENSMUSG00000038533.15	2.64463	0.146479	3269.49
Cbfb	2.46817	0.115057	11890.7	chr8	ENSMUSG00000031885.14	3.38972	0.218169	12057.2
Cbl	3.42177	0.161581	10735.8	chr9	ENSMUSG00000034342.9	3.41729	0.153363	10952
Cbll1	1.60995	0.116196	4105.41	chr12	ENSMUSG00000020659.16	1.93594	0.102164	5152.41
Cbr1	4.09908	0.15717	5483.19	chr16	ENSMUSG00000051483.9	4.63927	0.0767091	6934.6
Cbr3	3.43529	0.096486	6957.53	chr16	ENSMUSG00000022947.8	6.34664	0.138916	18493.6
Cbr4	2.79848	0.0700383	1553.47	chr8	ENSMUSG00000031641.14	3.75657	0.129323	1427.22
Cbs	6.10372	0.210627	2896.16	chr17	ENSMUSG00000024039.15	6.13569	0.171244	2237.36
Cbwd1	3.19704	0.270484	2938.66	chr19	ENSMUSG00000024878.9	2.31244	0.167716	2583.54
Cbx2	2.09637	0.0666854	3791.66	chr11	ENSMUSG00000025577.7	5.18721	0.218336	5894.72
Cbx3	4.28228	0.0975058	49963.6	chr6	ENSMUSG00000029836.15	4.7222	0.16894	45804.8
Cbx5	3.4435	0.105029	47162.8	chr15	ENSMUSG00000009575.14	3.98463	0.156879	54268
Cbx7	2.31466	0.110962	14948.3	chr15	ENSMUSG00000053411.16	2.31422	0.0982987	12504.1
Cbx8	1.26158	0.16571	402.594	chr11	ENSMUSG00000025578.9	2.98037	0.282044	629.552
Cby1	4.51425	0.183089	3638.72	chr15	ENSMUSG00000022428.8	3.62363	0.213817	2860.8
Cc2d1b	2.17033	0.137939	5643.16	chr4	ENSMUSG00000028582.14	3.48055	0.170072	5200.85
Cc2d2a	5.28268	0.242349	1175.19	chr5	ENSMUSG00000039765.15	3.69419	0.156779	1163.99
Ccar1	3.53539	0.162815	6272.91	chr10	ENSMUSG00000020074.7	3.18327	0.126248	5443.18
Ccar2	2.91574	0.202552	1139.16	chr14	ENSMUSG00000033712.6	1.58074	0.117997	1263.47
Ccdc102a	1.85564	0.0521841	4131.22	chr8	ENSMUSG00000063605.5	3.36867	0.139376	6977.48
Ccdc106	3.12405	0.170166	2840.47	chr7	ENSMUSG00000035228.15	4.62153	0.185024	3576.16
Ccdc107	2.93348	0.144045	2152.5	chr4	ENSMUSG00000028461.12	6.64106	0.175179	2351.88
Ccdc113	2.67629	0.195252	311.375	chr8	ENSMUSG00000036598.4	1.03069	0.183848	205.115
Ccdc114	2.62813	0.0923483	1777.84	chr7	ENSMUSG00000040189.18	2.33216	0.0422246	2157.56
Ccdc115	2.20398	0.128203	9093.72	chr1	ENSMUSG00000042111.9	2.62238	0.146618	8730.07
Ccdc117	2.55381	0.134996	7716.53	chr11	ENSMUSG00000020482.4	2.63646	0.179479	7286.25
Ccdc12	3.69844	0.105913	8655.44	chr9	ENSMUSG00000019659.8	4.67649	0.172905	7999.55
Ccdc127	2.6089	0.105061	6575.88	chr13	ENSMUSG00000021578.17	3.08379	0.137053	10387
Ccdc130	1.08122	0.0715379	3092.41	chr8	ENSMUSG00000004994.12	3.22716	0.245074	3378.83
Ccdc136	3.72036	0.28571	2216.75	chr6	ENSMUSG00000029769.16	3.79909	0.113457	2376.25
Ccdc14	1.07425	0.0359931	3029.06	chr16	ENSMUSG00000022833.7	1.92004	0.0921693	4134.8
Ccdc163	2.87018	0.152467	1492.5	chr4	ENSMUSG00000028689.14	4.0244	0.22256	1614.88
Ccdc166	1.79414	0.0991789	833.031	chr15	ENSMUSG00000098176.2	2.64546	0.0945592	773.01
Ccdc167	4.15424	0.151345	871.312	chr17	ENSMUSG00000024018.18	4.60847	0.114451	1016.5
Ccdc174	1.2578	0.0911311	2798.91	chr6	ENSMUSG00000034083.16	2.78498	0.107454	2817.33
Ccdc18	3.09292	0.250051	797.625	chr5	ENSMUSG00000056531.11	4.50802	0.286867	580.896
Ccdc181	4.65253	0.29242	1334.72	chr1	ENSMUSG00000026578.6	3.40907	0.164387	1363.95
Ccdc25	2.75765	0.105924	15002	chr14	ENSMUSG00000022035.6	3.8019	0.243612	11386.8
Ccdc28a	3.18299	0.271925	1221.16	chr10	ENSMUSG00000059554.12	4.05023	0.243849	908.24
Ccdc36	2.51998	0.0744568	411286	chr9	ENSMUSG00000047220.5	2.83221	0.0916862	529758
Ccdc40	1.68688	0.0598872	700.094	chr11	ENSMUSG00000039963.20	2.34603	0.214727	691.625
Ccdc43	1.93228	0.105496	8021.59	chr11	ENSMUSG00000020925.16	3.8102	0.152668	9476.58
Ccdc50	1.81764	0.0850048	2810.41	chr16	ENSMUSG00000038127.14	4.10116	0.2171	2847.71
Ccdc58	3.83237	0.117337	18801.5	chr16	ENSMUSG00000075229.11	3.33208	0.10632	17814
Ccdc59	2.70003	0.172996	6843.28	chr10	ENSMUSG00000019897.8	4.23597	0.169199	9981.54
Ccdc6	3.4728	0.157934	6675.75	chr10	ENSMUSG00000048701.13	3.12902	0.189624	7849.53
Ccdc66	3.1625	0.136203	2963.34	chr14	ENSMUSG00000046753.10	3.1562	0.161072	2880.67
Ccdc71	1.88989	0.0687836	10913.9	chr9	ENSMUSG00000049305.6	3.75767	0.155446	18607.8
Ccdc77	2.77868	0.136498	2860.75	chr6	ENSMUSG00000030177.14	3.12806	0.19813	2451.33
Ccdc84	1.37335	0.0432693	2308.34	chr9	ENSMUSG00000043923.8	2.03025	0.161974	1857.01
Ccdc88c	2.40525	0.0895752	6568.66	chr12	ENSMUSG00000021182.16	3.25574	0.152191	6804.85
Ccdc9	3.83299	0.258995	6499.69	chr7	ENSMUSG00000041375.18	3.1167	0.130689	9457.02
Ccdc90b	2.99038	0.147013	3418.81	chr7	ENSMUSG00000030613.13	4.92719	0.112899	3267.16
Ccdc92	3.75824	0.1898	3520.38	chr5	ENSMUSG00000037979.13	3.72045	0.207193	4338.12
Ccdc97	2.94275	0.154125	7320.53	chr7	ENSMUSG00000002608.8	3.59117	0.234599	7689.21
Cchcr1	2.64177	0.235926	1053.78	chr17	ENSMUSG00000040312.14	4.29225	0.114633	1118.66
Ccl25	4.07668	0.0894958	825.781	chr8	ENSMUSG00000023235.14	1.2397	0.131725	613.24
Ccl27a	4.28523	0.240101	487.281	chr4	ENSMUSG00000073888.13	1.24687	0.138547	397.333
Ccm2	2.28364	0.12088	6862.19	chr11	ENSMUSG00000000378.15	4.0895	0.097762	10738.6
Ccn1	1.23881	0.137453	1251.72	chr3	ENSMUSG00000028195.4	1.42514	0.0713259	1680.82
Ccn2	1.77206	0.0579334	12774.6	chr10	ENSMUSG00000019997.11	1.83427	0.0593256	15236.2
Ccna2	3.86774	0.121451	25707.3	chr3	ENSMUSG00000027715.9	3.78858	0.140397	20797.8
Ccnb1	2.99305	0.112089	48647.1	chr13	ENSMUSG00000041431.16	3.13155	0.160468	48069.7
Ccnb2	4.3845	0.0830417	12187.9	chr9	ENSMUSG00000032218.7	3.76681	0.109622	11010.3
Ccnd1	3.46159	0.178248	14030.2	chr7	ENSMUSG00000070348.5	3.30006	0.16263	14459.3
Ccnd2	2.84494	0.103993	23270.1	chr6	ENSMUSG00000000184.12	3.21706	0.0807029	18960.6
Ccnd3	5.5707	0.171868	8388	chr17	ENSMUSG00000034165.16	3.92786	0.143034	7447.28
Ccne1	3.0081	0.142638	21829.5	chr7	ENSMUSG00000002068.16	3.72963	0.193909	24786.8
Ccnf	3.07058	0.148523	12836.1	chr17	ENSMUSG00000072082.7	3.39172	0.17531	12607.5
Ccng1	3.42243	0.158037	27741	chr11	ENSMUSG00000020326.7	3.31516	0.147875	19191
Ccnh	5.26765	0.169299	11311	chr13	ENSMUSG00000021548.10	4.78903	0.295336	8879.48
Ccni	3.8982	0.125071	10905.7	chr5	ENSMUSG00000063015.12	4.20238	0.147816	11105.2
Ccnj	2.8141	0.16225	1133.66	chr19	ENSMUSG00000025010.14	1.9502	0.137076	1117.83
Ccnjl	1.15557	0.0610986	5196.28	chr11	ENSMUSG00000044707.7	2.40811	0.119354	5582.52
Ccnk	2.74313	0.0751558	7579.62	chr12	ENSMUSG00000021258.10	3.45233	0.148404	6635.64
Ccnl1	2.1751	0.083128	5131.75	chr3	ENSMUSG00000027829.15	2.39181	0.0719476	5112.26
Ccnl2	2.12965	0.0649579	10245.5	chr4	ENSMUSG00000029068.16	3.55125	0.18153	14216.3
Ccno	2.40637	0.161544	1855.44	chr13	ENSMUSG00000042417.5	3.12834	0.14183	2490.23
Ccnq	1.90579	0.126988	4257.84	chr11	ENSMUSG00000049489.5	2.35356	0.0694292	4633.14
Ccnt1	2.34648	0.12953	10957.8	chr15	ENSMUSG00000011960.12	1.78698	0.0811598	13473.3
Ccnt2	1.81907	0.0704727	11771	chr1	ENSMUSG00000026349.14	2.72513	0.128837	13245.8
Ccny	3.81154	0.198094	5503.03	chr18	ENSMUSG00000024286.8	3.44463	0.180952	5052.78
Ccnyl1	2.74059	0.0762678	2058.75	chr1	ENSMUSG00000070871.10	4.17714	0.17605	2388.51
Ccp110	3.40074	0.185318	2276.75	chr7	ENSMUSG00000033904.16	2.84609	0.158692	2647.71
Ccser2	1.40497	0.109382	2239.62	chr14	ENSMUSG00000058690.14	2.66327	0.284118	2435.14
Cct2	6.83792	0.122717	75332.5	chr10	ENSMUSG00000034024.8	5.16566	0.100012	68696.9
Cct3	5.65631	0.114239	98587.8	chr3	ENSMUSG00000001416.13	4.82971	0.132108	95869.5
Cct4	5.4355	0.102313	99908	chr11	ENSMUSG00000007739.10	4.88507	0.16115	84945.1
Cct5	7.28042	0.0837717	67853.2	chr15	ENSMUSG00000022234.15	6.09059	0.0931058	61279.3
Cct6a	5.18268	0.132592	84529	chr5	ENSMUSG00000029447.11	4.45042	0.165843	73795.4
Cct7	7.84689	0.0835734	192010	chr6	ENSMUSG00000030007.8	6.83213	0.121985	185224
Cct8	7.61282	0.0888191	136613	chr16	ENSMUSG00000025613.13	6.13524	0.124903	140955
Ccz1	4.41862	0.0951167	5593.72	chr5	ENSMUSG00000029617.10	4.72027	0.154954	5182.08
Cd151	4.32169	0.135066	9153.84	chr7	ENSMUSG00000025510.14	5.90978	0.290612	9807.06
Cd164	3.1328	0.117744	15498.4	chr10	ENSMUSG00000019818.15	3.68557	0.139378	16125.8
Cd1d1	2.11808	0.245334	352.406	chr3	ENSMUSG00000028076.12	2.21434	0.242055	466.698
Cd24a	4.0358	0.148978	13406.2	chr10	ENSMUSG00000047139.9	4.00944	0.175733	15015.2
Cd2ap	2.50602	0.0675965	11796.6	chr17	ENSMUSG00000061665.7	3.32889	0.178475	11143.6
Cd320	5.0795	0.215191	6984.84	chr17	ENSMUSG00000002308.16	3.66464	0.0699083	7799.81
Cd3eap	2.5172	0.0948584	2105.28	chr7	ENSMUSG00000047649.9	1.79993	0.0745819	2614.41
Cd55	2.49575	0.299012	459.875	chr1	ENSMUSG00000026399.12	2.77061	0.197298	552.458
Cd63	5.87635	0.0959701	46188.2	chr10	ENSMUSG00000025351.14	5.59744	0.103745	59895.9
Cd81	4.20089	0.173403	32400.9	chr7	ENSMUSG00000037706.17	3.80106	0.140282	29841.1
Cd9	4.72223	0.168954	4526	chr6	ENSMUSG00000030342.8	5.28257	0.232657	5921.05
Cdadc1	4.11702	0.14481	2384.34	chr14	ENSMUSG00000021982.14	2.69577	0.199241	2490.32
Cdan1	1.23922	0.0518219	2515.62	chr2	ENSMUSG00000027284.16	2.15459	0.130141	2229.07
Cdc123	6.27137	0.0725132	15677.3	chr2	ENSMUSG00000039128.13	4.9102	0.125691	12711.6
Cdc16	4.4055	0.161379	10504.2	chr8	ENSMUSG00000038416.15	5.66294	0.165441	10606.9
Cdc20	4.28854	0.174087	73153.3	chr4	ENSMUSG00000006398.15	3.68202	0.168211	61290.8
Cdc23	3.75716	0.143476	14441.3	chr18	ENSMUSG00000024370.17	4.22487	0.16784	14477.6
Cdc25a	2.46743	0.127481	9794.5	chr9	ENSMUSG00000032477.14	2.37504	0.148763	8931.31
Cdc25b	3.45377	0.253441	2858.44	chr2	ENSMUSG00000027330.16	1.97879	0.202551	2940.93
Cdc25c	2.4228	0.153268	1775.94	chr18	ENSMUSG00000044201.10	3.47509	0.140542	1326.44
Cdc26	2.89267	0.137978	4852.62	chr4	ENSMUSG00000066149.11	3.70282	0.16237	7438.58
Cdc27	3.35478	0.169079	13741.6	chr11	ENSMUSG00000020687.13	2.55552	0.128745	13506.7
Cdc34	4.64813	0.147264	26968.4	chr10	ENSMUSG00000020307.15	6.03062	0.148133	21081.2
Cdc37	5.89374	0.0928512	21886.2	chr9	ENSMUSG00000019471.10	6.39907	0.13668	24984.6
Cdc37l1	1.70105	0.240981	1117.12	chr19	ENSMUSG00000024780.7	2.63158	0.155002	1019.97
Cdc40	2.50548	0.117725	1384	chr10	ENSMUSG00000038446.8	3.2007	0.212996	1335.91
Cdc42	4.66452	0.117307	63473.7	chr4	ENSMUSG00000006699.17	4.3281	0.143636	65845.1
Cdc42bpa	2.44451	0.163649	1479.81	chr1	ENSMUSG00000026490.18	4.24263	0.240467	1516.32
Cdc42bpb	2.3304	0.135656	3632.69	chr12	ENSMUSG00000021279.5	4.02888	0.141408	3898.53
Cdc42ep3	1.8975	0.148598	1936.25	chr17	ENSMUSG00000036533.9	1.83513	0.116604	1896.61
Cdc42ep4	2.27166	0.0918219	12597.2	chr11	ENSMUSG00000041598.7	3.01669	0.144424	22448.2
Cdc42se1	1.85248	0.0970745	8603.84	chr3	ENSMUSG00000046722.14	3.15902	0.192886	9017.23
Cdc42se2	2.85667	0.117537	14213.2	chr11	ENSMUSG00000052298.12	2.61697	0.124947	14225.1
Cdc45	2.77471	0.124067	5738.34	chr16	ENSMUSG00000000028.15	2.374	0.133847	4769.07
Cdc5l	3.35202	0.170124	13273.5	chr17	ENSMUSG00000023932.9	3.25352	0.139212	14695
Cdc6	1.78404	0.068627	9327.75	chr11	ENSMUSG00000017499.15	2.13473	0.115811	10118.7
Cdc7	1.65048	0.0479724	3757.81	chr5	ENSMUSG00000029283.17	3.4487	0.261776	3932.85
Cdc73	2.51195	0.216831	2548.38	chr1	ENSMUSG00000026361.9	2.27943	0.215722	2238.92
Cdca2	3.06832	0.113	5725.34	chr14	ENSMUSG00000048922.18	4.42579	0.232793	9078.92
Cdca3	5.33447	0.166926	22054.6	chr6	ENSMUSG00000023505.13	3.26781	0.0986764	19847.3
Cdca4	1.81637	0.100944	16538	chr12	ENSMUSG00000047832.9	2.46768	0.0974617	27090.6
Cdca5	2.1638	0.0838735	5107.53	chr19	ENSMUSG00000024791.10	4.01923	0.168632	8414.11
Cdca7	2.56685	0.12377	17452.5	chr2	ENSMUSG00000055612.15	2.13601	0.0858896	15244.8
Cdca7l	2.46147	0.169688	5530.81	chr12	ENSMUSG00000021175.15	2.86956	0.127966	5832.69
Cdca8	3.24748	0.135036	19541.2	chr4	ENSMUSG00000028873.16	3.23472	0.145368	16790.5
Cdh1	3.82857	0.143248	133064	chr8	ENSMUSG00000000303.12	4.23567	0.137707	151630
Cdh2	4.7165	0.277442	3110.03	chr18	ENSMUSG00000024304.14	3.40877	0.1581	3048.14
Cdh3	3.17277	0.166499	1415.41	chr8	ENSMUSG00000061048.8	3.74052	0.203494	1671.1
Cdip1	2.55838	0.100633	3139.09	chr16	ENSMUSG00000004071.13	4.47737	0.289601	3301.93
Cdipt	3.27122	0.128659	6678.78	chr7	ENSMUSG00000030682.4	3.06168	0.103519	6799.83
Cdk1	2.45749	0.0985287	27791.1	chr10	ENSMUSG00000019942.13	2.95673	0.131721	32988.4
Cdk11b	4.18351	0.10286	21859.1	chr4	ENSMUSG00000029062.14	4.49285	0.158413	21816.8
Cdk12	2.69838	0.0935239	3233.25	chr11	ENSMUSG00000003119.14	2.64949	0.194292	3775.02
Cdk13	2.54521	0.14063	5181.84	chr13	ENSMUSG00000041297.8	3.55966	0.0909514	6256.78
Cdk16	3.50611	0.11286	8148.75	chrX	ENSMUSG00000031065.14	4.30528	0.0889804	8286.4
Cdk17	3.10475	0.161947	2952.09	chr10	ENSMUSG00000020015.10	2.49552	0.093486	3105.41
Cdk19	1.76551	0.064387	3137.59	chr10	ENSMUSG00000038481.13	1.92865	0.254233	4483.47
Cdk2	3.43282	0.139959	12956	chr10	ENSMUSG00000025358.16	3.11164	0.142929	14918.2
Cdk2ap1	5.26477	0.152871	46760.3	chr5	ENSMUSG00000029394.11	5.11863	0.13198	41771.4
Cdk2ap2	2.98594	0.246976	6647.19	chr19	ENSMUSG00000024856.10	3.19687	0.166732	8198.11
Cdk4	6.15556	0.129471	22020.4	chr10	ENSMUSG00000006728.12	6.23018	0.189159	23396.1
Cdk5r1	2.83341	0.129823	1527.69	chr11	ENSMUSG00000048895.13	1.6582	0.189466	1225.44
Cdk5rap1	2.3821	0.0787607	4772	chr2	ENSMUSG00000027487.11	3.84542	0.183704	4059.04
Cdk5rap3	3.49095	0.0470089	8846.91	chr11	ENSMUSG00000018669.14	9.67391	0.278878	7604.67
Cdk6	2.47477	0.202192	2413.38	chr5	ENSMUSG00000040274.11	1.94861	0.163097	2088.99
Cdk7	2.69056	0.141016	3249.47	chr13	ENSMUSG00000069089.8	2.54504	0.168423	3030.57
Cdk8	3.2734	0.153947	5006.97	chr5	ENSMUSG00000029635.15	2.65476	0.16619	4246.3
Cdk9	2.1389	0.0894743	15131.2	chr2	ENSMUSG00000009555.16	2.93755	0.109197	25134.7
Cdkal1	3.40836	0.188263	5163.03	chr13	ENSMUSG00000006191.17	3.82719	0.213074	5646.69
Cdkl5	1.61414	0.187117	508.25	chrX	ENSMUSG00000031292.14	1.53604	0.153505	553.917
Cdkn1a	1.63499	0.0554035	17451.3	chr17	ENSMUSG00000023067.14	1.66505	0.0733699	14077.6
Cdkn1b	1.74739	0.0354294	7059.09	chr6	ENSMUSG00000003031.14	2.17031	0.103304	7939.19
Cdkn2a	6.6789	0.0775626	11766.1	chr4	ENSMUSG00000044303.6	6.29984	0.112261	11396.5
Cdkn2aipnl	3.46244	0.147314	16397.5	chr11	ENSMUSG00000020392.8	3.74433	0.151345	17021.8
Cdkn2b	1.0933	0.0689552	719.25	chr4	ENSMUSG00000073802.5	1.55971	0.2035	591.26
Cdkn2d	2.49099	0.0930461	3513.03	chr9	ENSMUSG00000096472.2	1.863	0.124329	4578.73
Cdon	1.37221	0.0354057	1627.12	chr9	ENSMUSG00000038119.15	1.53276	0.157874	1450.88
Cdr2l	2.61792	0.0912364	3530.91	chr11	ENSMUSG00000050910.5	3.95122	0.189326	4245.83
Cds2	3.89055	0.204931	7286.69	chr2	ENSMUSG00000058793.14	4.95544	0.161507	6340.39
Cdv3	3.34926	0.125059	57862.1	chr9	ENSMUSG00000032803.15	3.80177	0.149824	69640.6
Cdx1	4.29	0.172185	8943.69	chr18	ENSMUSG00000024619.8	4.871	0.0879892	10406.5
Cdx2	2.16736	0.159714	1667.47	chr5	ENSMUSG00000029646.3	2.61332	0.179391	1639.54
Cdyl	2.15008	0.130141	8467.09	chr13	ENSMUSG00000059288.14	3.37627	0.167555	8494.7
Cebpb	4.82339	0.298142	1046.72	chr2	ENSMUSG00000056501.3	3.47667	0.126387	1219.67
Cebpg	1.74938	0.076094	5327.88	chr7	ENSMUSG00000056216.9	2.64626	0.164205	7202.38
Cebpz	3.45007	0.151333	7060.09	chr17	ENSMUSG00000024081.9	4.24388	0.209516	5957.39
Cebpzos	7.95264	0.29754	3833.19	chr17	ENSMUSG00000062691.10	6.6678	0.298481	3941.38
Cecr2	2.98117	0.23841	3490.62	chr6	ENSMUSG00000071226.11	4.02471	0.222732	4963.42
Celf1	3.05114	0.0981211	13395	chr2	ENSMUSG00000005506.16	2.75768	0.131443	12859.3
Celf2	5.10388	0.262511	664.688	chr2	ENSMUSG00000002107.18	1.37348	0.164695	693.531
Celf4	2.81395	0.134234	3862.81	chr18	ENSMUSG00000024268.16	3.80937	0.239223	3722.19
Cemip2	3.06872	0.149802	6320.06	chr19	ENSMUSG00000024754.13	2.92237	0.164768	7154.67
Cenpa	3.68791	0.144921	17468.9	chr5	ENSMUSG00000029177.9	4.02553	0.131682	16472.2
Cenpc1	3.44882	0.227846	3315.5	chr5	ENSMUSG00000029253.12	1.58993	0.0799151	3405.89
Cenpe	3.19107	0.170287	13608.7	chr3	ENSMUSG00000045328.11	2.34329	0.09715	14378.4
Cenpf	3.6581	0.198703	11388.6	chr1	ENSMUSG00000026605.14	3.33193	0.154015	11670.1
Cenph	4.37129	0.154904	12004.5	chr13	ENSMUSG00000045273.8	4.03453	0.184343	12652.7
Cenpi	3.17936	0.165603	1927.94	chrX	ENSMUSG00000031262.12	2.58003	0.18995	2260.49
Cenpl	2.24046	0.179957	4020.03	chr1	ENSMUSG00000026708.16	2.87833	0.149133	6918.31
Cenpm	5.68914	0.129922	16642.8	chr15	ENSMUSG00000068101.11	5.41264	0.097227	15663.7
Cenpn	3.46406	0.127582	8851.47	chr8	ENSMUSG00000031756.5	3.71462	0.187247	8134.57
Cenpo	3.26112	0.146188	2267.97	chr12	ENSMUSG00000020652.17	3.4466	0.199389	2116.33
Cenpp	3.69271	0.131912	2474.69	chr13	ENSMUSG00000021391.10	6.12387	0.243654	2237.93
Cenpq	1.81003	0.100918	2061.94	chr17	ENSMUSG00000023919.7	2.97075	0.264303	1765.9
Cenps	3.02227	0.134407	5815.56	chr4	ENSMUSG00000073705.10	3.65207	0.161861	6824.45
Cenpt	4.01309	0.229206	6572.44	chr8	ENSMUSG00000036672.5	4.01558	0.237194	5727.79
Cenpu	3.14626	0.142275	3742.53	chr8	ENSMUSG00000031629.14	2.94357	0.0921522	3363.32
Cenpv	5.91146	0.109992	16187.6	chr11	ENSMUSG00000018509.8	5.55794	0.134074	18086.8
Cenpw	5.38338	0.126019	18822	chr10	ENSMUSG00000075266.5	4.30261	0.0970558	24227.6
Cenpx	5.58088	0.028772	11199.8	chr11	ENSMUSG00000025144.17	6.53271	0.158635	12538.5
Cep104	2.268	0.191206	1299.53	chr4	ENSMUSG00000039523.16	3.56794	0.225236	1175.97
Cep120	4.08532	0.211381	6100.31	chr18	ENSMUSG00000048799.8	2.73565	0.141552	6273.33
Cep135	3.69757	0.284496	617.531	chr5	ENSMUSG00000036403.15	0.885923	0.171727	605.427
Cep152	1.10444	0.0711036	3008.72	chr2	ENSMUSG00000068394.4	1.97818	0.110507	3764.95
Cep164	5.83034	0.279917	1603.78	chr9	ENSMUSG00000043987.18	3.0172	0.173992	1723.44
Cep170	2.03789	0.161602	1635.72	chr1	ENSMUSG00000057335.11	3.21017	0.237327	1926.45
Cep170b	3.91074	0.171803	11434.5	chr12	ENSMUSG00000072825.11	4.10354	0.156134	9409.5
Cep19	2.73542	0.130314	2478.16	chr16	ENSMUSG00000035790.15	4.0472	0.291607	3040.88
Cep192	2.45132	0.121439	5376.94	chr18	ENSMUSG00000024542.9	2.74052	0.167246	5029.54
Cep44	3.69592	0.222364	2507.38	chr8	ENSMUSG00000038215.15	2.8072	0.189056	2131.78
Cep55	1.76525	0.07319	5696.22	chr19	ENSMUSG00000024989.15	1.73204	0.106898	5843.91
Cep57	2.2227	0.116889	5542.5	chr9	ENSMUSG00000031922.12	2.51563	0.158531	5784.1
Cep63	2.01667	0.0462344	3017.72	chr9	ENSMUSG00000032534.18	3.51255	0.206507	3300.98
Cep68	3.00265	0.178828	3120.41	chr11	ENSMUSG00000044066.14	2.34228	0.140288	3573.81
Cep70	1.53951	0.0692278	1284.62	chr9	ENSMUSG00000056267.14	2.59341	0.248773	1331.39
Cep72	1.64721	0.136914	892.219	chr13	ENSMUSG00000021572.9	1.08239	0.116798	1037.04
Cep76	2.60319	0.213191	3781.09	chr18	ENSMUSG00000073542.3	2.21936	0.122635	3397.66
Cep85	2.65896	0.191032	5522.88	chr4	ENSMUSG00000037443.13	3.30539	0.215507	5863.98
Cep89	2.0943	0.131472	1086	chr7	ENSMUSG00000023072.14	4.65152	0.272425	1049.86
Cep95	2.67065	0.124613	1618.22	chr11	ENSMUSG00000018372.13	1.9718	0.24531	1181.02
Cep97	1.66806	0.116534	1492.59	chr16	ENSMUSG00000022604.18	3.11627	0.153461	1895.29
Cept1	2.96216	0.120498	9196.53	chr3	ENSMUSG00000040774.15	3.55015	0.180204	9215.23
Cercam	4.52289	0.164638	3422.38	chr2	ENSMUSG00000039787.13	4.50517	0.116765	2988.44
Cerkl	2.41609	0.1748	1166.09	chr2	ENSMUSG00000075256.9	0.715908	0.228822	738.438
Cers2	3.4363	0.0944609	17689	chr3	ENSMUSG00000015714.11	4.14765	0.193908	19634.1
Cers5	3.31607	0.11976	15829.7	chr15	ENSMUSG00000023021.15	3.74571	0.099148	16424.7
Cers6	2.49375	0.107696	1781.81	chr2	ENSMUSG00000027035.10	3.30839	0.196202	1853.95
Cetn2	8.33998	0.122268	5874.84	chrX	ENSMUSG00000031347.12	8.5233	0.178918	6365.42
Cetn3	5.50615	0.102105	7523	chr13	ENSMUSG00000021537.9	5.77828	0.180029	6414.4
Cfap20	3.38095	0.178136	7957.59	chr8	ENSMUSG00000031796.7	2.88494	0.108767	7864.38
Cfap298	5.03826	0.151188	13030.3	chr16	ENSMUSG00000022972.10	4.47492	0.151955	14062.4
Cfap36	4.26618	0.0692038	5049.12	chr11	ENSMUSG00000020462.14	2.85867	0.12296	4325.93
Cfap410	3.08069	0.19129	1337.75	chr10	ENSMUSG00000020284.16	2.25826	0.194802	1239.62
Cfap74	2.38151	0.247084	351.188	chr4	ENSMUSG00000078490.10	1.95039	0.207701	418.906
Cfap97	1.77794	0.0590901	2091.66	chr8	ENSMUSG00000031631.15	2.00054	0.154563	2277.57
Cfdp1	5.33633	0.0696082	45438.3	chr8	ENSMUSG00000031954.6	6.47152	0.150982	48436.9
Cfl1	6.36761	0.104191	91007	chr19	ENSMUSG00000056201.8	6.04938	0.129193	91837.1
Cfl2	3.48504	0.155938	5672.56	chr12	ENSMUSG00000062929.8	3.06108	0.0775502	6511.48
Cfp	1.34498	0.129654	452.75	chrX	ENSMUSG00000001128.7	1.55979	0.156865	707.208
Cggbp1	1.95359	0.0598258	29140.7	chr16	ENSMUSG00000054604.7	2.76742	0.11089	34729.8
Cgref1	4.02683	0.161238	1099.94	chr5	ENSMUSG00000029161.7	3.59083	0.203315	1076.82
Chaf1a	2.09723	0.100596	7605.28	chr17	ENSMUSG00000002835.9	3.69165	0.198014	9624.79
Chaf1b	4.31684	0.0955525	5412	chr16	ENSMUSG00000022945.12	6.75148	0.224215	5791.22
Champ1	2.11785	0.113513	7260.94	chr8	ENSMUSG00000047710.8	2.86441	0.118534	9858.15
Chchd1	5.29587	0.0958416	25086.2	chr14	ENSMUSG00000063787.4	5.49581	0.0903057	24553.7
Chchd10	10.4102	0.0699703	94031.8	chr10	ENSMUSG00000049422.7	9.05685	0.0743145	105133
Chchd3	6.62811	0.104722	9654.31	chr6	ENSMUSG00000053768.13	4.96997	0.143391	7877.71
Chchd4	2.80928	0.160339	11160.5	chr6	ENSMUSG00000034203.8	3.54454	0.131058	17465.7
Chchd5	3.65462	0.13993	6806.16	chr2	ENSMUSG00000037938.4	7.17709	0.240458	6686.9
Chchd6	17.4265	0.24556	5794.75	chr6	ENSMUSG00000030086.16	6.81336	0.249825	5474.53
Chchd7	5.19592	0.2197	4809.22	chr4	ENSMUSG00000042198.12	2.18452	0.0601586	3860.16
Chd1	2.76996	0.156387	4689.72	chr17	ENSMUSG00000023852.14	3.51133	0.218725	6085.3
Chd1l	4.55032	0.183532	3009.16	chr3	ENSMUSG00000028089.5	3.50286	0.15495	2895.95
Chd2	1.36067	0.127877	4674.31	chr7	ENSMUSG00000078671.11	1.84089	0.109437	4764.03
Chd4	5.46765	0.145424	32858.4	chr6	ENSMUSG00000063870.12	4.61002	0.117037	33099.8
Chd6	2.20097	0.1061	3932.5	chr2	ENSMUSG00000057133.14	2.79863	0.137751	4532.26
Chd7	2.55736	0.189673	2766.16	chr4	ENSMUSG00000041235.12	3.74715	0.24302	3047.76
Chd8	2.21361	0.131766	6308.19	chr14	ENSMUSG00000053754.14	2.85248	0.156292	8250.78
Chd9	2.41456	0.13656	4400.09	chr8	ENSMUSG00000056608.14	2.61321	0.090541	4072.51
Chek1	2.83006	0.111595	6935.59	chr9	ENSMUSG00000032113.16	2.82574	0.11042	7669.19
Chek2	2.6364	0.126285	8030.5	chr5	ENSMUSG00000029521.7	3.47301	0.180342	8040.64
Cherp	3.66309	0.185934	20766.2	chr8	ENSMUSG00000052488.7	3.5181	0.18433	21056.8
Chfr	4.06965	0.149627	9558.66	chr5	ENSMUSG00000014668.15	3.11069	0.117324	10165.4
Chic1	2.17718	0.207309	1719.34	chrX	ENSMUSG00000031327.10	1.80461	0.224187	1514.8
Chic2	2.6198	0.120589	5755.59	chr5	ENSMUSG00000029229.8	2.77613	0.188312	5988.66
Chm	2.97562	0.251218	1217.97	chrX	ENSMUSG00000025531.14	6.54936	0.237091	1141.77
Chmp1a	4.49501	0.196241	27104.2	chr8	ENSMUSG00000000743.9	3.40826	0.0946466	25984
Chmp2a	7.29551	0.212476	4401	chr7	ENSMUSG00000033916.5	7.64364	0.155035	4883.26
Chmp2b	2.74966	0.170264	3519.16	chr16	ENSMUSG00000004843.7	2.9929	0.130816	3263.73
Chmp3	3.76871	0.110792	8754.66	chr6	ENSMUSG00000053119.11	4.07144	0.115601	9435.01
Chmp4b	5.95851	0.114354	23860.6	chr2	ENSMUSG00000038467.15	5.5726	0.145888	25020.6
Chmp5	3.45984	0.145999	10058.2	chr4	ENSMUSG00000028419.5	3.57035	0.137321	10370.5
Chmp6	3.32739	0.199069	3511.75	chr11	ENSMUSG00000025371.12	3.76371	0.1077	3369.94
Chmp7	3.2243	0.108106	6101.84	chr14	ENSMUSG00000034190.9	3.49808	0.120258	6957.14
Chordc1	3.22952	0.133794	14016.1	chr9	ENSMUSG00000001774.8	3.22902	0.174656	13387.5
Chp1	4.5668	0.150295	6864.5	chr2	ENSMUSG00000014077.13	4.18271	0.105944	6701.12
Chpf	2.5447	0.0920211	3888.97	chr1	ENSMUSG00000032997.16	4.69667	0.18873	5114.62
Chpf2	2.50456	0.232875	1200.56	chr5	ENSMUSG00000038181.16	2.42661	0.178568	1206.17
Chrac1	3.13292	0.153307	3929.19	chr15	ENSMUSG00000068391.8	4.69248	0.216632	5151.83
Chrna9	2.25347	0.180344	1692.38	chr5	ENSMUSG00000029205.12	3.59829	0.137505	3847.82
Chst10	2.91108	0.139584	1577.31	chr1	ENSMUSG00000026080.13	5.21684	0.272458	2351.71
Chst12	1.76378	0.16467	744.688	chr5	ENSMUSG00000036599.10	3.87816	0.164979	1638.96
Chst14	2.9918	0.256965	556.219	chr2	ENSMUSG00000074916.5	2.37619	0.224868	644.802
Chsy1	2.94498	0.178334	5961.38	chr7	ENSMUSG00000032640.10	5.67764	0.27253	7246.08
Chtf18	5.77333	0.23728	2636.97	chr17	ENSMUSG00000019214.14	3.17773	0.229378	2204.72
Chtf8	2.63047	0.104745	36270.9	chr8	ENSMUSG00000046691.14	4.03956	0.141552	46877.7
Chtop	2.99404	0.122652	32068.5	chr3	ENSMUSG00000001017.15	3.64159	0.154423	35816.5
Chuk	2.26879	0.104685	3621.56	chr19	ENSMUSG00000025199.16	2.12511	0.0607742	3348.99
Ciao1	3.23988	0.123424	6811.59	chr2	ENSMUSG00000003662.10	2.45298	0.110375	6262.29
Ciao2a	4.44866	0.154619	4415.66	chr9	ENSMUSG00000032381.5	4.0649	0.289204	4174.19
Ciao2b	5.46906	0.135857	12638.7	chr8	ENSMUSG00000031879.14	4.314	0.102793	11171.9
Ciao3	3.36602	0.273889	1509.66	chr17	ENSMUSG00000002280.11	1.93652	0.0731565	1675.7
Ciapin1	4.05772	0.181947	56203.2	chr8	ENSMUSG00000031781.14	3.54394	0.137692	61116.5
Ciart	1.56232	0.19492	856.875	chr3	ENSMUSG00000038550.10	1.66408	0.0669936	1058.03
Cib1	6.45184	0.0874395	9006.59	chr7	ENSMUSG00000030538.15	5.22777	0.130823	9867.15
Cic	2.41148	0.14843	5359.78	chr7	ENSMUSG00000005442.13	3.80934	0.227069	5904.64
Cip2a	3.64631	0.142418	4306.44	chr16	ENSMUSG00000033031.13	1.86561	0.117226	3897.14
Cipc	2.36133	0.221852	1555.66	chr12	ENSMUSG00000034157.12	2.18594	0.160378	1753.67
Cir1	3.82536	0.225019	2839.56	chr2	ENSMUSG00000041777.12	2.15703	0.109518	3314.57
Cirbp	3.16226	0.130493	6945.97	chr10	ENSMUSG00000045193.13	2.91574	0.119642	7393.73
Cisd1	4.79478	0.140311	21642.3	chr10	ENSMUSG00000037710.8	3.92144	0.106725	19481.2
Cit	4.76037	0.166477	3343.66	chr5	ENSMUSG00000029516.19	3.63416	0.144086	3063.31
Cited1	2.89671	0.271676	335.469	chrX	ENSMUSG00000051159.16	1.91352	0.183114	414.24
Cited2	2.07919	0.103545	2274.66	chr10	ENSMUSG00000039910.10	1.57884	0.154559	3754.77
Ciz1	4.77643	0.297717	1632.59	chr2	ENSMUSG00000039205.16	4.39768	0.286383	1417.25
Ckap2	2.88266	0.12006	20215.2	chr8	ENSMUSG00000037725.8	3.61963	0.213295	19176.7
Ckap2l	2.5484	0.140346	4912.09	chr2	ENSMUSG00000048327.6	3.07285	0.215569	5875.41
Ckap4	2.94446	0.147368	5786.69	chr10	ENSMUSG00000046841.5	5.72596	0.1263	7111.07
Ckap5	3.02105	0.1078	8057.31	chr2	ENSMUSG00000040549.16	3.7609	0.115431	8409.79
Ckb	5.60972	0.0754676	34532	chr12	ENSMUSG00000001270.9	4.8947	0.0776343	40794.5
Cklf	2.19297	0.142718	4697.81	chr8	ENSMUSG00000054400.16	2.75472	0.0909068	5267.07
Cks1b	3.86347	0.129709	41909.7	chr3	ENSMUSG00000028044.6	3.25078	0.0956951	41317.9
Cks2	2.67247	0.105407	23743.6	chr13	ENSMUSG00000062248.5	2.64385	0.131765	22678.2
Clasp1	2.88324	0.145531	3226.19	chr1	ENSMUSG00000064302.13	3.99925	0.216829	3036.42
Clasp2	3.38187	0.1262	5860.94	chr9	ENSMUSG00000033392.16	4.36872	0.259838	6352.07
Clcc1	2.65886	0.192619	2629.72	chr3	ENSMUSG00000027884.16	2.63317	0.0895032	2364.84
Clcn2	2.00522	0.158988	1831.16	chr16	ENSMUSG00000022843.17	2.95635	0.22415	1865.21
Clcn3	2.68633	0.104461	8611.09	chr8	ENSMUSG00000004319.15	2.94282	0.0884082	9254.75
Clcn5	4.21852	0.254157	3308	chrX	ENSMUSG00000004317.14	2.98556	0.157295	3747.92
Clcn6	1.80748	0.117354	1428	chr4	ENSMUSG00000029016.13	2.97477	0.144476	1463.05
Cldn12	2.5532	0.16574	4742.09	chr5	ENSMUSG00000046798.14	3.29659	0.106	5279.65
Cldn4	1.80829	0.0546643	8145.56	chr5	ENSMUSG00000047501.3	2.81017	0.151932	10776.5
Cldn6	4.39696	0.165701	11082.7	chr17	ENSMUSG00000023906.3	5.17769	0.142816	11512.2
Cldnd1	3.43306	0.166597	2969.97	chr16	ENSMUSG00000022744.12	3.17777	0.196245	3132.91
Clic1	4.09214	0.136928	5144.69	chr17	ENSMUSG00000007041.9	5.07627	0.206633	5174.47
Clic4	3.52785	0.117111	8050.59	chr4	ENSMUSG00000037242.8	2.30024	0.0769496	7643.24
Clint1	3.5854	0.204615	11044.4	chr11	ENSMUSG00000006169.20	4.06234	0.208819	13012
Clk1	1.79367	0.0896965	3490.09	chr1	ENSMUSG00000026034.17	0.902574	0.0583868	3132.66
Clk2	2.86348	0.119618	3754.88	chr3	ENSMUSG00000068917.12	1.78703	0.1111	3310.75
Clk3	3.23177	0.121735	9719.81	chr9	ENSMUSG00000032316.8	2.69616	0.0820021	9475.7
Clk4	1.37989	0.0385311	3820.38	chr11	ENSMUSG00000020385.16	1.6243	0.13497	3803.11
Cln5	2.24055	0.119847	5252.66	chr14	ENSMUSG00000022125.7	3.92727	0.152234	7111.66
Cln8	2.44219	0.150954	5739.84	chr8	ENSMUSG00000026317.7	3.88026	0.204124	7671.73
Clns1a	4.64196	0.159692	29288	chr7	ENSMUSG00000025439.5	4.2493	0.113183	28661.7
Clp1	2.57828	0.133877	2872.25	chr2	ENSMUSG00000027079.15	4.81778	0.220563	4603.35
Clpp	5.62258	0.13984	11511	chr17	ENSMUSG00000002660.8	5.58761	0.11249	11566.3
Clptm1	3.06261	0.0770153	13820.8	chr7	ENSMUSG00000002981.10	5.2096	0.165035	14867.2
Clptm1l	3.30278	0.152474	7789.56	chr13	ENSMUSG00000021610.8	4.35242	0.237798	9707.17
Clpx	4.8019	0.253338	2412.66	chr9	ENSMUSG00000015357.10	1.96591	0.127271	1915.56
Clspn	2.07748	0.0712479	6610.88	chr4	ENSMUSG00000042489.15	3.39683	0.165766	6578.31
Clstn1	4.34754	0.179793	8209.28	chr4	ENSMUSG00000039953.13	3.99761	0.0443433	7989.88
Clstn3	3.49167	0.213309	1403.84	chr6	ENSMUSG00000008153.12	3.79003	0.235118	1439.77
Clta	5.75115	0.0982382	50047.2	chr4	ENSMUSG00000028478.18	5.46822	0.117604	48596
Cltc	4.905	0.115532	46703.3	chr11	ENSMUSG00000047126.17	5.16675	0.129394	45850.5
Clu	5.53412	0.235173	1907.25	chr14	ENSMUSG00000022037.15	4.10924	0.0751197	2484.52
Cluh	3.33902	0.145791	38203.9	chr11	ENSMUSG00000020741.17	3.45519	0.140193	49311.5
Clybl	4.17372	0.209002	4848.88	chr14	ENSMUSG00000025545.10	4.24807	0.137306	4309.26
Cmas	3.40472	0.112084	23639.2	chr6	ENSMUSG00000030282.14	4.15857	0.15885	21971.6
Cmc1	4.97709	0.211615	5212.75	chr9	ENSMUSG00000039163.10	7.02878	0.140925	5023.54
Cmc2	4.12179	0.151104	5578.88	chr8	ENSMUSG00000014633.15	4.21718	0.136719	5561.19
Cmpk1	4.45299	0.193836	3687.38	chr4	ENSMUSG00000028719.8	7.21397	0.218845	3384.5
Cmss1	4.86712	0.127249	3564.19	chr16	ENSMUSG00000022748.8	4.11895	0.205724	3112.05
Cmtm3	2.95409	0.195772	965.062	chr8	ENSMUSG00000031875.7	3.02384	0.150223	1266.17
Cmtm4	2.54252	0.149549	5712.47	chr8	ENSMUSG00000096188.1	2.59403	0.121353	6060.69
Cmtm6	3.0838	0.163706	5617.66	chr9	ENSMUSG00000032434.9	2.71724	0.0754823	6271.76
Cmtr1	1.42307	0.154834	564.375	chr17	ENSMUSG00000024019.18	1.03006	0.0412614	522.51
Cmtr2	0.866021	0.187813	310	chr8	ENSMUSG00000046441.5	0.78696	0.1028	668.552
Cnbp	3.3157	0.0987082	44373.3	chr6	ENSMUSG00000030057.15	3.36336	0.111705	41001
Cndp2	11.0334	0.228455	3371.69	chr18	ENSMUSG00000024644.17	4.83308	0.113293	3672.49
Cnep1r1	2.61215	0.149813	3791.97	chr8	ENSMUSG00000036810.16	1.98262	0.144237	3848.01
Cngb1	1.59772	0.152356	278.562	chr8	ENSMUSG00000031789.17	1.26387	0.165657	419.875
Cnih1	3.6815	0.122063	21177.8	chr14	ENSMUSG00000015759.11	4.83709	0.136985	19452.7
Cnih4	3.4071	0.117871	18896.3	chr1	ENSMUSG00000062169.13	3.12239	0.0991979	18880.9
Cnksr3	3.59192	0.263169	1138.34	chr10	ENSMUSG00000015202.13	1.31778	0.249054	1198.65
Cnn3	4.01658	0.101691	34956.8	chr3	ENSMUSG00000053931.11	4.38315	0.159046	33961.7
Cnnm3	2.91101	0.246395	4448.84	chr1	ENSMUSG00000001138.13	3.19313	0.186124	5065.18
Cnot1	2.98057	0.0849602	28593.4	chr8	ENSMUSG00000036550.16	2.91756	0.108056	28154.8
Cnot11	2.78601	0.132295	6216.53	chr1	ENSMUSG00000003135.15	3.76164	0.134672	7245.91
Cnot2	2.47136	0.102324	9974.16	chr10	ENSMUSG00000020166.15	3.43488	0.158372	9621.05
Cnot3	2.76631	0.133227	3072.72	chr7	ENSMUSG00000035632.16	2.84155	0.103195	2968.69
Cnot4	1.64688	0.109919	2623.91	chr6	ENSMUSG00000038784.13	2.28806	0.160599	2710.4
Cnot6	2.27332	0.105029	6835.44	chr11	ENSMUSG00000020362.13	2.01414	0.0732999	7310.9
Cnot7	2.4137	0.0793689	13793.5	chr8	ENSMUSG00000031601.16	4.01006	0.18682	13143.1
Cnot8	2.70564	0.0882965	10814	chr11	ENSMUSG00000020515.13	2.78693	0.0881771	12352.3
Cnot9	3.18953	0.162407	14266.4	chr1	ENSMUSG00000026174.9	3.21719	0.137151	14069.6
Cnp	3.91227	0.129156	2551.69	chr11	ENSMUSG00000006782.16	3.0229	0.0859077	2802.15
Cnppd1	2.88713	0.179612	6352.47	chr1	ENSMUSG00000033159.14	3.62729	0.227213	6740.03
Cnpy1	3.18948	0.204954	1433.09	chr5	ENSMUSG00000044681.19	2.47478	0.0912398	1314.14
Cnpy2	4.16377	0.146885	10521.1	chr10	ENSMUSG00000025381.3	5.31447	0.201971	9236.32
Cnpy3	5.18835	0.280428	8936.59	chr17	ENSMUSG00000023973.13	4.39114	0.17965	9658.69
Cnst	2.02507	0.185896	653.438	chr1	ENSMUSG00000038949.8	3.13214	0.244774	685.094
Coa3	3.84963	0.102277	15867.5	chr11	ENSMUSG00000017188.3	6.54948	0.126983	13824.1
Coa5	4.38504	0.125103	14960.1	chr1	ENSMUSG00000026112.7	3.48472	0.107994	15161.9
Coa6	2.96744	0.0727082	5106.12	chr8	ENSMUSG00000051671.7	4.14898	0.130889	6411.42
Coa7	2.57181	0.0839565	4486	chr4	ENSMUSG00000048351.14	3.43852	0.087141	8181.85
Coasy	3.87239	0.1483	10189.1	chr11	ENSMUSG00000001755.12	3.81117	0.132732	12456.4
Cog1	2.84559	0.178832	3540.25	chr11	ENSMUSG00000018661.17	4.02379	0.150152	3745.39
Cog2	2.57928	0.0988707	6806.34	chr8	ENSMUSG00000031979.17	3.18163	0.168711	7859.55
Cog4	3.44238	0.0753216	7488.5	chr8	ENSMUSG00000031753.16	6.29124	0.247431	6875.55
Cog8	2.30384	0.0805187	15698.7	chr8	ENSMUSG00000031916.17	3.50697	0.110024	20538.9
Coil	3.31172	0.212615	3566.97	chr11	ENSMUSG00000033983.14	4.33514	0.200097	4986.54
Col18a1	5.49622	0.0668519	14771.2	chr10	ENSMUSG00000001435.15	7.18267	0.0860505	13784.9
Col4a3bp	4.68339	0.251088	2638	chr13	ENSMUSG00000021669.15	4.20498	0.231602	2303.42
Colgalt1	4.38542	0.137743	22307	chr8	ENSMUSG00000034807.9	4.79628	0.151143	20974.1
Commd10	4.21001	0.0878834	4461.09	chr18	ENSMUSG00000042705.9	6.10055	0.166173	4764.83
Commd2	2.59413	0.101258	10439.7	chr3	ENSMUSG00000036513.15	4.60904	0.135999	14106.6
Commd4	6.04843	0.130499	8523.41	chr9	ENSMUSG00000032299.10	4.26709	0.113505	9370.19
Commd6	5.06782	0.247148	2700.28	chr14	ENSMUSG00000075486.10	6.08678	0.201644	2471.22
Commd7	2.50947	0.103365	5187.5	chr2	ENSMUSG00000056941.17	2.79445	0.0807932	4282.24
Commd8	3.32588	0.105033	7008.16	chr5	ENSMUSG00000029213.11	4.05718	0.0829725	7066.55
Commd9	4.07326	0.269922	2384.12	chr2	ENSMUSG00000027163.13	2.50587	0.0526831	2330.01
Comt	0.883876	0.18925	346.281	chr16	ENSMUSG00000000326.13	0.82601	0.110339	356.344
Copa	5.26661	0.118954	16568.8	chr1	ENSMUSG00000026553.17	7.02752	0.197443	17145.9
Copb1	5.30125	0.163161	10875.4	chr7	ENSMUSG00000030754.9	4.23859	0.16114	9852.01
Copb2	7.18798	0.157264	17922.7	chr9	ENSMUSG00000032458.6	5.93247	0.191746	16809.1
Cope	6.02656	0.0632956	17743.7	chr8	ENSMUSG00000055681.14	7.50814	0.135585	17600.4
Copg1	3.91256	0.158319	5236.62	chr6	ENSMUSG00000030058.17	5.11976	0.289503	4908.5
Coprs	3.50042	0.116819	34904.8	chr8	ENSMUSG00000031458.8	5.40712	0.175458	44877.3
Cops2	3.74905	0.0920025	12618.2	chr2	ENSMUSG00000027206.13	6.34419	0.24861	12311.7
Cops3	4.6298	0.0973649	22578.8	chr11	ENSMUSG00000019373.11	3.87534	0.0861986	19294.6
Cops4	6.48267	0.187406	14101.5	chr5	ENSMUSG00000035297.14	4.90551	0.11469	11830.9
Cops5	4.10256	0.0577212	18853	chr1	ENSMUSG00000025917.9	5.03427	0.176494	17026.4
Cops6	9.54303	0.12266	15859.1	chr5	ENSMUSG00000019494.14	10.4058	0.174261	14821.7
Cops7a	4.89156	0.087613	17195.2	chr6	ENSMUSG00000030127.15	3.92144	0.0833286	16107.5
Cops7b	2.92562	0.0522845	8604.62	chr1	ENSMUSG00000026240.12	3.01082	0.119748	9373.53
Cops8	3.45819	0.158446	27337.2	chr1	ENSMUSG00000034432.11	3.02989	0.103682	26734.4
Cops9	7.06038	0.124063	15823	chr1	ENSMUSG00000073616.10	5.84704	0.0825407	15444.7
Copz1	4.52931	0.129714	17932.5	chr15	ENSMUSG00000060992.9	5.65015	0.214713	15869.4
Coq10b	1.8839	0.0762424	1505.59	chr1	ENSMUSG00000025981.13	1.04555	0.078976	1750.03
Coq2	3.04182	0.118622	4855.53	chr5	ENSMUSG00000029319.8	4.0982	0.159443	3941.31
Coq3	4.28571	0.155525	2876.94	chr4	ENSMUSG00000028247.2	4.52214	0.205405	2752.21
Coq4	3.99898	0.0976274	1932.94	chr2	ENSMUSG00000026798.10	3.60712	0.22565	1164.22
Coq5	3.10035	0.0583099	5509.44	chr5	ENSMUSG00000041733.10	3.1263	0.128202	4427.36
Coq6	8.33208	0.114018	2648.84	chr12	ENSMUSG00000021235.13	5.13904	0.127204	2202.38
Coq7	5.92427	0.109915	10898.1	chr7	ENSMUSG00000030652.11	4.77574	0.0714165	11948
Coro1b	5.89988	0.109484	13877.8	chr19	ENSMUSG00000024835.15	4.60473	0.0945804	15511
Coro1c	4.741	0.180009	16341.4	chr5	ENSMUSG00000004530.12	4.83092	0.140552	16329.5
Cox10	1.92541	0.0649985	9936.56	chr11	ENSMUSG00000042148.8	2.2572	0.118241	11776.9
Cox11	3.01379	0.0864291	3383.47	chr11	ENSMUSG00000020544.14	2.22635	0.0832876	3304.64
Cox14	4.9832	0.186715	7712.41	chr15	ENSMUSG00000023020.3	5.62926	0.204408	8998.24
Cox15	1.97475	0.0822208	4327.66	chr19	ENSMUSG00000040018.9	5.79545	0.220363	5157.1
Cox16	4.99611	0.184972	6212.12	chr12	ENSMUSG00000091803.7	6.15073	0.294714	5921.66
Cox18	5.78121	0.128673	4967.5	chr5	ENSMUSG00000035505.14	3.36914	0.105134	4421.32
Cox20	4.97129	0.141087	4491.41	chr1	ENSMUSG00000026500.6	4.78395	0.119437	4501.54
Cox5a	10.6773	0.105533	37523.1	chr9	ENSMUSG00000000088.7	7.31772	0.0731856	36920.4
Cox5b	10.86	0.0465533	50944.1	chr1	ENSMUSG00000061518.11	9.17186	0.0714043	56577.5
Cox6a1	14.3097	0.123691	51535.4	chr5	ENSMUSG00000041697.8	11.8048	0.0846885	54415.9
Cox6b1	9.66083	0.0785632	25676.9	chr7	ENSMUSG00000036751.7	7.85499	0.0580867	29208.6
Cox6b2	3.46676	0.23031	15917.8	chr7	ENSMUSG00000051811.14	6.58884	0.170116	16158.6
Cox6c	13.7928	0.0851673	48102.4	chr15	ENSMUSG00000014313.15	11.0749	0.0603195	50633.7
Cox7a2	8.36953	0.0329198	61229.7	chr9	ENSMUSG00000032330.7	7.87836	0.0688631	68696.2
Cox7a2l	5.36011	0.117094	24068.1	chr17	ENSMUSG00000024248.14	5.5295	0.100309	24292.3
Cox7b	8.93248	0.0786686	36135.5	chrX	ENSMUSG00000031231.4	6.491	0.0568091	33766.9
Cox7b2	1.91656	0.165654	167.656	chr5	ENSMUSG00000049387.10	1.33945	0.246963	189.365
Cox7c	8.2079	0.0618152	18762.4	chr13	ENSMUSG00000017778.14	8.98769	0.0481407	17720.1
Cox8a	9.08906	0.0593057	48042.8	chr19	ENSMUSG00000035885.5	11.1049	0.116939	54781.3
Cpeb2	1.57655	0.162706	523.312	chr5	ENSMUSG00000039782.15	1.27907	0.0939614	429.135
Cpne3	2.03752	0.112336	2422.41	chr4	ENSMUSG00000028228.5	3.36352	0.224178	2336.41
Cpped1	2.7399	0.158407	4256.69	chr16	ENSMUSG00000065979.12	2.95953	0.0521894	4086.24
Cpsf1	6.26544	0.108006	18440.9	chr15	ENSMUSG00000034022.8	5.16489	0.089954	18601.4
Cpsf2	2.96093	0.13027	9884.19	chr12	ENSMUSG00000041781.9	3.29249	0.119653	13047.7
Cpsf3	5.3195	0.12458	20066.9	chr12	ENSMUSG00000054309.9	4.84556	0.0738272	20246
Cpsf4	4.40064	0.249623	9763.94	chr5	ENSMUSG00000029625.16	3.45473	0.13354	8822.14
Cpsf6	3.07682	0.124446	13768.6	chr10	ENSMUSG00000055531.12	3.74563	0.1301	14157.1
Cpsf7	2.37364	0.0779302	10295.5	chr19	ENSMUSG00000034820.4	2.44021	0.0980265	10786.5
Cpt1a	3.72348	0.183155	2562.12	chr19	ENSMUSG00000024900.5	2.98595	0.102125	2792.26
Cpt1c	2.88395	0.131676	2586.91	chr7	ENSMUSG00000007783.10	5.90156	0.220136	1931.46
Cptp	1.84656	0.13963	1172.47	chr4	ENSMUSG00000029073.9	3.04805	0.237065	1373.89
Cpz	7.79728	0.257674	665.688	chr5	ENSMUSG00000036596.6	6.44443	0.249504	446.969
Cr1l	4.38911	0.145165	5071.91	chr1	ENSMUSG00000016481.15	2.97221	0.128006	5681.74
Crabp1	5.22036	0.116075	1620.62	chr9	ENSMUSG00000032291.8	6.18325	0.149326	1633.41
Crabp2	3.76272	0.0942405	5760.78	chr3	ENSMUSG00000004885.5	3.93731	0.144019	6765.7
Cradd	2.72077	0.104674	2070.22	chr10	ENSMUSG00000045867.10	2.75763	0.0894752	2865.06
Cramp1l	1.1073	0.106054	1998.91	chr17	ENSMUSG00000038002.9	3.33309	0.210547	2070.56
Crb3	3.10245	0.241698	1510.5	chr17	ENSMUSG00000044279.15	2.95277	0.162241	1942.39
Crbn	3.32201	0.202881	1793.34	chr6	ENSMUSG00000005362.14	2.91756	0.100885	1682.8
Creb1	2.40819	0.184145	5554.59	chr1	ENSMUSG00000025958.14	2.26062	0.128618	5337.65
Crebzf	1.33398	0.0962982	2196.59	chr7	ENSMUSG00000051451.6	1.45895	0.0823842	2644.17
Creld1	2.9378	0.126271	1541.03	chr6	ENSMUSG00000030284.11	3.29148	0.257622	1650.74
Creld2	4.53053	0.183209	8043.44	chr15	ENSMUSG00000023272.4	4.11041	0.129181	7448.34
Crim1	2.20038	0.216222	387.938	chr17	ENSMUSG00000024074.8	1.11689	0.229091	386.24
Crip1	9.72928	0.115979	3834.84	chr12	ENSMUSG00000006360.11	5.55606	0.110975	4786.9
Crip2	3.18847	0.0888651	6759.31	chr12	ENSMUSG00000006356.10	3.49003	0.13825	6039.9
Crk	2.19147	0.122186	3930.41	chr11	ENSMUSG00000017776.15	3.51878	0.216329	3902.11
Crkl	1.51376	0.0376489	5335.97	chr16	ENSMUSG00000006134.4	2.1122	0.091585	6473.26
Crlf2	3.5073	0.181761	2746.03	chr5	ENSMUSG00000033467.12	8.5135	0.198933	3049.59
Crlf3	2.70252	0.128672	11798.6	chr11	ENSMUSG00000017561.16	2.90211	0.127247	13338.4
Crls1	3.3995	0.102061	8798.81	chr2	ENSMUSG00000027357.16	4.32987	0.194312	7623.1
Crmp1	4.67065	0.217114	6056.72	chr5	ENSMUSG00000029121.16	4.84171	0.242814	7114.29
Crnkl1	3.91852	0.126585	6399.22	chr2	ENSMUSG00000001767.5	4.6717	0.166788	6260.24
Crocc	2.30775	0.0894861	1580.47	chr4	ENSMUSG00000040860.16	5.32136	0.25199	1711.4
Crot	5.17869	0.254873	2046.53	chr5	ENSMUSG00000003623.4	3.33822	0.213353	1825.78
Crtap	8.42168	0.210159	6265.69	chr9	ENSMUSG00000032431.6	5.30199	0.0966966	8863.55
Crtc1	1.4963	0.144544	2677.25	chr8	ENSMUSG00000003575.13	1.58447	0.159094	2465.55
Crtc2	1.44635	0.0887149	1992.03	chr3	ENSMUSG00000027936.18	2.89972	0.144674	1966.42
Cry1	3.09402	0.186435	6804.66	chr10	ENSMUSG00000020038.10	3.46482	0.21274	7348.29
Cry2	1.74539	0.0836749	1668.09	chr2	ENSMUSG00000068742.11	2.24536	0.089799	1635.24
Crybg2	3.4464	0.120919	744.812	chr4	ENSMUSG00000012123.17	5.39702	0.153038	813.021
Cryz	6.4658	0.143858	1678.75	chr3	ENSMUSG00000028199.18	3.82324	0.14731	1953.25
Cs	4.79529	0.0807141	28741	chr10	ENSMUSG00000005683.8	4.50048	0.105898	26314.2
Csad	3.84654	0.231188	1329.91	chr15	ENSMUSG00000023044.2	5.6932	0.246607	1326.48
Csde1	4.76126	0.0670152	22702.6	chr3	ENSMUSG00000068823.10	4.785	0.135332	23680.7
Cse1l	4.68935	0.117577	28371.9	chr2	ENSMUSG00000002718.14	4.2712	0.0667146	27954.7
Csk	3.16465	0.183124	5004.91	chr9	ENSMUSG00000032312.7	3.09126	0.133144	6067.66
Csnk1a1	2.89292	0.111564	20681.5	chr18	ENSMUSG00000024576.14	2.64597	0.104583	18592.6
Csnk1d	2.75598	0.11082	26043.4	chr11	ENSMUSG00000025162.18	2.81561	0.120906	27523.1
Csnk1e	1.8711	0.102367	1908.97	chr15	ENSMUSG00000022433.19	1.80841	0.10316	2245.17
Csnk1g1	3.18745	0.205266	2419.56	chr9	ENSMUSG00000032384.16	3.16079	0.171877	2163.74
Csnk1g2	3.94952	0.140072	12492.5	chr10	ENSMUSG00000003345.16	4.11524	0.132814	13617.7
Csnk1g3	2.71721	0.146921	4334.56	chr18	ENSMUSG00000073563.3	3.1102	0.221644	4653.18
Csnk2a1	4.08538	0.155159	42059.4	chr2	ENSMUSG00000074698.10	3.72647	0.142295	43994.8
Csnk2a2	2.94557	0.14255	17385.7	chr8	ENSMUSG00000046707.9	3.44001	0.176084	18608.6
Csnk2b	6.68023	0.191381	13608.2	chr17	ENSMUSG00000024387.13	3.88741	0.151658	11481.6
Cspp1	1.84025	0.115886	2079.06	chr1	ENSMUSG00000056763.16	2.54057	0.171873	2084.81
Csrnp2	1.78493	0.109858	3089.78	chr15	ENSMUSG00000044636.6	1.79343	0.121313	4670.57
Csrnp3	0.9685	0.110488	2050.19	chr2	ENSMUSG00000044647.16	2.2529	0.122208	2027.2
Csrp1	6.31826	0.144115	8067.03	chr1	ENSMUSG00000026421.14	5.37305	0.200488	7122.88
Csrp2	5.41984	0.10263	20163.8	chr10	ENSMUSG00000020186.7	5.29964	0.118934	20209.4
Cst3	5.07018	0.117932	11329.6	chr2	ENSMUSG00000027447.6	6.43117	0.254073	13546.9
Cstb	5.88295	0.145421	12393.5	chr10	ENSMUSG00000005054.7	5.94943	0.169102	14257
Cstf1	3.12737	0.190474	4998.03	chr2	ENSMUSG00000027498.14	2.77174	0.148709	8022.15
Cstf2	3.24327	0.159257	20819.8	chrX	ENSMUSG00000031256.11	3.3317	0.161055	20416.2
Cstf2t	2.51986	0.110981	9266.53	chr19	ENSMUSG00000053536.7	2.94102	0.129672	9013.92
Cstf3	3.68704	0.202018	16968.6	chr2	ENSMUSG00000027176.8	3.78718	0.256077	15833.9
Ctbp1	3.54358	0.0892823	19201.7	chr5	ENSMUSG00000037373.12	3.76232	0.10782	18870.9
Ctc1	3.88763	0.152543	13564	chr11	ENSMUSG00000020898.18	3.9493	0.158706	10756.9
Ctcf	2.9572	0.152026	20831.3	chr8	ENSMUSG00000005698.15	3.09968	0.134512	23007.7
Ctdnep1	2.96261	0.123433	12161.5	chr11	ENSMUSG00000018559.16	4.52754	0.20139	14008
Ctdp1	2.46985	0.0821474	5107.16	chr18	ENSMUSG00000033323.14	3.3221	0.143303	6592.2
Ctdsp2	3.75585	0.191361	9818.69	chr10	ENSMUSG00000078429.9	3.61834	0.165631	9955.06
Ctdspl2	2.40414	0.146227	4729.69	chr2	ENSMUSG00000033411.16	2.37344	0.138244	4346.32
Cthrc1	1.11785	0.13468	540.156	chr15	ENSMUSG00000054196.7	0.775183	0.137957	532.688
Ctnna1	4.30269	0.0937942	19968.3	chr18	ENSMUSG00000037815.7	5.20584	0.121725	18416.3
Ctnnal1	3.00084	0.0591371	4584.75	chr4	ENSMUSG00000038816.14	4.76314	0.271942	4105.67
Ctnnb1	4.08019	0.0981877	65575.2	chr9	ENSMUSG00000006932.17	4.25332	0.102393	59726.4
Ctnnbip1	4.56474	0.215779	3044.53	chr4	ENSMUSG00000028988.13	3.28632	0.0389916	3349.32
Ctnnbl1	9.15391	0.138829	7901.34	chr2	ENSMUSG00000027649.15	6.7664	0.151973	7231.23
Ctnnd1	3.5803	0.150667	19554.9	chr2	ENSMUSG00000034101.14	3.19947	0.10761	23428.4
Ctns	2.68225	0.148237	4591.94	chr11	ENSMUSG00000005949.9	3.98491	0.187261	4977.19
Ctps	3.62664	0.120208	13219	chr4	ENSMUSG00000028633.7	3.84298	0.206219	12397.4
Ctps2	6.92054	0.229222	1953.41	chrX	ENSMUSG00000031360.14	3.09197	0.171334	1808.72
Ctr9	4.14793	0.163342	7116.72	chr7	ENSMUSG00000005609.16	3.43823	0.0932412	8710.55
Ctsa	5.36384	0.0841513	3939.06	chr2	ENSMUSG00000017760.16	3.64016	0.115793	4138.51
Ctsb	5.42116	0.14976	8255.34	chr14	ENSMUSG00000021939.8	4.83351	0.176424	8978.51
Ctsd	4.29021	0.049627	17919.3	chr7	ENSMUSG00000007891.16	6.78341	0.167089	20213.2
Ctsl	4.98912	0.120919	21402.4	chr13	ENSMUSG00000021477.9	5.31379	0.122081	23204.1
Ctsz	4.47802	0.2078	3914.62	chr2	ENSMUSG00000016256.10	4.87334	0.101507	4216.14
Cttn	4.22445	0.104822	19813	chr7	ENSMUSG00000031078.15	4.26135	0.157867	19930.5
Cttnbp2nl	1.75988	0.145226	2815.16	chr3	ENSMUSG00000062127.11	2.48383	0.0833909	3251.15
Ctu1	1.98191	0.215089	2495.34	chr7	ENSMUSG00000038888.8	3.33804	0.172139	2596.72
Ctxn1	5.07174	0.0811571	4220.81	chr8	ENSMUSG00000048644.8	4.76584	0.0845796	4676.31
Cuedc2	7.46671	0.0998107	5814.25	chr19	ENSMUSG00000036748.16	7.14653	0.188841	6129.86
Cul1	3.10399	0.117536	17551.1	chr6	ENSMUSG00000029686.15	4.25144	0.182914	17689.9
Cul2	3.00788	0.115429	10019.4	chr18	ENSMUSG00000024231.15	3.91964	0.167174	9915.73
Cul3	3.49282	0.14082	13031.6	chr1	ENSMUSG00000004364.14	3.3185	0.15445	12375.5
Cul4a	3.88078	0.245222	4762.66	chr8	ENSMUSG00000031446.14	4.05782	0.208607	4385.94
Cul5	3.4223	0.174067	9688.25	chr9	ENSMUSG00000032030.16	3.52833	0.151551	10524.3
Cuta	3.56266	0.118213	6076.91	chr17	ENSMUSG00000024194.16	5.53545	0.18553	6021.56
Cutc	2.63801	0.124308	1476.31	chr19	ENSMUSG00000025193.14	4.38554	0.26634	1487.92
Cux1	2.32981	0.166657	2580.91	chr5	ENSMUSG00000029705.17	2.92584	0.151958	2674.53
Cwc15	4.60455	0.111871	22760.1	chr9	ENSMUSG00000004096.9	4.26552	0.111354	19366.7
Cwc22	2.12246	0.145565	2539.94	chr2	ENSMUSG00000027014.14	3.24275	0.272187	3005.76
Cwf19l1	2.56409	0.087741	1957.88	chr19	ENSMUSG00000025200.7	2.06315	0.235526	2303.91
Cx3cr1	2.87268	0.156864	2324.16	chr9	ENSMUSG00000052336.7	2.67955	0.144152	2430.3
Cxcl12	3.11331	0.110541	1443.22	chr6	ENSMUSG00000061353.11	3.32876	0.148573	1397.33
Cxcr4	2.28105	0.264471	308.031	chr1	ENSMUSG00000045382.6	1.31291	0.122965	274.042
Cxxc1	3.67439	0.18428	9355.97	chr18	ENSMUSG00000024560.7	3.21563	0.176139	8299.07
Cxxc5	3.81408	0.234329	3943.62	chr18	ENSMUSG00000046668.9	3.45276	0.182065	5446.62
Cyb5a	4.77466	0.0818351	11981.2	chr18	ENSMUSG00000024646.14	5.9116	0.171261	12921.2
Cyb5b	4.88291	0.147239	36777	chr8	ENSMUSG00000031924.4	3.67021	0.0707379	37271.7
Cyb5r1	3.69013	0.148786	17613.1	chr1	ENSMUSG00000026456.18	3.23493	0.119253	14269.3
Cyb5r3	7.35951	0.120112	7093.38	chr15	ENSMUSG00000018042.18	6.13269	0.0926797	8011.5
Cyb5r4	4.58994	0.0802995	6444.44	chr9	ENSMUSG00000032872.16	5.15642	0.199485	6217.65
Cybc1	1.5924	0.0920608	5062.41	chr11	ENSMUSG00000039294.14	2.03085	0.141707	4017.46
Cyc1	10.3461	0.159265	13862.4	chr15	ENSMUSG00000022551.8	9.1115	0.261059	13416.4
Cycs	6.66008	0.178439	10496.1	chr6	ENSMUSG00000063694.5	5.50835	0.148517	9843.15
Cyct	7.39273	0.207163	1171.59	chr2	ENSMUSG00000056436.4	4.61175	0.244575	978.562
Cyfip1	4.3075	0.0771611	10789.6	chr7	ENSMUSG00000030447.15	4.92756	0.184089	10031.9
Cyhr1	2.48037	0.0677752	4078.41	chr15	ENSMUSG00000053929.17	5.64641	0.240102	5526.48
Cyld	3.49744	0.264044	2500.66	chr8	ENSMUSG00000036712.15	2.93603	0.293728	2688.03
Cyp51	2.73765	0.0848847	23852.8	chr5	ENSMUSG00000001467.5	4.13493	0.163069	33289.6
Cyren	1.04136	0.100236	605.031	chr6	ENSMUSG00000046806.13	3.4716	0.166177	596.542
Cystm1	2.63319	0.107303	903.25	chr18	ENSMUSG00000046727.13	3.91887	0.228424	822.875
Cyth2	3.31225	0.154674	10592.9	chr7	ENSMUSG00000003269.17	2.94713	0.119893	9816.69
Czib	3.83665	0.139841	3784.88	chr4	ENSMUSG00000028608.15	4.64351	0.0909292	4304.02
D030056L22Rik	1.66397	0.0730634	10964.1	chr19	ENSMUSG00000047044.7	2.1623	0.0848478	12686.2
D10Wsu102e	3.15669	0.17449	15010.9	chr10	ENSMUSG00000020255.8	3.57316	0.166669	10545.9
D11Wsu47e	1.40542	0.0718837	3410.75	chr11	ENSMUSG00000041623.17	2.20209	0.0978585	4331.84
D16Ertd472e	1.38005	0.0988471	1997.53	chr16	ENSMUSG00000022864.14	2.35559	0.120556	2512.54
D230025D16Rik	1.59338	0.153451	4392.16	chr8	ENSMUSG00000031889.9	2.805	0.18289	5380.34
D2hgdh	2.9021	0.0963226	929.281	chr1	ENSMUSG00000073609.9	4.31725	0.280998	857.021
D430042O09Rik	1.65285	0.134403	786.281	chr7	ENSMUSG00000032743.15	2.74527	0.270801	646.01
D5Ertd579e	3.58905	0.161236	3369.75	chr5	ENSMUSG00000029190.19	2.51232	0.125128	4018.48
D6Wsu163e	2.78426	0.123326	3767.59	chr6	ENSMUSG00000030347.6	2.83315	0.147587	3675.47
D8Ertd738e	5.18978	0.122444	14842.7	chr8	ENSMUSG00000019362.8	5.58816	0.128087	14994.2
Dab1	5.52597	0.0894074	2151.06	chr4	ENSMUSG00000028519.16	4.76356	0.107341	2583.31
Dab2ip	3.16384	0.181297	7350.12	chr2	ENSMUSG00000026883.17	4.04914	0.255982	8192.74
Dact3	1.46987	0.219941	975.719	chr7	ENSMUSG00000078794.4	3.74548	0.141218	1074.86
Dad1	5.45674	0.111852	30439.9	chr14	ENSMUSG00000022174.8	5.48162	0.0995535	32737.5
Dag1	4.21762	0.192923	13181.7	chr9	ENSMUSG00000039952.15	4.7487	0.112681	15218.4
Dap	2.94325	0.125729	3710.69	chr15	ENSMUSG00000039168.15	2.89694	0.180853	3249.28
Dap3	6.23594	0.129056	16430.3	chr3	ENSMUSG00000068921.14	5.76731	0.157891	14946.3
Dapk1	1.57755	0.137345	1476.88	chr13	ENSMUSG00000021559.14	1.95971	0.0723539	1451.08
Dars	4.66869	0.111301	14532	chr1	ENSMUSG00000026356.15	3.68019	0.0836518	11548.1
Dars2	2.67556	0.0672861	3668.56	chr1	ENSMUSG00000026709.10	2.95474	0.113358	3928.69
Daxx	2.32791	0.102964	16518.6	chr17	ENSMUSG00000002307.16	3.59081	0.197466	24791.4
Dazap1	5.12183	0.0863039	9255.16	chr10	ENSMUSG00000069565.12	3.90847	0.102942	9624.18
Dazap2	2.95921	0.136159	9314.38	chr15	ENSMUSG00000000346.9	2.71897	0.130989	8892.17
Dbf4	2.76467	0.112622	17126.1	chr5	ENSMUSG00000002297.16	3.31758	0.162928	25090.8
Dbi	7.2367	0.0396617	60645.2	chr1	ENSMUSG00000026385.16	7.97387	0.0647951	78937.3
Dbnl	3.80249	0.234597	2481	chr11	ENSMUSG00000020476.14	3.88231	0.165269	2020.22
Dbr1	1.74157	0.06178	3201.12	chr9	ENSMUSG00000032469.12	2.59253	0.152422	4593.73
Dbt	1.87519	0.127935	1294.88	chr3	ENSMUSG00000000340.10	1.63768	0.101527	1415.34
Dcaf1	2.69414	0.169021	3274.19	chr9	ENSMUSG00000040325.16	2.29109	0.141189	3960.15
Dcaf11	2.63895	0.202944	2361.31	chr14	ENSMUSG00000022214.15	2.44124	0.128657	2301.31
Dcaf12	2.63365	0.109283	9459.72	chr4	ENSMUSG00000028436.8	3.02784	0.150434	10304.9
Dcaf13	3.9803	0.121446	21886.6	chr15	ENSMUSG00000022300.10	3.70898	0.157563	20068.5
Dcaf15	3.90742	0.196914	6584.03	chr8	ENSMUSG00000037103.8	3.42636	0.161118	6951.53
Dcaf17	2.38778	0.0604223	4002.47	chr2	ENSMUSG00000041966.18	3.38525	0.15745	3624.46
Dcaf4	4.27927	0.231346	9713.66	chr12	ENSMUSG00000021222.9	3.94192	0.151894	7746.34
Dcaf6	3.46061	0.16915	2367.72	chr1	ENSMUSG00000026571.12	2.18697	0.130828	2146.89
Dcaf7	3.30969	0.138099	15767.4	chr11	ENSMUSG00000049354.8	3.47918	0.116058	16084.7
Dcaf8	2.85583	0.134703	5165.75	chr1	ENSMUSG00000026554.15	3.04032	0.178387	5427.59
Dcakd	5.69326	0.149259	20619.6	chr11	ENSMUSG00000020935.8	5.80049	0.187124	20496.8
Dcbld1	1.2552	0.0923382	1221.66	chr10	ENSMUSG00000019891.15	1.05593	0.111516	1286.52
Dcbld2	3.21139	0.145998	5564.28	chr16	ENSMUSG00000035107.13	4.52863	0.245554	5812.75
Dck	1.8564	0.0890046	4695.22	chr5	ENSMUSG00000029366.10	1.68813	0.0765359	3867.62
Dclk2	3.65982	0.198448	1351.22	chr3	ENSMUSG00000028078.14	2.39652	0.122404	1321.93
Dclre1a	2.91151	0.235764	1848.12	chr19	ENSMUSG00000025077.13	3.29755	0.212377	2131.23
Dclre1b	0.740816	0.240369	399.875	chr3	ENSMUSG00000027845.15	0.938975	0.0525289	394.677
Dcp1a	2.42304	0.164667	2157	chr14	ENSMUSG00000021962.9	1.63223	0.0898211	2375.5
Dcp2	2.71338	0.119551	5607.94	chr18	ENSMUSG00000024472.9	4.66833	0.227101	6343.23
Dcps	5.95068	0.142654	10654.5	chr9	ENSMUSG00000032040.15	5.02993	0.0991169	11819.9
Dctn1	4.86327	0.189054	7940.78	chr6	ENSMUSG00000031865.16	3.97208	0.15921	8117.56
Dctn2	5.24039	0.14357	16794.6	chr10	ENSMUSG00000025410.10	4.64912	0.149014	16073.9
Dctn3	8.39387	0.144068	9333.94	chr4	ENSMUSG00000028447.11	4.43445	0.13068	8671.77
Dctn4	1.68807	0.0886671	5356.88	chr18	ENSMUSG00000024603.8	2.1267	0.0801872	6034.61
Dctn6	3.88672	0.122679	8064.03	chr8	ENSMUSG00000031516.11	3.03694	0.102733	9431.27
Dctpp1	6.01085	0.0993807	26759.9	chr7	ENSMUSG00000042462.4	7.9383	0.195035	26998.6
Dcun1d1	2.94533	0.119775	2549.22	chr3	ENSMUSG00000027708.14	4.75586	0.29648	2663.42
Dcun1d2	3.58329	0.254403	2599.75	chr8	ENSMUSG00000038506.13	1.22626	0.161782	2081.41
Dcun1d3	1.20258	0.040254	3526.84	chr7	ENSMUSG00000048787.13	2.80111	0.145328	4163.95
Dcun1d4	2.79942	0.165533	1967.34	chr5	ENSMUSG00000051674.15	2.12317	0.0990414	1999.6
Dcun1d5	3.18789	0.136094	10813.4	chr9	ENSMUSG00000032002.10	4.03389	0.125456	10505.3
Dda1	3.50102	0.170185	12321.2	chr8	ENSMUSG00000074247.10	3.33574	0.144274	13330
Ddah2	6.24447	0.223236	5238.78	chr17	ENSMUSG00000007039.12	4.10124	0.233777	5275.66
Ddb1	7.07435	0.0863493	87718.8	chr19	ENSMUSG00000024740.10	6.17231	0.0806511	92388.8
Ddb2	3.64859	0.188958	967.5	chr2	ENSMUSG00000002109.14	2.4714	0.108869	867.865
Ddc	2.30195	0.0639886	4058.94	chr11	ENSMUSG00000020182.16	3.3176	0.122539	3904.61
Ddhd2	2.66918	0.15018	6887.69	chr8	ENSMUSG00000061313.8	2.43184	0.0802794	6446.76
Ddi2	2.91332	0.132927	6799.19	chr4	ENSMUSG00000078515.4	3.21508	0.149894	6625.42
Ddias	1.53964	0.0859524	6160.22	chr7	ENSMUSG00000030641.10	2.32915	0.0587038	6229.74
Ddit3	1.77424	0.121283	4278.97	chr10	ENSMUSG00000025408.15	1.82244	0.117207	2631.58
Ddit4	1.6441	0.0611508	28183.5	chr10	ENSMUSG00000020108.4	2.2759	0.0603211	20932.1
Ddit4l	2.32006	0.120653	2633.84	chr3	ENSMUSG00000046818.7	3.37927	0.20354	3871.32
Ddost	7.06599	0.0823493	13298.2	chr4	ENSMUSG00000028757.4	8.71111	0.20225	12544.8
Ddx1	6.5229	0.125047	17524.9	chr12	ENSMUSG00000037149.10	6.69779	0.171849	15727.3
Ddx10	3.55022	0.133804	9622.44	chr9	ENSMUSG00000053289.8	3.78986	0.135635	9856.59
Ddx11	3.7712	0.258998	2487.72	chr17	ENSMUSG00000035842.10	2.42374	0.206404	2295.16
Ddx17	2.98866	0.104736	28922.8	chr15	ENSMUSG00000055065.7	3.25847	0.0657084	34650.4
Ddx18	3.26654	0.111651	25652	chr1	ENSMUSG00000001674.11	4.39224	0.177197	31308.2
Ddx19b	3.64236	0.150965	7776.88	chr8	ENSMUSG00000033658.16	3.04782	0.103163	6653.16
Ddx20	2.25877	0.0970328	13833.2	chr3	ENSMUSG00000027905.15	3.91999	0.19681	21686.1
Ddx21	2.72386	0.104013	17453.8	chr10	ENSMUSG00000020075.8	3.47883	0.151791	19647
Ddx23	5.48776	0.213041	6021.94	chr15	ENSMUSG00000003360.15	5.35924	0.11951	5968.45
Ddx24	3.46943	0.167685	33209.7	chr12	ENSMUSG00000041645.14	4.12695	0.143458	44392.2
Ddx27	3.25844	0.102937	14168.6	chr2	ENSMUSG00000017999.16	3.09008	0.106131	11973.5
Ddx28	1.80462	0.0896871	5050.81	chr8	ENSMUSG00000045538.6	3.83846	0.205981	7680.21
Ddx39	5.36272	0.050608	37380.2	chr8	ENSMUSG00000005481.18	5.57138	0.181171	35175.6
Ddx39b	5.07512	0.0755936	60582.9	chr17	ENSMUSG00000019432.15	4.22303	0.10158	52090.9
Ddx3x	2.9389	0.093108	41589.8	chrX	ENSMUSG00000000787.12	3.22121	0.14309	35198.9
Ddx41	5.05527	0.0706675	7346.72	chr13	ENSMUSG00000021494.9	7.75714	0.192545	7771.85
Ddx42	2.6609	0.139229	8386.47	chr11	ENSMUSG00000020705.6	3.9115	0.154013	10787.6
Ddx46	5.88891	0.105015	8408.12	chr13	ENSMUSG00000021500.17	6.20891	0.230894	7369.78
Ddx47	3.33446	0.119838	26920.1	chr6	ENSMUSG00000030204.10	3.61594	0.119082	30689.4
Ddx49	5.83876	0.165356	9922	chr8	ENSMUSG00000057788.13	4.53411	0.141032	8620.52
Ddx5	3.55298	0.167541	20133.4	chr11	ENSMUSG00000020719.14	3.35468	0.133264	20307.8
Ddx51	2.92867	0.130955	3962.12	chr5	ENSMUSG00000029504.5	2.18915	0.122326	3278.42
Ddx52	3.62947	0.217684	9772.38	chr11	ENSMUSG00000020677.7	2.70788	0.129356	9537.2
Ddx54	4.73646	0.154971	11016.1	chr5	ENSMUSG00000029599.13	4.51791	0.080739	11677.1
Ddx55	3.00563	0.199894	2699.28	chr5	ENSMUSG00000029389.17	2.82355	0.101197	2443.07
Ddx58	3.62773	0.163342	5164.06	chr4	ENSMUSG00000040296.15	4.22365	0.208289	6809.8
Ddx6	2.61292	0.0882477	19617.8	chr9	ENSMUSG00000032097.10	2.99712	0.116619	18343.1
Deaf1	2.13874	0.0740249	3518.31	chr7	ENSMUSG00000058886.9	3.85367	0.185531	3865.43
Decr2	8.09051	0.222749	6574.22	chr17	ENSMUSG00000036775.13	6.28974	0.158899	5833.26
Dedd	2.77431	0.120546	5419.62	chr1	ENSMUSG00000013973.12	3.56775	0.14445	7820.74
Dedd2	1.65457	0.180321	1829.78	chr7	ENSMUSG00000054499.9	3.50401	0.22127	1891.54
Def6	3.41189	0.202021	6758.09	chr17	ENSMUSG00000002257.8	4.48593	0.171815	7373.4
Degs1	2.87211	0.0736655	11263.7	chr1	ENSMUSG00000038633.5	4.12345	0.109667	14778.8
Dek	4.81246	0.178609	20211.8	chr13	ENSMUSG00000021377.15	3.16191	0.085946	17138.8
Dennd1b	2.34887	0.237362	1625.53	chr1	ENSMUSG00000056268.15	3.73633	0.192207	1880.27
Dennd2c	1.33828	0.0855593	3412.5	chr3	ENSMUSG00000007379.15	1.79448	0.07841	3346.56
Dennd4a	1.37314	0.261411	104.062	chr9	ENSMUSG00000053641.9	1.72121	0.201625	104.844
Dennd5a	3.6468	0.214266	2853.31	chr7	ENSMUSG00000035901.14	3.45771	0.1756	3015.78
Dennd6a	3.29839	0.177318	4048.75	chr14	ENSMUSG00000040818.10	3.88693	0.174351	4168.4
Dennd6b	1.84082	0.126802	1175.41	chr15	ENSMUSG00000015377.10	2.23367	0.158635	1537.8
Denr	5.57673	0.188248	22387.6	chr5	ENSMUSG00000023106.15	4.3391	0.191426	21603.8
Depdc1a	1.46086	0.173322	606.938	chr3	ENSMUSG00000028175.15	2.36027	0.233041	628.906
Depdc1b	3.10021	0.277302	1238.34	chr13	ENSMUSG00000021697.12	3.16604	0.177721	1294.93
Depdc7	1.55799	0.0659778	3056.25	chr2	ENSMUSG00000027173.7	1.68005	0.0590222	3279.14
Dera	6.47782	0.115161	8476.81	chr6	ENSMUSG00000030225.11	4.68282	0.0509322	8086.22
Derl1	3.83371	0.121508	11849.1	chr15	ENSMUSG00000022365.6	3.74577	0.0615375	13569
Derl2	2.44454	0.0707898	7705.62	chr11	ENSMUSG00000018442.13	2.88969	0.160108	9396.07
Desi1	4.18093	0.196429	3381.66	chr15	ENSMUSG00000022472.16	4.23155	0.186789	2731.03
Desi2	3.51157	0.185436	5311.81	chr1	ENSMUSG00000026502.13	3.3479	0.173259	5177.89
Det1	2.21787	0.197193	1539.31	chr7	ENSMUSG00000030610.13	4.45606	0.183358	2773.57
Dexi	4.19524	0.239082	2343.62	chr16	ENSMUSG00000038055.12	2.75323	0.103326	3000.57
Dffa	3.18507	0.189844	2281.88	chr4	ENSMUSG00000028974.13	3.29973	0.168307	1871.57
Dffb	2.2083	0.160432	2529.84	chr4	ENSMUSG00000029027.9	2.83279	0.14109	2178.5
Dgat1	1.78527	0.0722844	1666.41	chr15	ENSMUSG00000022555.12	5.52946	0.236385	2075.31
Dgcr2	3.22956	0.159972	7113.25	chr16	ENSMUSG00000003166.20	3.37949	0.144787	7430.57
Dgcr8	4.05904	0.1233	4194.72	chr16	ENSMUSG00000022718.12	2.4417	0.121326	3723.92
Dgkd	2.89122	0.134081	4270.47	chr1	ENSMUSG00000070738.10	2.8933	0.148952	4478.34
Dgke	0.818364	0.0725404	1080.72	chr11	ENSMUSG00000000276.11	2.05052	0.174997	1405.21
Dgkq	2.25682	0.242482	1754.69	chr5	ENSMUSG00000004815.12	2.30831	0.261676	1637.3
Dgkz	4.16525	0.111069	7663.31	chr2	ENSMUSG00000040479.11	3.36029	0.0766443	8388.24
Dguok	2.64009	0.12356	5335.47	chr6	ENSMUSG00000014554.13	2.53695	0.0735887	5197.46
Dhcr24	4.70424	0.155941	23073.6	chr4	ENSMUSG00000034926.3	4.93758	0.152159	24911.9
Dhcr7	2.6708	0.0884654	5917.16	chr7	ENSMUSG00000058454.15	4.16959	0.190141	9252.24
Dhdds	2.24639	0.0823177	1331.38	chr4	ENSMUSG00000012117.13	1.92963	0.217	1653.27
Dhdh	3.39166	0.1686	4951.78	chr7	ENSMUSG00000011382.8	3.31774	0.122132	4506.62
Dhfr	3.8665	0.0897335	11734.8	chr13	ENSMUSG00000021707.5	4.35758	0.0467058	9337.01
Dhodh	3.0301	0.153791	1205.66	chr8	ENSMUSG00000031730.18	3.47205	0.200786	1134.92
Dhps	5.50439	0.15526	5451.81	chr8	ENSMUSG00000060038.14	5.34507	0.203308	5376.61
Dhrs1	5.1656	0.176191	4917.38	chr14	ENSMUSG00000002332.16	5.54581	0.200386	6118.95
Dhrs13	1.18547	0.138037	1606.22	chr11	ENSMUSG00000020834.17	4.21706	0.128327	1936.59
Dhrs4	4.20706	0.104729	4726.84	chr14	ENSMUSG00000022210.7	5.39189	0.0609774	4241.57
Dhrs7b	3.33738	0.147865	9459.91	chr11	ENSMUSG00000042569.13	4.31452	0.144576	10108.8
Dhx15	4.43625	0.144686	15513.5	chr5	ENSMUSG00000029169.11	3.37527	0.125734	14684.6
Dhx16	4.61733	0.0982572	30394.8	chr17	ENSMUSG00000024422.14	4.6257	0.136468	22595
Dhx29	3.96902	0.109846	11907.1	chr13	ENSMUSG00000042426.6	4.80749	0.157936	11500.4
Dhx30	2.5049	0.0850054	13840.1	chr9	ENSMUSG00000032480.17	3.67449	0.164426	16002.8
Dhx32	2.93475	0.153304	4566.28	chr7	ENSMUSG00000030986.13	6.85213	0.298649	6077.93
Dhx33	2.40973	0.0935458	10197.9	chr11	ENSMUSG00000040620.15	4.37451	0.208527	11577.3
Dhx35	2.3895	0.183062	3598.16	chr2	ENSMUSG00000027655.14	3.57944	0.266611	3526.98
Dhx36	3.35002	0.143094	9257.69	chr3	ENSMUSG00000027770.5	3.73776	0.215001	8447.58
Dhx38	3.58734	0.077102	15578.7	chr8	ENSMUSG00000037993.8	4.55378	0.125302	15164.1
Dhx40	4.13554	0.159916	8045.69	chr11	ENSMUSG00000018425.18	3.51339	0.117804	8425.18
Dhx8	2.74525	0.12997	16272.3	chr11	ENSMUSG00000034931.15	2.70738	0.109647	18655.4
Dhx9	4.925	0.087433	19611.6	chr1	ENSMUSG00000042699.11	6.97159	0.159852	18305.3
Diablo	4.10724	0.105256	3683.03	chr5	ENSMUSG00000029433.16	4.08872	0.171851	3985.9
Diaph1	3.2681	0.0863057	7178.16	chr18	ENSMUSG00000024456.16	4.45358	0.216517	6666.08
Diaph2	3.35685	0.13014	2276.94	chrX	ENSMUSG00000034480.18	4.47856	0.236377	1968.94
Dicer1	4.20341	0.149326	9313.03	chr12	ENSMUSG00000041415.10	4.57477	0.087044	8456.44
Dido1	1.62044	0.0725266	6531.16	chr2	ENSMUSG00000038914.15	2.19211	0.120416	7126.64
Dimt1	3.22687	0.184136	2713.94	chr13	ENSMUSG00000021692.9	2.43954	0.145435	2266.02
Dip2b	2.27894	0.113001	2649.84	chr15	ENSMUSG00000023026.16	2.33242	0.147001	2496.11
Dipk1a	1.73023	0.16968	1165.31	chr5	ENSMUSG00000029270.10	1.43548	0.104464	864.094
Dipk2a	1.70223	0.0471853	4655.59	chr9	ENSMUSG00000045414.7	2.43235	0.13688	6574.16
Dis3	4.85351	0.168003	15956	chr14	ENSMUSG00000033166.11	3.60621	0.134788	17064.9
Dis3l	2.47039	0.20908	1513.09	chr9	ENSMUSG00000032396.17	3.13831	0.280416	1673.66
Dkc1	4.22516	0.147074	15537.2	chrX	ENSMUSG00000031403.14	3.32539	0.112083	14737.2
Dlat	7.01994	0.18503	7985.5	chr9	ENSMUSG00000000168.9	4.66567	0.136906	7180.48
Dlc1	2.26196	0.0984298	4451.75	chr8	ENSMUSG00000031523.16	2.19183	0.142743	5751.19
Dld	5.24464	0.193538	9047.22	chr12	ENSMUSG00000020664.10	4.14867	0.18761	8012.48
Dlg1	3.14683	0.124595	5899.06	chr16	ENSMUSG00000022770.17	4.09848	0.216306	5502.67
Dlg3	2.75726	0.143601	2378.44	chrX	ENSMUSG00000000881.12	3.74501	0.209761	2343.34
Dlg5	4.50178	0.189707	9316.69	chr14	ENSMUSG00000021782.14	7.91449	0.254428	10769.8
Dlgap4	3.00022	0.102959	4729.69	chr2	ENSMUSG00000061689.15	3.30082	0.132717	5221.66
Dlgap5	3.57556	0.211466	978.844	chr14	ENSMUSG00000037544.14	2.74233	0.228895	887.625
Dlst	3.61629	0.156105	11370.7	chr12	ENSMUSG00000004789.10	4.85988	0.182366	10517.4
Dmac1	3.98404	0.166237	5523.09	chr4	ENSMUSG00000028398.8	2.85839	0.107831	6388.54
Dmac2	3.39157	0.124419	7046.69	chr7	ENSMUSG00000057229.11	2.67488	0.0880867	9843.56
Dmac2l	3.26859	0.161628	938.188	chr12	ENSMUSG00000054894.6	3.09693	0.274794	848.156
Dmc1	2.06423	0.215502	623.875	chr15	ENSMUSG00000022429.11	1.69711	0.169711	470.781
Dmd	1.66722	0.0816823	4337.59	chrX	ENSMUSG00000045103.18	2.18906	0.0973681	4601.54
Dmrt1	3.04248	0.105181	3073.09	chr19	ENSMUSG00000024837.15	2.40356	0.150284	2839.29
Dmtf1	2.65597	0.105293	4687.03	chr5	ENSMUSG00000042508.16	1.81231	0.108935	3929.4
Dmtn	3.69641	0.199483	1949.81	chr14	ENSMUSG00000022099.17	5.25385	0.28062	3004.33
Dmwd	4.89763	0.29336	5184.44	chr7	ENSMUSG00000030410.16	5.09562	0.182052	7783.81
Dmxl1	2.23251	0.237392	1492.47	chr18	ENSMUSG00000037416.13	2.189	0.1561	1215.53
Dmxl2	2.64947	0.170537	1153.06	chr9	ENSMUSG00000041268.17	2.51607	0.199357	1058.59
Dna2	4.00115	0.132067	4186.34	chr10	ENSMUSG00000036875.15	2.89684	0.13631	4070.92
Dnaaf5	3.69835	0.179645	3858.56	chr5	ENSMUSG00000025857.10	4.27404	0.191165	4046.07
Dnaja1	3.80403	0.156071	44765.1	chr4	ENSMUSG00000028410.13	3.26452	0.110735	47187.6
Dnaja2	3.62879	0.128495	58604.5	chr8	ENSMUSG00000031701.6	3.47587	0.112043	67801.9
Dnaja3	2.92897	0.115801	5362.47	chr16	ENSMUSG00000004069.17	2.59162	0.119876	5089
Dnajb1	1.96876	0.0545423	14895.5	chr8	ENSMUSG00000005483.10	3.59095	0.172982	18545
Dnajb11	3.44243	0.151327	8676.06	chr16	ENSMUSG00000004460.17	4.24496	0.133106	8871.29
Dnajb12	4.41007	0.274491	2997.47	chr10	ENSMUSG00000020109.13	4.07653	0.203495	2577.59
Dnajb14	2.32627	0.24282	2649.22	chr3	ENSMUSG00000074212.7	2.83259	0.148376	2563.18
Dnajb6	2.88429	0.114995	54244.8	chr5	ENSMUSG00000029131.14	3.44922	0.124026	59365.5
Dnajb9	0.958764	0.0743206	862.312	chr12	ENSMUSG00000014905.4	0.936496	0.0724906	1142.18
Dnajc10	9.35888	0.285456	5939.25	chr2	ENSMUSG00000027006.13	6.02543	0.143459	6559.03
Dnajc11	4.58442	0.160648	6258.06	chr4	ENSMUSG00000039768.16	3.49413	0.191614	7624.4
Dnajc13	2.18791	0.0936038	4069	chr9	ENSMUSG00000032560.14	2.67275	0.0650213	3571.4
Dnajc16	1.00038	0.153807	1723.62	chr4	ENSMUSG00000040697.10	2.81278	0.212268	1541.31
Dnajc19	9.36487	0.1488	6123.44	chr3	ENSMUSG00000027679.13	6.86555	0.128578	5370.77
Dnajc2	3.32324	0.100689	11599.5	chr5	ENSMUSG00000029014.14	3.69645	0.112483	9396.54
Dnajc21	2.97331	0.124687	4024.41	chr15	ENSMUSG00000044224.16	5.02106	0.285986	3967.45
Dnajc27	2.20589	0.183996	1373.84	chr12	ENSMUSG00000020657.16	1.09354	0.156642	1482.97
Dnajc3	3.99869	0.208255	3422.19	chr14	ENSMUSG00000022136.8	4.18289	0.231774	3623.2
Dnajc4	2.30426	0.105133	1180.56	chr19	ENSMUSG00000024963.12	3.90952	0.251897	1142.11
Dnajc5	3.13125	0.189464	10989.4	chr2	ENSMUSG00000000826.16	3.37215	0.142698	11726
Dnajc6	1.84108	0.195447	476.531	chr4	ENSMUSG00000028528.17	1.11226	0.155714	565.333
Dnajc7	4.39726	0.113936	47680.6	chr11	ENSMUSG00000014195.15	4.47016	0.158788	47226.2
Dnajc8	4.59218	0.148431	32278.9	chr4	ENSMUSG00000054405.14	5.99016	0.187127	33616.4
Dnajc9	3.72011	0.193391	13091.8	chr14	ENSMUSG00000021811.7	3.32524	0.0937147	13489.2
Dnd1	3.01172	0.150868	2945.38	chr18	ENSMUSG00000044595.10	2.86834	0.183111	3062.93
Dnlz	3.87961	0.162745	2309.53	chr2	ENSMUSG00000075467.4	6.53772	0.204306	2593.41
Dnm1l	4.43943	0.230538	6818.47	chr16	ENSMUSG00000022789.15	2.54336	0.0671542	7114.18
Dnm2	4.36588	0.131732	6538.16	chr9	ENSMUSG00000033335.17	4.57995	0.163906	7305.97
Dnmbp	1.39845	0.0628959	2479.44	chr19	ENSMUSG00000025195.9	3.10528	0.173454	2765.57
Dnmt1	4.10984	0.0947669	20148	chr9	ENSMUSG00000004099.16	4.13364	0.136672	19057.5
Dnmt3a	3.96194	0.108623	9341.19	chr12	ENSMUSG00000020661.15	4.51037	0.164702	8553.11
Dnmt3b	6.12713	0.177921	33814.8	chr2	ENSMUSG00000027478.15	5.35943	0.153665	24787.7
Dnmt3l	5.17264	0.182289	21407.3	chr10	ENSMUSG00000000730.13	5.21806	0.151606	18672.3
Dnpep	6.29882	0.120312	8410.03	chr1	ENSMUSG00000026209.15	3.09533	0.168374	7631.41
Dnph1	4.01026	0.111093	3205.44	chr17	ENSMUSG00000040658.7	3.94431	0.140572	3368.01
Dnttip1	4.00169	0.153723	2675.09	chr2	ENSMUSG00000017299.13	3.44739	0.0772741	2919.32
Dnttip2	3.47947	0.161821	8452.44	chr3	ENSMUSG00000039756.12	3.3696	0.16743	9445.01
Dock1	3.0179	0.144943	1418.19	chr7	ENSMUSG00000058325.6	2.91851	0.126298	1261.4
Dock11	2.67092	0.0549371	1520.25	chrX	ENSMUSG00000031093.14	4.06906	0.156356	1432.26
Dock6	3.9161	0.104782	8808.25	chr9	ENSMUSG00000032198.9	3.56712	0.126948	8665.96
Dock9	2.98347	0.161662	1042.44	chr14	ENSMUSG00000025558.19	1.48552	0.106099	950.604
Dok4	3.56388	0.264211	847.562	chr8	ENSMUSG00000040631.8	2.04014	0.14965	1137.08
Dolk	2.07542	0.099439	1466	chr2	ENSMUSG00000075419.4	1.50705	0.173831	1338
Dolpp1	2.28203	0.124801	3741.78	chr2	ENSMUSG00000026856.14	2.32725	0.210375	3323.65
Donson	2.82867	0.187372	3642.22	chr16	ENSMUSG00000022960.13	3.60983	0.21178	3736.25
Dot1l	2.59344	0.0788628	17260.7	chr10	ENSMUSG00000061589.14	3.79403	0.159621	18406.5
Dpf1	2.92115	0.26926	2405.62	chr7	ENSMUSG00000030584.14	2.80366	0.233865	2292.49
Dpf2	2.86911	0.14149	18397.3	chr19	ENSMUSG00000024826.15	2.46801	0.125448	16821.8
Dph1	2.50181	0.187917	2587.16	chr11	ENSMUSG00000078789.9	5.12544	0.169852	3159.64
Dph2	1.46692	0.036019	2010.84	chr4	ENSMUSG00000028540.6	3.30057	0.26272	2302.58
Dph3	2.93337	0.0576113	9726.12	chr14	ENSMUSG00000021905.14	6.50636	0.138824	11513.1
Dph5	3.85781	0.197869	3322.56	chr3	ENSMUSG00000033554.17	3.84143	0.243248	3570.07
Dph6	4.50197	0.165796	5718.12	chr2	ENSMUSG00000057147.13	4.22972	0.112345	5915.31
Dpm2	2.98197	0.0813594	5664.06	chr2	ENSMUSG00000026810.12	2.44039	0.121942	5768.23
Dpm3	5.51782	0.13126	13029.7	chr3	ENSMUSG00000042737.9	5.77809	0.0852012	17108.8
Dpp3	4.7111	0.0981434	16522.2	chr19	ENSMUSG00000063904.4	5.35973	0.176496	16747.2
Dpp7	1.9434	0.0281037	2631.91	chr2	ENSMUSG00000026958.13	2.5806	0.0715633	2870.76
Dpp8	4.68771	0.254338	2428.97	chr9	ENSMUSG00000032393.15	4.03684	0.132437	2261.51
Dpp9	4.51187	0.123068	4685.03	chr17	ENSMUSG00000001229.9	3.86273	0.181115	4358.28
Dppa2	2.68744	0.0934965	10469.6	chr16	ENSMUSG00000072419.5	2.87601	0.100897	8924.7
Dppa3	8.33368	0.107588	7379.06	chr6	ENSMUSG00000046323.8	9.98282	0.284496	6452.79
Dppa4	3.92687	0.162355	27906.1	chr16	ENSMUSG00000058550.15	4.12792	0.15255	32542.1
Dppa5a	15.0585	0.0487756	297799	chr9	ENSMUSG00000060461.5	12.9225	0.0490446	309481
Dpy19l1	2.80368	0.116994	7571.69	chr9	ENSMUSG00000043067.15	3.42275	0.119624	7855.4
Dpy30	4.59979	0.147886	17537.2	chr17	ENSMUSG00000024067.14	4.39744	0.173309	17625.8
Dpysl5	3.60453	0.137458	2357.19	chr5	ENSMUSG00000029168.14	2.49585	0.101973	2094.77
Dqx1	1.16907	0.0570143	2133.53	chr6	ENSMUSG00000009145.6	1.84543	0.148076	2371.93
Dr1	3.28522	0.164634	5217.25	chr5	ENSMUSG00000029265.4	2.45674	0.125643	5598.09
Drap1	8.36273	0.160575	15850.4	chr19	ENSMUSG00000024914.16	7.8581	0.221475	17480.6
Drg1	4.53735	0.149758	19926.5	chr11	ENSMUSG00000020457.13	4.78309	0.120577	20548.1
Drg2	5.27835	0.119434	12185.7	chr11	ENSMUSG00000020537.9	6.45878	0.165371	11921.8
Drosha	4.53762	0.151192	18624.6	chr15	ENSMUSG00000022191.16	4.1505	0.106771	17526
Dscc1	4.80402	0.17604	2529.28	chr15	ENSMUSG00000022422.13	2.77448	0.108767	1917.49
Dse	3.2136	0.125246	6460.97	chr10	ENSMUSG00000039497.8	4.12081	0.158667	8362.3
Dsel	2.24979	0.161882	1628.28	chr1	ENSMUSG00000038702.6	2.27223	0.12204	1997.92
Dsg2	2.87846	0.134037	3636.06	chr18	ENSMUSG00000044393.15	1.7218	0.121852	4162.09
Dsn1	2.05459	0.148172	1844.03	chr2	ENSMUSG00000027635.15	3.33026	0.230196	1490.19
Dsp	1.38727	0.0904824	1681.22	chr13	ENSMUSG00000054889.10	2.20957	0.132145	1959.47
Dst	4.74787	0.216871	3232.88	chr1	ENSMUSG00000026131.20	3.09135	0.103495	3295.09
Dstn	9.94523	0.124192	48198.2	chr2	ENSMUSG00000015932.8	6.28965	0.0970281	39738.4
Dstyk	0.87908	0.0623088	529.312	chr1	ENSMUSG00000042046.15	0.883343	0.0892757	622.427
Dtd1	10.0627	0.0876242	6278.91	chr2	ENSMUSG00000027430.12	4.61607	0.0783824	5704.72
Dtd2	3.73887	0.185352	2258.59	chr12	ENSMUSG00000020956.14	4.75404	0.234266	2586.2
Dtl	1.69958	0.0726948	7308.5	chr1	ENSMUSG00000037474.13	2.29905	0.0713643	7718.73
Dtna	1.45657	0.0705337	825.156	chr18	ENSMUSG00000024302.16	2.66368	0.166987	606.552
Dtnbp1	2.55984	0.113794	1905.56	chr13	ENSMUSG00000057531.14	3.37973	0.175849	2099.94
Dtwd1	2.49034	0.180553	2306.25	chr2	ENSMUSG00000023330.12	3.06868	0.165498	2909.89
Dtwd2	2.2995	0.161792	3768.31	chr18	ENSMUSG00000024505.16	2.84818	0.159596	4099.54
Dtx2	2.99638	0.142439	4182.53	chr5	ENSMUSG00000004947.15	3.16273	0.190124	5807.58
Dtymk	4.46102	0.123753	17183.7	chr1	ENSMUSG00000026281.15	6.34559	0.155876	15912.1
Dus1l	4.47077	0.136595	9210.16	chr11	ENSMUSG00000025155.15	4.55432	0.124354	8925.72
Dus3l	3.11609	0.0695271	4555.25	chr17	ENSMUSG00000007603.9	3.05498	0.15514	4545.48
Dus4l	2.40371	0.104147	1264.81	chr12	ENSMUSG00000020648.3	2.55899	0.0722243	1368.91
Dusp1	1.22564	0.0516834	3086.09	chr17	ENSMUSG00000024190.7	2.92006	0.258895	3286.39
Dusp11	3.97895	0.172154	4400.12	chr6	ENSMUSG00000030002.15	3.57713	0.177093	4587.21
Dusp12	3.66882	0.1572	8511.22	chr1	ENSMUSG00000026659.13	2.83385	0.110789	8983.73
Dusp14	1.73256	0.0698755	2970.22	chr11	ENSMUSG00000018648.15	2.57044	0.0777052	5315.61
Dusp16	1.93632	0.11909	3166.03	chr6	ENSMUSG00000030203.17	3.90319	0.136214	4090.82
Dusp28	2.55552	0.126914	998.656	chr1	ENSMUSG00000047067.7	3.59324	0.269066	864.021
Dusp3	1.97863	0.113343	2834.81	chr11	ENSMUSG00000003518.13	3.06292	0.122217	2882.09
Dusp6	1.4361	0.129584	4679.81	chr10	ENSMUSG00000019960.8	1.75078	0.150537	4631.42
Dusp7	1.79431	0.119874	4461.31	chr9	ENSMUSG00000053716.9	3.22688	0.160365	6824.7
Dusp9	6.33907	0.160319	4529.75	chrX	ENSMUSG00000031383.8	4.36449	0.0830797	4787.84
Dut	4.78422	0.149787	23234	chr2	ENSMUSG00000027203.15	4.36299	0.131345	21463.3
Dvl1	3.348	0.132553	3080.22	chr4	ENSMUSG00000029071.16	3.71608	0.102536	3024.43
Dvl2	3.01363	0.162633	29082.2	chr11	ENSMUSG00000020888.16	2.79127	0.152315	31764.6
Dync1h1	4.72822	0.113939	27511.5	chr12	ENSMUSG00000018707.13	4.48709	0.110931	27845.2
Dync1i2	4.04596	0.116205	29688	chr2	ENSMUSG00000027012.15	4.23101	0.147154	32024.2
Dync1li1	3.43367	0.109427	20096.6	chr9	ENSMUSG00000032435.9	3.54572	0.148745	19958.4
Dync1li2	2.75243	0.0853269	9481.78	chr8	ENSMUSG00000035770.8	2.66431	0.0994631	9288.4
Dync2li1	6.85692	0.170333	1342.25	chr17	ENSMUSG00000024253.9	2.80574	0.0883151	1358.82
Dynll1	4.53746	0.182823	50976.1	chr5	ENSMUSG00000009013.5	5.19051	0.105855	58385.7
Dynll2	4.10099	0.197984	44226.8	chr11	ENSMUSG00000020483.14	3.82288	0.150996	53633.9
Dynlrb1	5.4266	0.062934	18540.2	chr2	ENSMUSG00000047459.14	4.83973	0.116286	18376.9
Dyrk1a	2.04065	0.135683	9330.5	chr16	ENSMUSG00000022897.15	2.34788	0.0835711	11773
Dyrk2	3.10977	0.169247	2174.66	chr10	ENSMUSG00000028630.9	2.90874	0.176172	2877.11
Dyrk3	2.05137	0.118341	4976.41	chr1	ENSMUSG00000016526.8	4.08964	0.252988	8692.21
Dzank1	1.59963	0.128224	144.75	chr2	ENSMUSG00000037259.15	1.0704	0.176076	114.125
Dzip3	3.25623	0.156757	3246.5	chr16	ENSMUSG00000064061.13	1.74897	0.0756872	3163.95
E130309D02Rik	2.91309	0.167526	9949.25	chr5	ENSMUSG00000039244.10	3.10939	0.0980127	14519.3
E2f1	2.95031	0.160836	5455.66	chr2	ENSMUSG00000027490.17	2.7135	0.188958	5505.25
E2f3	1.63585	0.0952475	2212.5	chr13	ENSMUSG00000016477.18	1.64408	0.0924262	2057.39
E2f4	4.15679	0.205004	9619.94	chr8	ENSMUSG00000014859.9	4.41078	0.258376	8292.96
E2f5	3.84425	0.184537	2427.88	chr3	ENSMUSG00000027552.14	1.84336	0.1543	2014.96
E2f7	1.55449	0.0429483	5953.34	chr10	ENSMUSG00000020185.16	2.322	0.10798	6491.3
E2f8	1.51868	0.0833179	2450.22	chr7	ENSMUSG00000046179.17	3.80051	0.213108	2345.47
E4f1	2.09859	0.12635	2406.66	chr17	ENSMUSG00000024137.9	1.76146	0.117875	2272.77
Eaf1	2.44246	0.131436	4781.09	chr14	ENSMUSG00000021890.6	2.65351	0.127242	4807.82
Ears2	2.0542	0.114688	1853.97	chr7	ENSMUSG00000030871.11	3.53081	0.0983445	3346.58
Ebag9	1.6884	0.13795	2149	chr15	ENSMUSG00000022339.9	3.84391	0.277837	1540.45
Ebna1bp2	4.87933	0.131395	21493.2	chr4	ENSMUSG00000028729.15	5.23493	0.190346	18019.6
Ebp	6.55186	0.17949	10583.8	chrX	ENSMUSG00000031168.14	6.80154	0.240425	13651.6
Ebpl	4.87662	0.152636	10602.9	chr14	ENSMUSG00000021928.9	4.94152	0.161215	11533.2
Ecd	3.8294	0.144164	17384.1	chr14	ENSMUSG00000021810.3	3.33445	0.100142	18684
Ece1	3.72006	0.117751	5183.41	chr4	ENSMUSG00000057530.14	3.50271	0.158008	6054.78
Ech1	17.9584	0.176369	2595.47	chr7	ENSMUSG00000053898.12	4.90387	0.0707423	2469.43
Echdc2	3.83243	0.115138	4801.62	chr4	ENSMUSG00000028601.18	5.24968	0.173781	5087.89
Echs1	6.03828	0.187071	5718	chr7	ENSMUSG00000025465.13	4.55099	0.193361	5917.9
Eci1	5.51947	0.0608152	11350.5	chr17	ENSMUSG00000024132.6	8.66081	0.228459	9642.41
Eci2	3.80188	0.116522	3591.5	chr13	ENSMUSG00000021417.15	4.56861	0.229205	3295.91
Ecpas	7.71273	0.265645	5234.09	chr4	ENSMUSG00000050812.18	3.88571	0.1777	5255.42
Ecsit	3.3653	0.136958	3863.84	chr9	ENSMUSG00000066839.12	4.69476	0.210393	3389.31
Ect2	3.23598	0.212225	8657.38	chr3	ENSMUSG00000027699.19	1.62123	0.0744884	7816.31
Eda2r	2.56739	0.0820313	4879.56	chrX	ENSMUSG00000034457.10	2.10047	0.0935478	3758.74
Edc3	2.12658	0.06894	5872.94	chr9	ENSMUSG00000038957.13	2.57138	0.147295	8190.72
Edc4	3.36243	0.145614	13092.9	chr8	ENSMUSG00000036270.16	4.07443	0.156894	12180.9
Edem2	4.52173	0.13681	4281.81	chr2	ENSMUSG00000038312.10	3.4112	0.0932773	4696.01
Edem3	2.97826	0.133301	4144	chr1	ENSMUSG00000043019.12	4.08184	0.25387	4052.68
Edf1	5.86058	0.0753626	18069.8	chr2	ENSMUSG00000015092.9	4.50946	0.0692715	19555
Edrf1	2.68587	0.245045	3708.16	chr7	ENSMUSG00000039990.16	2.75893	0.203689	3409.09
Eed	2.78612	0.112929	14961.4	chr7	ENSMUSG00000030619.10	2.93347	0.165653	12450.7
Eef1a1	11.5676	0.0584239	1.2347e+06	chr9	ENSMUSG00000037742.14	10.2465	0.0609888	1.24165e+06
Eef1akmt1	5.45339	0.161875	13245.8	chr14	ENSMUSG00000021951.7	5.0137	0.0954448	14729.5
Eef1aknmt	2.36292	0.179891	3348.41	chr1	ENSMUSG00000026694.19	3.02924	0.204947	3136.8
Eef1b2	8.67017	0.0639851	245324	chr1	ENSMUSG00000025967.16	7.27011	0.0509186	239903
Eef1d	7.04754	0.120633	32994.6	chr15	ENSMUSG00000055762.16	8.43314	0.123524	30416.3
Eef1e1	3.54504	0.204725	7437.72	chr13	ENSMUSG00000001707.8	1.93768	0.0966123	7949.67
Eef1g	9.94313	0.0920655	77648	chr19	ENSMUSG00000071644.10	7.80874	0.0804381	72461.5
Eef2	8.70504	0.0782657	194748	chr10	ENSMUSG00000034994.10	7.25386	0.0820566	186488
Eef2k	2.66852	0.118305	1077.97	chr7	ENSMUSG00000035064.17	3.47954	0.215219	1422.68
Eef2kmt	2.409	0.155933	1661.22	chr16	ENSMUSG00000022544.14	5.61551	0.20101	1571.55
Eefsec	3.93679	0.166071	2122.44	chr6	ENSMUSG00000033216.9	7.59789	0.251913	2155.93
Efcab14	2.74483	0.27382	1926.97	chr4	ENSMUSG00000034210.14	2.64166	0.268708	1725.79
Efcab7	2.16359	0.192581	688.156	chr4	ENSMUSG00000073791.12	2.89168	0.172389	513.979
Efhd2	3.23948	0.246656	1896.56	chr4	ENSMUSG00000040659.3	3.41101	0.207679	2127.44
Efl1	3.4577	0.154387	3402.5	chr7	ENSMUSG00000038563.14	4.29263	0.194306	3605.53
Efna2	2.69899	0.222369	2455	chr10	ENSMUSG00000003070.6	5.85182	0.295916	3136.38
Efna4	2.65285	0.237043	2220.53	chr3	ENSMUSG00000028040.7	3.45441	0.272622	2984.64
Efnb1	1.87571	0.130082	5737.09	chrX	ENSMUSG00000031217.8	2.29331	0.141566	6142.66
Efnb2	2.65991	0.233435	2809.12	chr8	ENSMUSG00000001300.16	2.52352	0.229136	2144.76
Efr3a	5.78832	0.275587	4875.69	chr15	ENSMUSG00000015002.18	3.14581	0.11291	5838.04
Efs	2.45681	0.232119	1567.31	chr14	ENSMUSG00000022203.7	1.92217	0.173101	1490.93
Eftud2	5.53962	0.0768581	27184.8	chr11	ENSMUSG00000020929.14	7.34848	0.156407	24155.9
Egln1	2.49675	0.0593243	3687.09	chr8	ENSMUSG00000031987.6	3.76814	0.170009	3996.71
Egln2	2.76537	0.116289	5335.38	chr7	ENSMUSG00000058709.11	3.05156	0.176608	6237.45
Ehbp1	1.64177	0.122919	1544.41	chr11	ENSMUSG00000042302.14	1.90398	0.112243	1442.57
Ehd1	5.42843	0.185784	13285.2	chr19	ENSMUSG00000024772.9	7.70958	0.220564	14600.1
Ehd4	4.01444	0.187975	7475.34	chr2	ENSMUSG00000027293.13	4.35019	0.224599	8627.74
Ehmt1	2.84583	0.173107	7924.47	chr2	ENSMUSG00000036893.17	2.9447	0.122326	10491.7
Ehmt2	4.97682	0.153634	9039.31	chr17	ENSMUSG00000013787.15	4.73818	0.0747722	9336.99
Ei24	3.10076	0.128793	22790.9	chr9	ENSMUSG00000062762.17	3.44427	0.189003	18879.6
Eid1	5.87329	0.263001	3049.69	chr2	ENSMUSG00000091337.3	8.46793	0.292321	2642.39
Eid2	2.73073	0.168852	7794.06	chr7	ENSMUSG00000046058.7	2.97287	0.149546	9045.54
Eif1	2.83732	0.0854796	176487	chr11	ENSMUSG00000035530.13	2.83369	0.092007	175539
Eif1a	1.81033	0.0613911	11017	chr18	ENSMUSG00000057561.10	2.97557	0.124528	18046.5
Eif1ad	3.93992	0.102505	9146.81	chr19	ENSMUSG00000024841.8	4.1343	0.143294	10211.8
Eif1ax	7.52097	0.0527504	27066.2	chrX	ENSMUSG00000067194.6	6.07573	0.104342	25010.4
Eif1b	2.65589	0.13053	11581.9	chr9	ENSMUSG00000006941.5	2.55731	0.053144	12212.7
Eif2a	3.85386	0.0730912	9080.84	chr3	ENSMUSG00000027810.14	3.81411	0.0862526	7728.54
Eif2ak1	3.28458	0.104678	4318.72	chr5	ENSMUSG00000029613.15	4.53076	0.198814	4774.75
Eif2ak3	1.82841	0.142376	2072.97	chr6	ENSMUSG00000031668.14	2.96538	0.193495	1992.65
Eif2b1	3.97252	0.113731	10853.6	chr5	ENSMUSG00000029388.14	3.66215	0.0907608	11258.1
Eif2b2	3.66696	0.130943	17510.4	chr12	ENSMUSG00000004788.11	4.19855	0.162151	22224.5
Eif2b3	4.39819	0.136619	9204.34	chr4	ENSMUSG00000028683.14	3.62705	0.12993	8554.53
Eif2b4	4.9476	0.24264	5778.03	chr5	ENSMUSG00000029145.12	4.97175	0.192942	4831.71
Eif2b5	5.00629	0.103056	22227.8	chr16	ENSMUSG00000003235.13	5.76042	0.148606	21571.4
Eif2d	6.04451	0.101721	11459.8	chr1	ENSMUSG00000026427.16	4.31507	0.170727	9044.8
Eif2s1	4.64141	0.159297	42888.6	chr12	ENSMUSG00000021116.10	4.60389	0.164113	42264.8
Eif2s2	4.44808	0.111667	76028.8	chr2	ENSMUSG00000074656.12	3.97548	0.122439	81772.3
Eif2s3x	7.02593	0.0940156	22707.4	chrX	ENSMUSG00000035150.15	5.52653	0.154871	22808.6
Eif3a	3.2485	0.143567	32976.9	chr19	ENSMUSG00000024991.8	3.7262	0.166712	37935.5
Eif3b	5.88475	0.122912	23634.6	chr5	ENSMUSG00000056076.13	7.28065	0.133245	22347.9
Eif3c	7.99172	0.107079	24403.5	chr7	ENSMUSG00000030738.11	6.94612	0.0855897	24583.9
Eif3d	4.18027	0.14076	47622.4	chr15	ENSMUSG00000016554.9	4.29596	0.193414	46897.6
Eif3e	6.06629	0.144197	23149.1	chr15	ENSMUSG00000022336.3	5.04566	0.159799	18315.4
Eif3f	11.251	0.0418726	50385.4	chr7	ENSMUSG00000031029.6	14.2182	0.162323	51364.1
Eif3g	5.27987	0.105913	20334.6	chr9	ENSMUSG00000070319.6	4.06467	0.119696	18764.4
Eif3h	12.0362	0.0928604	49943.5	chr15	ENSMUSG00000022312.11	8.968	0.0844285	48246.6
Eif3i	12.555	0.090109	53229.3	chr4	ENSMUSG00000028798.16	10.9494	0.0607481	52432.3
Eif3j1	4.56265	0.239207	1621.53	chr2	ENSMUSG00000027236.8	3.20298	0.175769	1317.85
Eif3k	10.3064	0.0798726	29388.1	chr7	ENSMUSG00000053565.10	8.47096	0.0873738	31443.6
Eif3l	8.27169	0.126298	28591.7	chr15	ENSMUSG00000033047.5	7.33811	0.154735	25146.7
Eif3m	7.50259	0.11957	33994.1	chr2	ENSMUSG00000027170.12	4.76049	0.105728	29130.4
Eif4a1	4.07684	0.0967672	160393	chr11	ENSMUSG00000059796.16	4.23007	0.123921	168605
Eif4a2	1.86821	0.0507304	30687.2	chr16	ENSMUSG00000022884.15	2.11576	0.0736847	37728.5
Eif4a3	3.85715	0.148486	63519	chr11	ENSMUSG00000025580.15	3.47537	0.133478	67688.4
Eif4b	4.05192	0.113512	55586.8	chr15	ENSMUSG00000058655.9	4.62473	0.169826	59666.3
Eif4e	3.18221	0.116407	29848.2	chr3	ENSMUSG00000028156.12	3.2259	0.100925	32911.1
Eif4e2	4.71777	0.098679	16483.5	chr1	ENSMUSG00000026254.17	3.43691	0.08605	13894.7
Eif4ebp1	4.02335	0.0809357	25040.5	chr8	ENSMUSG00000031490.6	5.05758	0.113595	28781.1
Eif4ebp2	3.85342	0.136746	23638.8	chr10	ENSMUSG00000020091.15	4.07057	0.110616	25784.1
Eif4enif1	3.89642	0.183933	7684.06	chr11	ENSMUSG00000020454.17	2.20116	0.0847066	7756.14
Eif4g1	4.75143	0.139324	24099.3	chr16	ENSMUSG00000045983.16	5.07855	0.125919	27043.1
Eif4g2	5.40712	0.132704	192695	chr7	ENSMUSG00000005610.17	4.28532	0.13005	187178
Eif4g3	2.142	0.117649	5427	chr4	ENSMUSG00000028760.16	2.36149	0.0541016	4521.14
Eif4h	5.02139	0.144745	34311.3	chr5	ENSMUSG00000040731.13	4.31518	0.144071	30720.2
Eif5	3.46532	0.126195	33543.7	chr12	ENSMUSG00000021282.17	3.51389	0.104856	30189.8
Eif5a	8.76491	0.0785495	159371	chr11	ENSMUSG00000078812.10	7.96013	0.0908639	171818
Eif5b	3.97917	0.150847	22555.9	chr1	ENSMUSG00000026083.12	3.81749	0.0871887	28473.6
Eif6	3.89177	0.132091	18930.8	chr2	ENSMUSG00000027613.15	4.1937	0.214809	17671.6
Elac2	4.4137	0.138457	10254.7	chr11	ENSMUSG00000020549.14	4.31819	0.15346	9585.55
Elavl1	4.51261	0.136163	30270.9	chr8	ENSMUSG00000040028.10	4.89148	0.152433	33109.2
Elavl3	1.51598	0.147564	746.969	chr9	ENSMUSG00000003410.8	2.02674	0.238269	975.125
Elf1	1.00624	0.230492	445.406	chr14	ENSMUSG00000036461.16	2.30114	0.162272	550.135
Elf3	1.33257	0.273168	1574.03	chr1	ENSMUSG00000003051.13	2.28526	0.197153	2870.1
Elk1	3.96298	0.217555	2529.78	chrX	ENSMUSG00000009406.13	2.00062	0.110342	3241.51
Ell	1.79751	0.121915	4166.38	chr8	ENSMUSG00000070002.7	1.99994	0.120274	4313.28
Ell2	3.29079	0.182734	5619.69	chr13	ENSMUSG00000001542.7	2.52584	0.126699	5390.21
Elmo1	2.95453	0.208768	1008.75	chr13	ENSMUSG00000041112.17	2.77554	0.2438	1018.88
Elmod2	1.95005	0.0588448	1607.19	chr8	ENSMUSG00000035151.12	2.18932	0.131229	1388.29
Elmsan1	1.94956	0.147056	1114.75	chr12	ENSMUSG00000042507.15	3.99157	0.255351	1233.99
Eloa	1.64776	0.0676482	2229.91	chr4	ENSMUSG00000028668.5	1.40495	0.0898467	2930.64
Elob	8.70736	0.091443	39360.2	chr17	ENSMUSG00000055839.6	9.21953	0.111674	44154.4
Eloc	4.06992	0.084282	25669.5	chr1	ENSMUSG00000079658.9	4.49877	0.125129	23771.7
Elof1	4.73946	0.138559	12570.2	chr9	ENSMUSG00000013822.7	5.63141	0.122411	12869.1
Elovl1	2.11827	0.171131	2800.62	chr4	ENSMUSG00000006390.15	3.22555	0.150301	3606.53
Elovl5	3.92609	0.154745	21843.2	chr9	ENSMUSG00000032349.13	3.83289	0.160434	24102.7
Elovl6	2.67213	0.139731	12824.6	chr3	ENSMUSG00000041220.10	2.53971	0.0703236	14267
Elp1	4.167	0.121327	6545.25	chr4	ENSMUSG00000028431.11	3.29474	0.141797	5066.7
Elp2	4.12318	0.142721	22731.6	chr18	ENSMUSG00000024271.8	4.02713	0.150719	23880.3
Elp3	3.00791	0.148659	10397.7	chr14	ENSMUSG00000022031.6	4.6988	0.248428	10747
Elp5	4.85182	0.174873	19629.4	chr11	ENSMUSG00000018565.17	3.59106	0.162875	18130.1
Emb	4.45816	0.0756376	8046.31	chr13	ENSMUSG00000021728.8	7.27499	0.239243	7179.83
Emc10	8.48108	0.11814	11607.8	chr7	ENSMUSG00000008140.18	5.30427	0.0791671	13038.9
Emc2	3.78209	0.141434	6268.78	chr15	ENSMUSG00000022337.7	4.1992	0.0959907	5823.38
Emc3	3.13309	0.139449	11748.5	chr6	ENSMUSG00000030286.6	2.49509	0.0955112	10887.8
Emc4	3.85749	0.0914106	9306.09	chr2	ENSMUSG00000027131.3	4.10744	0.155142	9180.39
Emc6	2.97421	0.0604877	52192.1	chr11	ENSMUSG00000047260.4	4.7558	0.0863935	71636.7
Emc7	3.69201	0.156108	5358.53	chr2	ENSMUSG00000055943.5	3.03896	0.0641504	5177.9
Emg1	4.37884	0.0955624	37038.5	chr6	ENSMUSG00000004268.11	4.88503	0.145542	38614.5
Eml2	6.68085	0.185898	7920.5	chr7	ENSMUSG00000040811.15	4.81218	0.109435	8469.02
Eml4	2.91226	0.120134	4818.62	chr17	ENSMUSG00000032624.16	3.01921	0.139599	4152.54
Emsy	1.42314	0.131544	7572.12	chr7	ENSMUSG00000035401.9	2.06659	0.0843025	7947.45
En1	1.55434	0.149587	322.438	chr1	ENSMUSG00000058665.8	1.00884	0.196498	340.719
En2	2.3368	0.232899	764.688	chr5	ENSMUSG00000039095.8	4.15998	0.236106	890.656
Enah	3.02748	0.128054	25341.8	chr1	ENSMUSG00000022995.16	3.69272	0.186987	27760.1
Enc1	1.76263	0.0521052	12956.5	chr13	ENSMUSG00000041773.8	1.66721	0.0843521	15406
Endog	3.73257	0.219883	1794.16	chr2	ENSMUSG00000015337.5	5.21105	0.192473	1969.14
Eng	2.85682	0.0681304	3113.94	chr2	ENSMUSG00000026814.16	6.14095	0.250647	2529.74
Enkd1	2.42202	0.121344	3907.03	chr8	ENSMUSG00000013155.10	2.02644	0.0766957	3266.48
Enoph1	3.26236	0.145654	4812.28	chr5	ENSMUSG00000029326.13	2.84567	0.0872372	5013.47
Enox1	2.35256	0.0901334	3013.19	chr14	ENSMUSG00000022012.9	3.46638	0.223275	3135.99
Enox2	1.97304	0.260367	1309.62	chrX	ENSMUSG00000031109.16	3.31652	0.284462	1101.21
Enpp3	3.97833	0.14792	8443.97	chr10	ENSMUSG00000019989.8	2.95097	0.139655	7799.88
Ensa	3.57802	0.143857	5149.28	chr3	ENSMUSG00000038619.12	2.93431	0.144355	4633.23
Entpd6	3.24599	0.157479	1561.28	chr2	ENSMUSG00000033068.16	4.70228	0.223129	1449.59
Entr1	2.844	0.125976	8631.44	chr2	ENSMUSG00000026927.17	4.13212	0.227728	11864.1
Eny2	4.74738	0.136303	14979.5	chr15	ENSMUSG00000022338.8	5.0787	0.119493	13616.9
Eogt	3.44372	0.229406	1802.12	chr6	ENSMUSG00000035245.12	3.65786	0.167438	1772.57
Eomes	1.60323	0.156006	897.25	chr9	ENSMUSG00000032446.14	1.97035	0.0835707	1113.79
Ep300	2.43619	0.176698	7767.16	chr15	ENSMUSG00000055024.12	2.75115	0.164209	8567.47
Ep400	3.1912	0.0799377	4137.22	chr5	ENSMUSG00000029505.17	2.43293	0.126506	4118.73
Epas1	3.24693	0.14616	2624.06	chr17	ENSMUSG00000024140.10	4.32938	0.265517	2562.16
Epb41l1	4.29013	0.233855	3198.41	chr2	ENSMUSG00000027624.20	2.62103	0.144356	3642.56
Epb41l2	4.44236	0.130716	19778.9	chr10	ENSMUSG00000019978.16	3.70992	0.116806	17955.7
Epb41l3	6.09564	0.260175	1504.25	chr17	ENSMUSG00000024044.19	5.31401	0.19864	1295.15
Epb41l5	3.10657	0.227121	1179.19	chr1	ENSMUSG00000026383.14	1.3723	0.117337	959.208
Epc1	1.28517	0.083711	3020.59	chr18	ENSMUSG00000024240.13	0.823206	0.11017	3251.02
Epc2	2.05997	0.185286	4785.69	chr2	ENSMUSG00000069495.12	2.59815	0.146342	5759.14
Epcam	5.31045	0.142429	29833.1	chr17	ENSMUSG00000045394.9	5.10723	0.135089	24536.4
Epdr1	1.69033	0.0821625	795	chr13	ENSMUSG00000002808.7	4.25849	0.286283	1069.76
Epha2	1.60242	0.14084	7046.22	chr4	ENSMUSG00000006445.3	2.60138	0.128213	6458.78
Epha7	1.46424	0.120502	640.188	chr4	ENSMUSG00000028289.12	1.63344	0.237972	380.844
Ephb2	2.7817	0.144575	1667.47	chr4	ENSMUSG00000028664.14	2.25766	0.0585826	2026.94
Ephb3	2.50124	0.0936277	1323.47	chr16	ENSMUSG00000005958.15	1.15777	0.143257	1513.28
Ephb4	2.68423	0.122492	3532.12	chr5	ENSMUSG00000029710.15	2.81676	0.147753	4474.4
Ephx2	11.9079	0.183706	7577.56	chr14	ENSMUSG00000022040.8	8.52102	0.0859981	8143.22
Epm2aip1	1.5602	0.130467	753.062	chr9	ENSMUSG00000046785.8	2.76437	0.24808	771.49
Epn1	4.66383	0.128321	7018.59	chr7	ENSMUSG00000035203.16	3.60873	0.122798	7938.1
Epn2	2.30831	0.127283	12755.6	chr11	ENSMUSG00000001036.17	2.69386	0.0852922	15596.9
Epo	4.42621	0.0917766	19093.8	chr5	ENSMUSG00000029711.13	5.05298	0.143648	23706
Epop	3.90888	0.202852	9867.47	chr11	ENSMUSG00000043439.5	4.3955	0.155411	12504.7
Epor	2.88891	0.173144	472.25	chr9	ENSMUSG00000006235.6	1.54796	0.263926	598.229
Epp13	3.71533	0.0615983	11253.6	chr7	ENSMUSG00000053367.15	3.60657	0.0708745	9586.02
Eprs	4.69995	0.0811102	12625.4	chr1	ENSMUSG00000026615.14	4.98446	0.0872756	12457.4
Eps15	2.62507	0.0593111	2650	chr4	ENSMUSG00000028552.13	2.82522	0.082949	2723.83
Eps15l1	2.47337	0.109922	10877.1	chr8	ENSMUSG00000006276.10	3.01508	0.120422	9143.92
Eps8	2.92275	0.20568	2191.72	chr6	ENSMUSG00000015766.14	2.60454	0.233369	1704.36
Eral1	4.32989	0.162762	4815.62	chr11	ENSMUSG00000020832.14	4.37889	0.162846	5833.77
Eras	1.9304	0.0624355	2070.19	chrX	ENSMUSG00000031160.4	5.99608	0.0844816	3967.35
Erbb3	1.99892	0.0709773	1241.72	chr10	ENSMUSG00000018166.8	1.94338	0.124221	1739.22
Erbin	3.28901	0.171322	972.281	chr13	ENSMUSG00000021709.14	2.27432	0.241359	1216.11
Erc1	4.23654	0.284493	1865.09	chr6	ENSMUSG00000030172.15	3.04619	0.113208	2172.74
Ercc2	3.14228	0.217339	3491.44	chr7	ENSMUSG00000030400.17	2.78474	0.146213	3651.31
Ercc3	3.33206	0.100539	9671.06	chr18	ENSMUSG00000024382.13	4.59195	0.217283	10540.5
Ercc5	1.88786	0.123779	4592.81	chr1	ENSMUSG00000026048.16	2.78463	0.292297	3765.15
Ercc6	0.751179	0.252043	467.344	chr14	ENSMUSG00000054051.7	1.59505	0.195744	426.354
Ercc6l	2.03619	0.103244	4958.72	chrX	ENSMUSG00000051220.2	2.77315	0.0871298	7478.17
Ercc6l2	2.51786	0.161531	1811.81	chr13	ENSMUSG00000021470.19	4.43329	0.230552	1926.76
Erf	2.51209	0.110324	16308.4	chr7	ENSMUSG00000040857.15	2.99837	0.124982	23039.9
Erg28	3.57946	0.152121	18905.1	chr12	ENSMUSG00000021252.11	3.74646	0.184611	20843.7
Ergic1	4.56161	0.093996	9119.53	chr17	ENSMUSG00000001576.15	4.23231	0.167168	8591.15
Ergic3	5.51061	0.167562	5954.06	chr2	ENSMUSG00000005881.13	6.31011	0.260482	6195.05
Erh	4.85873	0.0706609	52057.9	chr12	ENSMUSG00000021131.14	5.64271	0.0955699	52395.9
Eri1	2.47112	0.151714	11408.2	chr8	ENSMUSG00000031527.7	2.69694	0.111729	14335.4
Eri2	1.60058	0.0440113	4902.03	chr7	ENSMUSG00000030929.17	3.32123	0.193774	6034.4
Erich1	2.2426	0.1404	1272.97	chr8	ENSMUSG00000051978.9	3.51891	0.211076	1276.82
Erlec1	3.37176	0.157816	2756.69	chr11	ENSMUSG00000020311.17	4.98538	0.235843	2445.84
Erlin1	1.73682	0.0941294	1720.34	chr19	ENSMUSG00000025198.16	2.94619	0.18516	1596.89
Erlin2	3.26911	0.160785	4960.47	chr8	ENSMUSG00000031483.8	3.97341	0.143521	5257.05
Ermp1	3.18852	0.131054	5166	chr19	ENSMUSG00000046324.12	3.6654	0.129312	4761.79
Ero1l	3.77563	0.128881	3124.09	chr14	ENSMUSG00000021831.9	2.31518	0.0829364	3331.67
Erp29	4.55397	0.124043	17560	chr5	ENSMUSG00000029616.9	5.35639	0.09276	15697.3
Erp44	3.05102	0.0805155	5799.16	chr4	ENSMUSG00000028343.10	4.49471	0.239563	5603.21
Errfi1	2.16742	0.150954	1426.09	chr4	ENSMUSG00000028967.10	2.88888	0.195229	1914.97
Esco1	2.69878	0.137648	3986.03	chr18	ENSMUSG00000024293.16	2.84058	0.145018	4614.42
Esco2	3.11721	0.160307	3993.72	chr14	ENSMUSG00000022034.10	2.55057	0.120133	3589.49
Esd	8.36113	0.198468	8602.62	chr14	ENSMUSG00000021996.16	4.695	0.145336	8672.27
Esf1	2.00417	0.0989978	5658.06	chr2	ENSMUSG00000045624.15	1.92586	0.121243	5547.1
Espl1	3.92528	0.16165	8941.59	chr15	ENSMUSG00000058290.4	3.44915	0.113046	8840.21
Esrp1	2.91823	0.226237	5850.28	chr4	ENSMUSG00000040728.15	3.62711	0.199459	5448.77
Esrra	3.01623	0.192834	1886.94	chr19	ENSMUSG00000024955.14	4.04772	0.179861	1836.05
Esrrb	2.83789	0.190235	7522.16	chr12	ENSMUSG00000021255.17	2.82483	0.172064	12210.6
Esyt1	3.38459	0.149206	2359.47	chr10	ENSMUSG00000025366.8	3.21106	0.196701	2714.14
Esyt2	2.6469	0.0902754	2705.31	chr12	ENSMUSG00000021171.8	2.89349	0.123014	2983.95
Etaa1	1.60152	0.0306364	4939.09	chr11	ENSMUSG00000016984.7	2.08768	0.15069	5598.32
Etf1	4.74359	0.119918	17690.9	chr18	ENSMUSG00000024360.8	4.58206	0.164239	15097.8
Etfa	9.55265	0.15655	6834.19	chr9	ENSMUSG00000032314.14	4.21907	0.102344	5291.84
Etfbl	10.8408	0.0966355	10968.3	chr7	ENSMUSG00000107482.2	7.03514	0.101094	11008.6
Etfdh	3.58347	0.295662	1813.75	chr3	ENSMUSG00000027809.14	3.13413	0.0657255	1652.48
Etl4	3.35938	0.108245	6712.53	chr2	ENSMUSG00000036617.17	3.73686	0.218137	7013.33
Etnk1	2.68212	0.136056	12449.7	chr6	ENSMUSG00000030275.6	2.75128	0.0945953	12102.3
Etnk2	2.23396	0.178422	1001.38	chr1	ENSMUSG00000070644.13	5.68896	0.195488	1519.25
Ets2	1.33011	0.0978767	2515.91	chr16	ENSMUSG00000022895.16	2.22732	0.123852	3293.66
Etv3	1.16609	0.12576	1002.09	chr3	ENSMUSG00000003382.18	0.814383	0.0723793	980.5
Etv4	7.19601	0.0860267	2593.28	chr11	ENSMUSG00000017724.14	10.6454	0.190533	2247.95
Etv5	2.75472	0.110631	28932.5	chr16	ENSMUSG00000013089.15	3.45373	0.16649	33101.2
Etv6	2.60162	0.126475	8920.44	chr6	ENSMUSG00000030199.16	3.93655	0.25692	8058.06
Evc	1.49288	0.240485	1014.59	chr5	ENSMUSG00000029122.11	1.53516	0.118961	1141.99
Evi5	3.32644	0.208157	3771.97	chr5	ENSMUSG00000011831.16	3.59848	0.179536	4152.31
Evl	2.64894	0.0963174	2823.25	chr12	ENSMUSG00000021262.15	2.69566	0.0875468	3000.09
Ewsr1	4.71531	0.0646564	30347.9	chr11	ENSMUSG00000009079.16	4.80913	0.0968912	28511.3
Exo1	2.48052	0.138216	6377.81	chr1	ENSMUSG00000039748.11	2.62149	0.130875	9130.45
Exo5	2.19891	0.168261	2864	chr4	ENSMUSG00000028629.9	2.29139	0.137562	3921.58
Exoc1	3.44037	0.225719	3802.53	chr5	ENSMUSG00000036435.13	3.2493	0.133605	3709.5
Exoc2	3.50978	0.140147	1937.31	chr13	ENSMUSG00000021357.14	3.86969	0.129617	1885.69
Exoc3	3.10833	0.111386	11860.9	chr13	ENSMUSG00000034152.6	4.82926	0.15355	14628.6
Exoc3l	5.13445	0.278402	1969.69	chr8	ENSMUSG00000043251.6	3.63157	0.271574	2202.3
Exoc4	3.74721	0.144434	14430.2	chr6	ENSMUSG00000029763.17	3.93973	0.0973101	13404.5
Exoc5	4.0387	0.269863	3445.44	chr14	ENSMUSG00000061244.14	3.28492	0.189144	3978.74
Exoc6	2.79431	0.218928	2289.16	chr19	ENSMUSG00000053799.8	4.72575	0.210951	2027.47
Exoc6b	2.30876	0.127798	2497	chr6	ENSMUSG00000033769.16	3.4671	0.177431	3231.55
Exoc7	4.83606	0.174809	5565.69	chr11	ENSMUSG00000020792.15	6.12803	0.243514	5248.19
Exosc1	2.81983	0.1439	13682.9	chr19	ENSMUSG00000034321.14	2.74634	0.137802	13444.8
Exosc10	3.20147	0.0858845	13082.6	chr4	ENSMUSG00000017264.16	3.02248	0.0816989	10962.9
Exosc2	3.68356	0.0854977	37878.9	chr2	ENSMUSG00000039356.15	3.96229	0.110778	36504.2
Exosc3	5.38536	0.247055	3398.47	chr4	ENSMUSG00000028322.11	3.87509	0.152617	3761.69
Exosc4	3.06488	0.0841408	4292.66	chr15	ENSMUSG00000034259.8	3.4939	0.0975591	6139.23
Exosc5	5.15841	0.0753362	7663.03	chr7	ENSMUSG00000061286.7	5.74516	0.136353	7207.51
Exosc7	3.37367	0.137801	16523.3	chr9	ENSMUSG00000025785.5	3.41743	0.144546	17426.9
Exosc8	4.23095	0.089282	27284.8	chr3	ENSMUSG00000027752.15	3.77288	0.106676	24477.4
Exosc9	3.4528	0.278594	9780.34	chr3	ENSMUSG00000027714.11	3.77751	0.278538	8821.53
Ext1	3.90418	0.213429	3194.78	chr15	ENSMUSG00000061731.9	2.31453	0.0937893	3156.74
Extl2	1.95969	0.12004	1912.72	chr3	ENSMUSG00000027963.14	3.67614	0.252386	2606.53
Extl3	2.65012	0.106569	5924.12	chr14	ENSMUSG00000021978.9	3.28105	0.188167	6855.22
Eya3	2.76529	0.126246	11247.1	chr4	ENSMUSG00000028886.15	3.47903	0.129238	12106.1
Ezh1	2.36408	0.176747	3750.5	chr11	ENSMUSG00000006920.14	2.34738	0.0783644	3864.91
Ezh2	3.38596	0.159909	8930.88	chr6	ENSMUSG00000029687.16	3.19063	0.143782	7046.22
Ezr	4.11712	0.181521	13713.8	chr17	ENSMUSG00000052397.8	3.96176	0.142284	15170.3
F11r	3.597	0.204135	13537.2	chr1	ENSMUSG00000038235.4	3.89627	0.219173	14702.4
F2r	2.49585	0.0987661	4393.5	chr13	ENSMUSG00000048376.6	4.43993	0.236461	7321.07
F2rl1	2.8478	0.129618	5670.03	chr13	ENSMUSG00000021678.9	3.41421	0.150199	6626.88
Faap100	3.4546	0.253164	5610.81	chr11	ENSMUSG00000025384.15	4.71703	0.0851156	10195.4
Faap20	3.08882	0.147256	3245.59	chr4	ENSMUSG00000073684.13	4.32935	0.0879766	2823.8
Fabp5	11.4001	0.211853	5422.84	chr3	ENSMUSG00000027533.10	7.25435	0.160647	5254.42
Fadd	2.16083	0.248793	1066.41	chr7	ENSMUSG00000031077.7	4.0546	0.104718	1750.05
[truncated: 5,312 more rows]

## Sheet: Table S2A
Table S2. Summary of SLAM-seq, RNA-seq, and DNA-seq experiments conducted in this study.
Project ID	File	All reads	Uniquely mapped
imb_koenig_2021_04_koertel_human_STM2457	C643_DMSO_1	25,414,289	23,494,284 (92.45%)
	C643_DMSO_2	25,384,853	23,346,829 (91.97%)
	C643_DMSO_3	26,491,676	24,373,013 (92.00%)
	C643_DMSO_4	25,595,116	23,570,797 (92.09%)
	C643_STM2457_1	27,348,070	25,227,487 (92.25%)
	C643_STM2457_2	25,200,836	23,208,065 (92.09%)
	C643_STM2457_3	26,060,525	24,065,916 (92.35%)
	C643_STM2457_4	25,193,146	23,195,899 (92.07%)
	HEK293T_DMSO_2	27,118,675	24,674,075 (90.99%)
	HEK293T_DMSO_3	24,580,546	22,366,739 (90.99%)
	HEK293T_DMSO_4	26,337,368	23,911,494 (90.79%)
	HEK293T_STM2457_1	26,925,947	24,392,358 (90.59%)
	HEK293T_STM2457_2	27,050,557	24,502,193 (90.58%)
	HEK293T_STM2457_3	27,894,780	25,272,304 (90.60%)
	HEK293T_STM2457_4	28,895,438	26,240,649 (90.81%)
imb_koenig_2021_05_koertel_mouse_STM2457	mESC_DMSO_1	60,145,268	53,444,734 (88.86%)
	mESC_DMSO_2	53,478,768	47,683,410 (89.16%)
	mESC_DMSO_3	50,269,141	44,756,292 (89.03%)
	mESC_DMSO_4	61,622,988	55,023,056 (89.29%)
	mESC_STM2457_1	53,135,513	47,600,280 (89.58%)
	mESC_STM2457_2	60,086,960	54,012,921 (89.89%)
	mESC_STM2457_3	51,644,910	46,157,690 (89.38%)
	mESC_STM2457_4	54,599,233	48,987,850 (89.72%)
imb_koenig_2021_08_koertel_RNAseq_human_RPE1_STM2457	RPE1_DMSO_1	67,473,968	62,284,638 (92.31%)
	RPE1_DMSO_2	56,020,497	51,780,755 (92.43%)
	RPE1_DMSO_3	53,706,182	49,518,081 (92.20%)
	RPE1_DMSO_4	39,825,255	36,644,658 (92.01%)
	RPE1_STM2457_1	56,379,029	52,176,730 (92.55%)
	RPE1_STM2457_2	62,651,200	58,147,398 (92.81%)
	RPE1_STM2457_3	79,886,255	73,944,182 (92.56%)
	RPE1_STM2457_4	52,881,538	48,767,603 (92.22%)
imb_koenig_2021_09_koertel_RNAseq_mouse_timecourse_STM2457	12h_DMSO_1	32,564,100	27,528,276 (84.54%)
	12h_DMSO_2	30,808,994	26,019,163 (84.45%)
	12h_DMSO_3	30,439,540	25,729,375 (84.53%)
	12h_DMSO_4	27,028,096	22,862,930 (84.59%)
	12h_STM2457_1	27,709,897	23,506,895 (84.83%)
	12h_STM2457_2	25,559,417	21,666,057 (84.77%)
	12h_STM2457_3	38,414,867	32,629,877 (84.94%)
	12h_STM2457_4	28,265,161	24,015,993 (84.97%)
	3h_DMSO_1	25,933,355	21,897,293 (84.44%)
	3h_DMSO_2	26,004,132	22,027,505 (84.71%)
	3h_DMSO_3	25,820,425	21,820,796 (84.51%)
	3h_DMSO_4	23,678,127	20,018,230 (84.54%)
	3h_STM2457_1	24,599,669	20,834,590 (84.69%)
	3h_STM2457_2	26,898,883	22,700,915 (84.39%)
	3h_STM2457_3	28,019,603	23,705,447 (84.60%)
	3h_STM2457_4	25,484,394	21,462,920 (84.22%)
	6h_DMSO_1	25,189,456	21,297,314 (84.55%)
	6h_DMSO_2	24,463,589	20,744,430 (84.80%)
	6h_DMSO_3	23,632,624	20,027,884 (84.75%)
	6h_DMSO_4	23,415,250	19,850,493 (84.78%)
	6h_STM2457_1	26,950,253	22,934,459 (85.10%)
	6h_STM2457_2	27,649,242	23,575,882 (85.27%)
	6h_STM2457_3	25,200,558	21,489,570 (85.27%)
	6h_STM2457_4	21,928,542	18,678,169 (85.18%)
	9h_DMSO_1	25,869,060	21,936,534 (84.80%)
	9h_DMSO_2	24,995,561	21,210,378 (84.86%)
	9h_DMSO_3	30,230,997	25,619,616 (84.75%)
	9h_DMSO_4	25,116,018	21,255,523 (84.63%)
	9h_STM2457_1	22,680,960	19,322,396 (85.19%)
	9h_STM2457_2	26,171,023	22,320,130 (85.29%)
	9h_STM2457_3	24,796,732	21,117,613 (85.16%)
	9h_STM2457_4	24,473,899	20,861,075 (85.24%)
imb_koenig_2022_03_koertel_RNAseq_female_mESC_clones_STM2457	single_clone_03_DMSO	43,287,359	36,268,765 (83.79%)
	single_clone_04_DMSO	40,823,613	34,225,928 (83.84%)
	single_clone_07_DMSO	40,486,111	33,968,021 (83.90%)
	single_clone_03_STM2457	40,704,393	34,325,798 (84.33%)
	single_clone_04_STM2457	42,822,809	36,018,701 (84.11%)
	single_clone_07_STM2457	40,797,485	34,466,043 (84.48%)
	single_clone_35_DMSO	39,294,864	33,010,709 (84.01%)
	single_clone_38_DMSO	40,653,591	34,193,165 (84.11%)
	single_clone_39_DMSO	41,324,250	34,786,833 (84.18%)
	single_clone_35_STM2457	40,774,140	34,427,741 (84.44%)
	single_clone_38_STM2457	37,251,074	31,476,504 (84.50%)
	single_clone_39_STM2457	39,519,472	33,424,690 (84.58%)

## Sheet: Table S2B
Table S2. Summary of SLAM-seq, RNA-seq, and DNA-seq experiments conducted in this study.
project ID	File	All reads	Retained (SLAM-Dunk)
imb_koenig_2021_20_koertel_SLAMseq_mESC_STM2457
	imb_koenig_2021_20_01_no4SU_DMSO_01	20099627	14913712
	imb_koenig_2021_20_02_no4SU_DMSO_02	19819272	14695801
	imb_koenig_2021_20_03_no4SU_DMSO_03	17930322	13017355
	imb_koenig_2021_20_04_no4SU_DMSO_04	16570973	11565125
	imb_koenig_2021_20_05_no4SU_STM2457_01	14719576	10878769
	imb_koenig_2021_20_06_no4SU_STM2457_02	19504287	14648564
	imb_koenig_2021_20_07_no4SU_STM2457_03	18222357	13505207
	imb_koenig_2021_20_08_no4SU_STM2457_04	18949162	14241564
	imb_koenig_2021_20_09_T0_DMSO_01	17836464	12783852
	imb_koenig_2021_20_10_T0_DMSO_02	19447018	13902684
	imb_koenig_2021_20_11_T0_DMSO_03	20334524	15347345
	imb_koenig_2021_20_12_T0_DMSO_04	20056108	14590894
	imb_koenig_2021_20_13_T0_STM2457_01	18073614	13399732
	imb_koenig_2021_20_14_T0_STM2457_02	18195338	13775455
	imb_koenig_2021_20_15_T0_STM2457_03	18036872	13588786
	imb_koenig_2021_20_16_T0_STM2457_04	18508198	14071472
	imb_koenig_2021_20_17_T1_DMSO_01	16271695	12195800
	imb_koenig_2021_20_18_T1_DMSO_02	20010437	13775445
	imb_koenig_2021_20_19_T1_DMSO_03	17660350	12730551
	imb_koenig_2021_20_20_T1_DMSO_04	20892747	15457875
	imb_koenig_2021_20_21_T1_STM2457_01	19260968	14058803
	imb_koenig_2021_20_22_T1_STM2457_02	18554919	13635155
	imb_koenig_2021_20_23_T1_STM2457_03	19070689	14544624
	imb_koenig_2021_20_24_T1_STM2457_04	20062433	12961829
	imb_koenig_2021_20_25_T2_DMSO_01	17806041	12345586
	imb_koenig_2021_20_26_T2_DMSO_02	18292418	12668132
	imb_koenig_2021_20_27_T2_DMSO_03	17477173	12070005
	imb_koenig_2021_20_28_T2_DMSO_04	17544853	12188409
	imb_koenig_2021_20_29_T2_STM2457_01	18291422	13312098
	imb_koenig_2021_20_30_T2_STM2457_02	19355567	14330103
	imb_koenig_2021_20_31_T2_STM2457_03	17288067	12770619
	imb_koenig_2021_20_32_T2_STM2457_04	17921670	13251191
	imb_koenig_2021_20_33_T3_DMSO_01	17397661	12671189
	imb_koenig_2021_20_34_T3_DMSO_02	18311200	13451465
	imb_koenig_2021_20_35_T3_DMSO_03	19094987	14573558
	imb_koenig_2021_20_36_T3_DMSO_04	18734396	14079287
	imb_koenig_2021_20_37_T3_STM2457_01	18786752	13642157
	imb_koenig_2021_20_38_T3_STM2457_02	18270515	13678677
	imb_koenig_2021_20_39_T3_STM2457_03	17107368	12650077
	imb_koenig_2021_20_40_T3_STM2457_04	17660934	13111162
	imb_koenig_2021_20_41_T4_DMSO_01	17044319	12275504
	imb_koenig_2021_20_42_T4_DMSO_02	18867645	14444526
	imb_koenig_2021_20_43_T4_DMSO_03	18894502	14171767
	imb_koenig_2021_20_44_T4_DMSO_04	17364589	12898462
	imb_koenig_2021_20_45_T4_STM2457_01	17924929	13161821
	imb_koenig_2021_20_46_T4_STM2457_02	17904412	13524586
	imb_koenig_2021_20_47_T4_STM2457_03	17426824	12885300
	imb_koenig_2021_20_48_T5_DMSO_01	17868999	12635899
	imb_koenig_2021_20_49_T5_DMSO_02	18610789	13509227
	imb_koenig_2021_20_50_T5_DMSO_03	17611634	12686193
	imb_koenig_2021_20_51_T5_DMSO_04	20154019	14434385
	imb_koenig_2021_20_52_T5_STM2457_01	15997863	11627417
	imb_koenig_2021_20_53_T5_STM2457_02	18080493	12951519
	imb_koenig_2021_20_54_T5_STM2457_03	18336279	13679396
	imb_koenig_2021_20_55_T5_STM2457_04	18245150	13665882
	imb_koenig_2021_20_56_T6_DMSO_01	17110555	12630654
	imb_koenig_2021_20_57_T6_DMSO_02	16805105	12498230
	imb_koenig_2021_20_58_T6_DMSO_03	18328898	13902276
	imb_koenig_2021_20_59_T6_DMSO_04	18181980	13615077
	imb_koenig_2021_20_60_T6_STM2457_01	15334260	11034891
	imb_koenig_2021_20_61_T6_STM2457_02	18800878	13641443
	imb_koenig_2021_20_62_T6_STM2457_03	18898276	14083736
	imb_koenig_2021_20_63_T6_STM2457_04	18643992	13845533
	imb_koenig_2021_20_64_T7_DMSO_01	15769446	11387469
	imb_koenig_2021_20_65_T7_DMSO_02	17483648	12786842
	imb_koenig_2021_20_66_T7_DMSO_03	18353992	13960167
	imb_koenig_2021_20_67_T7_DMSO_04	18017180	13588136
	imb_koenig_2021_20_68_T7_STM2457_01	19910279	14962455
	imb_koenig_2021_20_69_T7_STM2457_02	18336017	13672747
	imb_koenig_2021_20_70_T7_STM2457_03	19467062	14708720
	imb_koenig_2021_20_71_T7_STM2457_04	17978907	13329895

## Sheet: Table S2C
Table S2. Summary of SLAM-seq, RNA-seq, and DNA-seq experiments conducted in this study.
project ID	File	All reads	Uniquely mapped
imb_koenig_2022_02_01_female_clones
	01_female_mESC_clone_1	9,056,852	6,492,861 (71.69%)
	02_female_mESC_clone_2	8,294,278	5,974,921 (72.04%)
	03_female_mESC_clone_3	7,520,521	5,398,210 (71.78%)
	04_female_mESC_clone_4	8,735,651	6,249,631 (71.54%)
	05_female_mESC_clone_5	8,492,329	6,163,950 (72.58%)
	06_female_mESC_clone_6	9,089,149	6,526,749 (71.81%)
	07_female_mESC_clone_7	10,650,178	7,690,896 (72.21%)
	08_female_mESC_clone_8	8,574,730	6,183,625 (72.11%)
	09_female_mESC_clone_9	8,524,646	6,180,819 (72.51%)
	10_female_mESC_clone_10	8,810,925	6,367,447 (72.27%)
	11_female_mESC_clone_31	8,526,067	6,157,954 (72.23%)
	12_female_mESC_clone_32	8,636,145	6,216,899 (71.99%)
	13_female_mESC_clone_33	8,480,677	6,117,601 (72.14%)
	14_female_mESC_clone_34	9,725,814	7,026,849 (72.25%)
	15_female_mESC_clone_35	9,255,199	6,716,504 (72.57%)
	16_female_mESC_clone_36	8,980,705	6,471,151 (72.06%)
	17_female_mESC_clone_37	6,075,336	4,358,940 (71.75%)
	18_female_mESC_clone_38	10,073,518	7,303,852 (72.51%)
	19_female_mESC_clone_39	8,776,545	6,334,404 (72.17%)
	20_female_mESC_clone_40	8,857,123	6,401,082 (72.27%)

## Sheet: Table S2D
Table S2. Summary of SLAM-seq, RNA-seq, and DNA-seq experiments conducted in this study.
project ID	File	All reads	Uniquely mapped	Duplicate removal (miCLIP)
imb koenig 2021 18 koertel miCLIP female mESC STM2457	female mESC DMSO 1	46,303,097	38,043,114 (82.16%)	35,388,096 (93.02%)
	female mESC DMSO 2	42,109,338	34,744,900 (82.51%)	33,432,577 (96.22%)
	female mESC DMSO 3	36,243,200	29,522,167 (81.46%)	28,616,889 (96.93%)
	female mESC DMSO 4	32,385,275	26,649,402 (82.29%)	25,621,603 (96.14%)

## Sheet: Table S3
Table S3. Identified m6A sites for miCLIP2 data on bulk female mESC.
Seqnames	Start	End	Width	Strand	Gene ID
chr1	4807851	4807851	1	+	ENSMUSG00000025903.14
chr1	6240096	6240096	1	+	ENSMUSG00000025907.14
chr1	6240305	6240305	1	+	ENSMUSG00000025907.14
chr1	6248514	6248514	1	+	ENSMUSG00000025907.14
chr1	6248805	6248805	1	+	ENSMUSG00000025907.14
chr1	6249205	6249205	1	+	ENSMUSG00000025907.14
chr1	6249859	6249859	1	+	ENSMUSG00000025907.14
chr1	6250000	6250000	1	+	ENSMUSG00000025907.14
chr1	6250030	6250030	1	+	ENSMUSG00000025907.14
chr1	7169578	7169578	1	+	ENSMUSG00000051285.17
chr1	7169710	7169710	1	+	ENSMUSG00000051285.17
chr1	9546046	9546046	1	+	ENSMUSG00000061024.8
chr1	9546156	9546156	1	+	ENSMUSG00000061024.8
chr1	9546302	9546302	1	+	ENSMUSG00000061024.8
chr1	9546323	9546323	1	+	ENSMUSG00000061024.8
chr1	9546477	9546477	1	+	ENSMUSG00000061024.8
chr1	9546707	9546707	1	+	ENSMUSG00000061024.8
chr1	9546714	9546714	1	+	ENSMUSG00000061024.8
chr1	9546725	9546725	1	+	ENSMUSG00000061024.8
chr1	10066492	10066492	1	+	ENSMUSG00000056763.16
chr1	10066515	10066515	1	+	ENSMUSG00000056763.16
chr1	12858947	12858947	1	+	ENSMUSG00000016918.15
chr1	12858995	12858995	1	+	ENSMUSG00000016918.15
chr1	12859027	12859027	1	+	ENSMUSG00000016918.15
chr1	12859049	12859049	1	+	ENSMUSG00000016918.15
chr1	12859212	12859212	1	+	ENSMUSG00000016918.15
chr1	12859229	12859229	1	+	ENSMUSG00000016918.15
chr1	12859260	12859260	1	+	ENSMUSG00000016918.15
chr1	12859273	12859273	1	+	ENSMUSG00000016918.15
chr1	15843064	15843064	1	+	ENSMUSG00000025925.14
chr1	16677404	16677404	1	+	ENSMUSG00000025940.6
chr1	33739348	33739348	1	+	ENSMUSG00000004768.14
chr1	33739393	33739393	1	+	ENSMUSG00000004768.14
chr1	33739418	33739418	1	+	ENSMUSG00000004768.14
chr1	33739571	33739571	1	+	ENSMUSG00000004768.14
chr1	33739720	33739720	1	+	ENSMUSG00000004768.14
chr1	33739818	33739818	1	+	ENSMUSG00000004768.14
chr1	33739904	33739904	1	+	ENSMUSG00000004768.14
chr1	33740315	33740315	1	+	ENSMUSG00000004768.14
chr1	33740322	33740322	1	+	ENSMUSG00000004768.14
chr1	33740483	33740483	1	+	ENSMUSG00000004768.14
chr1	34201142	34201142	1	+	ENSMUSG00000026131.20
chr1	34201309	34201309	1	+	ENSMUSG00000026131.20
chr1	34218420	34218420	1	+	ENSMUSG00000026131.20
chr1	34218425	34218425	1	+	ENSMUSG00000026131.20
chr1	34225678	34225678	1	+	ENSMUSG00000026131.20
chr1	34227883	34227883	1	+	ENSMUSG00000026131.20
chr1	34228075	34228075	1	+	ENSMUSG00000026131.20
chr1	34228431	34228431	1	+	ENSMUSG00000026131.20
chr1	34228733	34228733	1	+	ENSMUSG00000026131.20
chr1	34307426	34307426	1	+	ENSMUSG00000026131.20
chr1	34307810	34307810	1	+	ENSMUSG00000026131.20
chr1	34307821	34307821	1	+	ENSMUSG00000026131.20
chr1	34444520	34444520	1	+	ENSMUSG00000026127.13
chr1	34444607	34444607	1	+	ENSMUSG00000026127.13
chr1	34444638	34444638	1	+	ENSMUSG00000026127.13
chr1	34444675	34444675	1	+	ENSMUSG00000026127.13
chr1	36069117	36069117	1	+	ENSMUSG00000045216.7
chr1	36069122	36069122	1	+	ENSMUSG00000045216.7
chr1	36103671	36103671	1	+	ENSMUSG00000045216.7
chr1	36103704	36103704	1	+	ENSMUSG00000045216.7
chr1	36103904	36103904	1	+	ENSMUSG00000045216.7
chr1	36103980	36103980	1	+	ENSMUSG00000045216.7
chr1	36104043	36104043	1	+	ENSMUSG00000045216.7
chr1	36104074	36104074	1	+	ENSMUSG00000045216.7
chr1	36104190	36104190	1	+	ENSMUSG00000045216.7
chr1	36104345	36104345	1	+	ENSMUSG00000045216.7
chr1	36104398	36104398	1	+	ENSMUSG00000045216.7
chr1	36104419	36104419	1	+	ENSMUSG00000045216.7
chr1	36104700	36104700	1	+	ENSMUSG00000045216.7
chr1	36105017	36105017	1	+	ENSMUSG00000045216.7
chr1	36106039	36106039	1	+	ENSMUSG00000045216.7
chr1	36106089	36106089	1	+	ENSMUSG00000045216.7
chr1	36106149	36106149	1	+	ENSMUSG00000045216.7
chr1	36512015	36512015	1	+	ENSMUSG00000001138.13
chr1	36512896	36512896	1	+	ENSMUSG00000001138.13
chr1	36512911	36512911	1	+	ENSMUSG00000001138.13
chr1	36512929	36512929	1	+	ENSMUSG00000001138.13
chr1	36526952	36526952	1	+	ENSMUSG00000001138.13
chr1	36526964	36526964	1	+	ENSMUSG00000001138.13
chr1	36527034	36527034	1	+	ENSMUSG00000001138.13
chr1	37431430	37431430	1	+	ENSMUSG00000026111.15
chr1	37431493	37431493	1	+	ENSMUSG00000026111.15
chr1	37898162	37898162	1	+	ENSMUSG00000026087.11
chr1	37898178	37898178	1	+	ENSMUSG00000026087.11
chr1	38018997	38018997	1	+	ENSMUSG00000026083.12
chr1	38019059	38019059	1	+	ENSMUSG00000026083.12
chr1	38019446	38019446	1	+	ENSMUSG00000026083.12
chr1	38036128	38036128	1	+	ENSMUSG00000026083.12
chr1	38036152	38036152	1	+	ENSMUSG00000026083.12
chr1	38051787	38051787	1	+	ENSMUSG00000026083.12
chr1	38051836	38051836	1	+	ENSMUSG00000026083.12
chr1	38051913	38051913	1	+	ENSMUSG00000026083.12
chr1	38995322	38995322	1	+	ENSMUSG00000026078.10
chr1	39545139	39545139	1	+	ENSMUSG00000003135.15
chr1	40024692	40024692	1	+	ENSMUSG00000026074.15
chr1	40024964	40024964	1	+	ENSMUSG00000026074.15
chr1	40025090	40025090	1	+	ENSMUSG00000026074.15
chr1	42905439	42905439	1	+	ENSMUSG00000060679.14
chr1	42905498	42905498	1	+	ENSMUSG00000060679.14
chr1	43554295	43554295	1	+	ENSMUSG00000066877.11
chr1	44142916	44142916	1	+	ENSMUSG00000041684.11
chr1	44166958	44166958	1	+	ENSMUSG00000026048.16
chr1	44167046	44167046	1	+	ENSMUSG00000026048.16
chr1	44167474	44167474	1	+	ENSMUSG00000026048.16
chr1	44180741	44180741	1	+	ENSMUSG00000026048.16
chr1	45814625	45814625	1	+	ENSMUSG00000025995.16
chr1	45823418	45823418	1	+	ENSMUSG00000025995.16
chr1	52649946	52649946	1	+	ENSMUSG00000043015.15
chr1	52650062	52650062	1	+	ENSMUSG00000043015.15
chr1	55071993	55071993	1	+	ENSMUSG00000025981.13
chr1	55088342	55088342	1	+	ENSMUSG00000073676.4
chr1	55237619	55237619	1	+	ENSMUSG00000046994.9
chr1	55238242	55238242	1	+	ENSMUSG00000046994.9
chr1	55238405	55238405	1	+	ENSMUSG00000046994.9
chr1	55238555	55238555	1	+	ENSMUSG00000046994.9
chr1	55238705	55238705	1	+	ENSMUSG00000046994.9
chr1	55238782	55238782	1	+	ENSMUSG00000046994.9
chr1	55238820	55238820	1	+	ENSMUSG00000046994.9
chr1	55238928	55238928	1	+	ENSMUSG00000046994.9
chr1	55238933	55238933	1	+	ENSMUSG00000046994.9
chr1	55239018	55239018	1	+	ENSMUSG00000046994.9
chr1	57406956	57406956	1	+	ENSMUSG00000025971.6
chr1	57407142	57407142	1	+	ENSMUSG00000025971.6
chr1	58015706	58015706	1	+	ENSMUSG00000026039.9
chr1	58016366	58016366	1	+	ENSMUSG00000026039.9
chr1	58016493	58016493	1	+	ENSMUSG00000026039.9
chr1	58016640	58016640	1	+	ENSMUSG00000026039.9
chr1	58017384	58017384	1	+	ENSMUSG00000026039.9
chr1	58017414	58017414	1	+	ENSMUSG00000026039.9
chr1	58017810	58017810	1	+	ENSMUSG00000026039.9
chr1	58405845	58405845	1	+	ENSMUSG00000051223.14
chr1	58405957	58405957	1	+	ENSMUSG00000051223.14
chr1	58406253	58406253	1	+	ENSMUSG00000051223.14
chr1	58447769	58447769	1	+	ENSMUSG00000026036.17
chr1	58461343	58461343	1	+	ENSMUSG00000026036.17
chr1	58461429	58461429	1	+	ENSMUSG00000026036.17
chr1	58461565	58461565	1	+	ENSMUSG00000026036.17
chr1	58461889	58461889	1	+	ENSMUSG00000026036.17
chr1	58461942	58461942	1	+	ENSMUSG00000026036.17
chr1	59482368	59482368	1	+	NO
chr1	59482397	59482397	1	+	NO
chr1	59482584	59482584	1	+	ENSMUSG00000041075.8
chr1	59483183	59483183	1	+	ENSMUSG00000041075.8
chr1	59483366	59483366	1	+	ENSMUSG00000041075.8
chr1	59483408	59483408	1	+	ENSMUSG00000041075.8
chr1	59483786	59483786	1	+	ENSMUSG00000041075.8
chr1	59483915	59483915	1	+	ENSMUSG00000041075.8
chr1	59484092	59484092	1	+	ENSMUSG00000041075.8
chr1	59484130	59484130	1	+	ENSMUSG00000041075.8
chr1	59484453	59484453	1	+	ENSMUSG00000041075.8
chr1	59484472	59484472	1	+	ENSMUSG00000041075.8
chr1	59484642	59484642	1	+	ENSMUSG00000041075.8
chr1	59484746	59484746	1	+	ENSMUSG00000041075.8
chr1	59484904	59484904	1	+	ENSMUSG00000041075.8
chr1	59484996	59484996	1	+	ENSMUSG00000041075.8
chr1	59705702	59705702	1	+	ENSMUSG00000026020.9
chr1	59981780	59981780	1	+	ENSMUSG00000041040.12
chr1	59981870	59981870	1	+	ENSMUSG00000041040.12
chr1	59982249	59982249	1	+	ENSMUSG00000041040.12
chr1	60387235	60387235	1	+	ENSMUSG00000049439.13
chr1	60476881	60476881	1	+	ENSMUSG00000026782.15
chr1	60477067	60477067	1	+	ENSMUSG00000026782.15
chr1	60477202	60477202	1	+	ENSMUSG00000026782.15
chr1	60477281	60477281	1	+	ENSMUSG00000026782.15
chr1	60478025	60478025	1	+	ENSMUSG00000026782.15
chr1	62815735	62815735	1	+	ENSMUSG00000025969.15
chr1	62815785	62815785	1	+	ENSMUSG00000025969.15
chr1	62815790	62815790	1	+	ENSMUSG00000025969.15
chr1	62815853	62815853	1	+	ENSMUSG00000025969.15
chr1	62815903	62815903	1	+	ENSMUSG00000025969.15
chr1	62817170	62817170	1	+	ENSMUSG00000025969.15
chr1	62818360	62818360	1	+	ENSMUSG00000025969.15
chr1	62818393	62818393	1	+	ENSMUSG00000025969.15
chr1	63302871	63302871	1	+	ENSMUSG00000027520.15
chr1	63303122	63303122	1	+	ENSMUSG00000027520.15
chr1	63304344	63304344	1	+	ENSMUSG00000027520.15
chr1	63304409	63304409	1	+	ENSMUSG00000027520.15
chr1	63305533	63305533	1	+	ENSMUSG00000027520.15
chr1	63305539	63305539	1	+	ENSMUSG00000027520.15
chr1	63305687	63305687	1	+	ENSMUSG00000027520.15
chr1	63305697	63305697	1	+	ENSMUSG00000027520.15
chr1	63305876	63305876	1	+	ENSMUSG00000027520.15
chr1	63306302	63306302	1	+	ENSMUSG00000027520.15
chr1	63306359	63306359	1	+	ENSMUSG00000027520.15
chr1	63306371	63306371	1	+	ENSMUSG00000027520.15
chr1	63306878	63306878	1	+	ENSMUSG00000027520.15
chr1	63307145	63307145	1	+	ENSMUSG00000027520.15
chr1	63307207	63307207	1	+	ENSMUSG00000027520.15
chr1	63307407	63307407	1	+	ENSMUSG00000027520.15
chr1	63307496	63307496	1	+	ENSMUSG00000027520.15
chr1	63307703	63307703	1	+	ENSMUSG00000027520.15
chr1	63307801	63307801	1	+	ENSMUSG00000027520.15
chr1	63308144	63308144	1	+	ENSMUSG00000027520.15
chr1	63308156	63308156	1	+	ENSMUSG00000027520.15
chr1	63308557	63308557	1	+	ENSMUSG00000027520.15
chr1	63308797	63308797	1	+	ENSMUSG00000027520.15
chr1	63309756	63309756	1	+	ENSMUSG00000027520.15
chr1	63309837	63309837	1	+	ENSMUSG00000027520.15
chr1	63592753	63592753	1	+	ENSMUSG00000025964.15
chr1	63592770	63592770	1	+	ENSMUSG00000025964.15
chr1	63593334	63593334	1	+	ENSMUSG00000025964.15
chr1	63731780	63731780	1	+	ENSMUSG00000025962.15
chr1	63731848	63731848	1	+	ENSMUSG00000025962.15
chr1	63731956	63731956	1	+	ENSMUSG00000025962.15
chr1	64597322	64597322	1	+	ENSMUSG00000025958.14
chr1	64597353	64597353	1	+	ENSMUSG00000025958.14
chr1	64597385	64597385	1	+	ENSMUSG00000025958.14
chr1	64597418	64597418	1	+	ENSMUSG00000025958.14
chr1	64597490	64597490	1	+	ENSMUSG00000025958.14
chr1	64597540	64597540	1	+	ENSMUSG00000025958.14
chr1	64597611	64597611	1	+	ENSMUSG00000025958.14
chr1	64597785	64597785	1	+	ENSMUSG00000025958.14
chr1	65246936	65246936	1	+	ENSMUSG00000025949.16
chr1	65273783	65273783	1	+	ENSMUSG00000025949.16
chr1	65273859	65273859	1	+	ENSMUSG00000025949.16
chr1	65273867	65273867	1	+	ENSMUSG00000025949.16
chr1	66717833	66717833	1	+	ENSMUSG00000026005.15
chr1	66717937	66717937	1	+	ENSMUSG00000026005.15
chr1	71579174	71579174	1	+	ENSMUSG00000026192.13
chr1	72319052	72319052	1	+	ENSMUSG00000026187.9
chr1	72319095	72319095	1	+	ENSMUSG00000026187.9
chr1	72326294	72326294	1	+	ENSMUSG00000026187.9
chr1	72381694	72381694	1	+	ENSMUSG00000026187.9
chr1	72585944	72585944	1	+	ENSMUSG00000039354.16
chr1	72586120	72586120	1	+	ENSMUSG00000039354.16
chr1	72586248	72586248	1	+	ENSMUSG00000039354.16
chr1	72586323	72586323	1	+	ENSMUSG00000039354.16
chr1	74267853	74267853	1	+	ENSMUSG00000006304.14
chr1	74267968	74267968	1	+	ENSMUSG00000006304.14
chr1	74397113	74397113	1	+	ENSMUSG00000026176.13
chr1	74528943	74528943	1	+	ENSMUSG00000026174.9
chr1	74528959	74528959	1	+	ENSMUSG00000026174.9
chr1	74528964	74528964	1	+	ENSMUSG00000026174.9
chr1	74529361	74529361	1	+	ENSMUSG00000026174.9
chr1	74529542	74529542	1	+	ENSMUSG00000026174.9
chr1	74529922	74529922	1	+	ENSMUSG00000026174.9
chr1	74530223	74530223	1	+	ENSMUSG00000026174.9
chr1	74530390	74530390	1	+	ENSMUSG00000026174.9
chr1	74530460	74530460	1	+	ENSMUSG00000026174.9
chr1	74530683	74530683	1	+	ENSMUSG00000026174.9
chr1	74672906	74672906	1	+	ENSMUSG00000033257.14
chr1	74679057	74679057	1	+	ENSMUSG00000033257.14
chr1	74679265	74679265	1	+	ENSMUSG00000033257.14
chr1	74679764	74679764	1	+	ENSMUSG00000033257.14
chr1	74679911	74679911	1	+	ENSMUSG00000033257.14
chr1	74680056	74680056	1	+	ENSMUSG00000033257.14
chr1	74680163	74680163	1	+	ENSMUSG00000033257.14
chr1	74680442	74680442	1	+	ENSMUSG00000033257.14
chr1	74697671	74697671	1	+	ENSMUSG00000033257.14
chr1	74697682	74697682	1	+	ENSMUSG00000033257.14
chr1	74697699	74697699	1	+	ENSMUSG00000033257.14
chr1	74698542	74698542	1	+	ENSMUSG00000033257.14
chr1	74698565	74698565	1	+	ENSMUSG00000033257.14
chr1	74700328	74700328	1	+	ENSMUSG00000033257.14
chr1	74701661	74701661	1	+	ENSMUSG00000033257.14
chr1	75146565	75146565	1	+	ENSMUSG00000049339.16
chr1	75146832	75146832	1	+	ENSMUSG00000049339.16
chr1	75146886	75146886	1	+	ENSMUSG00000049339.16
chr1	75171315	75171315	1	+	ENSMUSG00000026197.12
chr1	75211967	75211967	1	+	ENSMUSG00000026201.12
chr1	75212942	75212942	1	+	ENSMUSG00000026201.12
chr1	75214011	75214011	1	+	ENSMUSG00000026201.12
chr1	75214106	75214106	1	+	ENSMUSG00000026201.12
chr1	75214107	75214107	1	+	ENSMUSG00000026201.12
chr1	75443026	75443026	1	+	ENSMUSG00000033021.16
chr1	75536200	75536200	1	+	ENSMUSG00000026213.15
chr1	78664369	78664369	1	+	ENSMUSG00000032883.15
chr1	78664985	78664985	1	+	ENSMUSG00000032883.15
chr1	78665068	78665068	1	+	ENSMUSG00000032883.15
chr1	78665276	78665276	1	+	ENSMUSG00000032883.15
chr1	78665301	78665301	1	+	ENSMUSG00000032883.15
chr1	78665430	78665430	1	+	ENSMUSG00000032883.15
chr1	78665451	78665451	1	+	ENSMUSG00000032883.15
chr1	78665888	78665888	1	+	ENSMUSG00000032883.15
chr1	78665973	78665973	1	+	ENSMUSG00000032883.15
chr1	78666262	78666262	1	+	ENSMUSG00000032883.15
chr1	78666278	78666278	1	+	ENSMUSG00000032883.15
chr1	78666284	78666284	1	+	ENSMUSG00000032883.15
chr1	78666544	78666544	1	+	ENSMUSG00000032883.15
chr1	78667601	78667601	1	+	ENSMUSG00000032883.15
chr1	78667714	78667714	1	+	ENSMUSG00000032883.15
chr1	78667758	78667758	1	+	ENSMUSG00000032883.15
chr1	78681826	78681826	1	+	ENSMUSG00000032883.15
chr1	78706314	78706314	1	+	ENSMUSG00000032883.15
chr1	78706466	78706466	1	+	ENSMUSG00000032883.15
chr1	78706637	78706637	1	+	ENSMUSG00000032883.15
chr1	78706657	78706657	1	+	ENSMUSG00000032883.15
chr1	79778040	79778040	1	+	ENSMUSG00000026248.9
chr1	79778050	79778050	1	+	ENSMUSG00000026248.9
chr1	79778193	79778193	1	+	ENSMUSG00000026248.9
chr1	79778258	79778258	1	+	ENSMUSG00000026248.9
chr1	82340588	82340588	1	+	ENSMUSG00000026142.15
chr1	82340630	82340630	1	+	ENSMUSG00000026142.15
chr1	82752176	82752176	1	+	ENSMUSG00000026150.14
chr1	82896074	82896074	1	+	ENSMUSG00000026159.13
chr1	85849450	85849450	1	+	ENSMUSG00000036707.16
chr1	85849458	85849458	1	+	ENSMUSG00000036707.16
chr1	85849483	85849483	1	+	ENSMUSG00000036707.16
chr1	85849535	85849535	1	+	ENSMUSG00000036707.16
chr1	85849649	85849649	1	+	ENSMUSG00000036707.16
chr1	85849660	85849660	1	+	ENSMUSG00000036707.16
chr1	86064669	86064669	1	+	ENSMUSG00000026229.17
chr1	86064752	86064752	1	+	ENSMUSG00000026229.17
chr1	86086624	86086624	1	+	ENSMUSG00000026229.17
chr1	86086711	86086711	1	+	ENSMUSG00000026229.17
chr1	86139105	86139105	1	+	ENSMUSG00000026229.17
chr1	86305175	86305175	1	+	ENSMUSG00000079445.3
chr1	86305487	86305487	1	+	ENSMUSG00000079445.3
chr1	86305538	86305538	1	+	ENSMUSG00000079445.3
chr1	86305611	86305611	1	+	ENSMUSG00000079445.3
chr1	86305984	86305984	1	+	ENSMUSG00000079445.3
chr1	86306066	86306066	1	+	ENSMUSG00000079445.3
chr1	86306103	86306103	1	+	ENSMUSG00000079445.3
chr1	86306110	86306110	1	+	ENSMUSG00000079445.3
chr1	86306356	86306356	1	+	ENSMUSG00000079445.3
chr1	86306397	86306397	1	+	ENSMUSG00000079445.3
chr1	86306500	86306500	1	+	ENSMUSG00000079445.3
chr1	86529487	86529487	1	+	ENSMUSG00000026238.14
chr1	86530438	86530438	1	+	ENSMUSG00000026238.14
chr1	87219661	87219661	1	+	ENSMUSG00000026254.17
chr1	87226101	87226101	1	+	ENSMUSG00000026254.17
chr1	87238091	87238091	1	+	ENSMUSG00000026254.17
chr1	87238451	87238451	1	+	ENSMUSG00000026254.17
chr1	87238621	87238621	1	+	ENSMUSG00000026254.17
chr1	87238761	87238761	1	+	ENSMUSG00000026254.17
chr1	87238831	87238831	1	+	ENSMUSG00000026254.17
chr1	87238924	87238924	1	+	ENSMUSG00000026254.17
chr1	87449336	87449336	1	+	ENSMUSG00000048000.15
chr1	87450054	87450054	1	+	ENSMUSG00000048000.15
chr1	87450147	87450147	1	+	ENSMUSG00000048000.15
chr1	87450311	87450311	1	+	ENSMUSG00000048000.15
chr1	87450332	87450332	1	+	ENSMUSG00000048000.15
chr1	87450460	87450460	1	+	ENSMUSG00000048000.15
chr1	87715187	87715187	1	+	ENSMUSG00000026288.14
chr1	87718015	87718015	1	+	ENSMUSG00000026288.14
chr1	87718025	87718025	1	+	ENSMUSG00000026288.14
chr1	87718205	87718205	1	+	ENSMUSG00000026288.14
chr1	87718273	87718273	1	+	ENSMUSG00000026288.14
chr1	87719410	87719410	1	+	ENSMUSG00000026288.14
chr1	87719550	87719550	1	+	ENSMUSG00000026288.14
chr1	87719565	87719565	1	+	ENSMUSG00000026288.14
chr1	87719593	87719593	1	+	ENSMUSG00000026288.14
chr1	87719639	87719639	1	+	ENSMUSG00000026288.14
chr1	87719901	87719901	1	+	ENSMUSG00000026288.14
chr1	87720213	87720213	1	+	ENSMUSG00000026288.14
chr1	87767051	87767051	1	+	ENSMUSG00000026289.15
chr1	87791415	87791415	1	+	ENSMUSG00000026289.15
chr1	87791421	87791421	1	+	ENSMUSG00000026289.15
chr1	87791530	87791530	1	+	ENSMUSG00000026289.15
chr1	87791588	87791588	1	+	ENSMUSG00000026289.15
chr1	87791602	87791602	1	+	ENSMUSG00000026289.15
chr1	87942688	87942688	1	+	ENSMUSG00000070738.10
chr1	87943416	87943416	1	+	ENSMUSG00000070738.10
chr1	87943563	87943563	1	+	ENSMUSG00000070738.10
chr1	87943572	87943572	1	+	ENSMUSG00000070738.10
chr1	87943746	87943746	1	+	ENSMUSG00000070738.10
chr1	89143625	89143625	1	+	ENSMUSG00000036206.12
chr1	89143688	89143688	1	+	ENSMUSG00000036206.12
chr1	89144103	89144103	1	+	ENSMUSG00000036206.12
chr1	89144684	89144684	1	+	ENSMUSG00000036206.12
chr1	89144735	89144735	1	+	ENSMUSG00000036206.12
chr1	89144916	89144916	1	+	ENSMUSG00000036206.12
chr1	89145513	89145513	1	+	ENSMUSG00000036206.12
chr1	89145523	89145523	1	+	ENSMUSG00000036206.12
chr1	89145706	89145706	1	+	ENSMUSG00000036206.12
chr1	89145803	89145803	1	+	ENSMUSG00000036206.12
chr1	89145851	89145851	1	+	ENSMUSG00000036206.12
chr1	89153271	89153271	1	+	ENSMUSG00000036206.12
chr1	89153287	89153287	1	+	ENSMUSG00000036206.12
chr1	89153296	89153296	1	+	ENSMUSG00000036206.12
chr1	89153338	89153338	1	+	ENSMUSG00000036206.12
chr1	89153387	89153387	1	+	ENSMUSG00000036206.12
chr1	89153408	89153408	1	+	ENSMUSG00000036206.12
chr1	89153430	89153430	1	+	ENSMUSG00000036206.12
chr1	89153451	89153451	1	+	ENSMUSG00000036206.12
chr1	89153555	89153555	1	+	ENSMUSG00000036206.12
chr1	89153562	89153562	1	+	ENSMUSG00000036206.12
chr1	89153569	89153569	1	+	ENSMUSG00000036206.12
chr1	89887630	89887630	1	+	ENSMUSG00000055013.16
chr1	89889038	89889038	1	+	ENSMUSG00000055013.16
chr1	89889044	89889044	1	+	ENSMUSG00000055013.16
chr1	89889083	89889083	1	+	ENSMUSG00000055013.16
chr1	89889088	89889088	1	+	ENSMUSG00000055013.16
chr1	90610175	90610175	1	+	ENSMUSG00000034432.11
chr1	90612507	90612507	1	+	ENSMUSG00000034432.11
chr1	90612619	90612619	1	+	ENSMUSG00000034432.11
chr1	90612806	90612806	1	+	ENSMUSG00000034432.11
chr1	90612937	90612937	1	+	ENSMUSG00000034432.11
chr1	91114713	91114713	1	+	ENSMUSG00000026305.15
chr1	91115070	91115070	1	+	ENSMUSG00000026305.15
chr1	91115242	91115242	1	+	ENSMUSG00000026305.15
chr1	91115610	91115610	1	+	ENSMUSG00000026305.15
chr1	91285382	91285382	1	+	ENSMUSG00000034343.14
chr1	91285650	91285650	1	+	ENSMUSG00000034343.14
chr1	91285735	91285735	1	+	ENSMUSG00000034343.14
chr1	91285768	91285768	1	+	ENSMUSG00000034343.14
chr1	91554931	91554931	1	+	ENSMUSG00000026311.16
chr1	91554941	91554941	1	+	ENSMUSG00000026311.16
chr1	91555025	91555025	1	+	ENSMUSG00000026311.16
chr1	92859312	92859312	1	+	ENSMUSG00000034220.7
chr1	92919746	92919746	1	+	ENSMUSG00000026269.14
chr1	92919867	92919867	1	+	ENSMUSG00000026269.14
chr1	92919925	92919925	1	+	ENSMUSG00000026269.14
chr1	92919961	92919961	1	+	ENSMUSG00000026269.14
chr1	92920009	92920009	1	+	ENSMUSG00000026269.14
chr1	92920317	92920317	1	+	ENSMUSG00000026269.14
chr1	92920331	92920331	1	+	ENSMUSG00000026269.14
chr1	93365106	93365106	1	+	ENSMUSG00000026275.13
chr1	93365872	93365872	1	+	ENSMUSG00000026275.13
chr1	93366091	93366091	1	+	ENSMUSG00000026275.13
chr1	93366124	93366124	1	+	ENSMUSG00000026275.13
chr1	93366219	93366219	1	+	ENSMUSG00000026275.13
chr1	93366278	93366278	1	+	ENSMUSG00000026275.13
chr1	93366309	93366309	1	+	ENSMUSG00000026275.13
chr1	93366386	93366386	1	+	ENSMUSG00000026275.13
chr1	93366486	93366486	1	+	ENSMUSG00000026275.13
chr1	93507734	93507734	1	+	ENSMUSG00000026276.20
chr1	93508908	93508908	1	+	ENSMUSG00000026276.20
chr1	93787926	93787926	1	+	ENSMUSG00000026280.17
chr1	93787969	93787969	1	+	ENSMUSG00000026280.17
chr1	93818512	93818512	1	+	ENSMUSG00000026283.13
chr1	93818525	93818525	1	+	ENSMUSG00000026283.13
chr1	93818671	93818671	1	+	ENSMUSG00000026283.13
chr1	93818708	93818708	1	+	ENSMUSG00000026283.13
chr1	93818906	93818906	1	+	ENSMUSG00000026283.13
chr1	93818948	93818948	1	+	ENSMUSG00000026283.13
chr1	93818985	93818985	1	+	ENSMUSG00000026283.13
chr1	93819134	93819134	1	+	ENSMUSG00000026283.13
chr1	105991136	105991136	1	+	ENSMUSG00000038866.15
chr1	105991247	105991247	1	+	ENSMUSG00000038866.15
chr1	105991513	105991513	1	+	ENSMUSG00000038866.15
chr1	105991548	105991548	1	+	ENSMUSG00000038866.15
chr1	106030444	106030444	1	+	ENSMUSG00000038866.15
chr1	106030996	106030996	1	+	ENSMUSG00000038866.15
chr1	106031013	106031013	1	+	ENSMUSG00000038866.15
chr1	106031184	106031184	1	+	ENSMUSG00000038866.15
chr1	106031198	106031198	1	+	ENSMUSG00000038866.15
chr1	106032779	106032779	1	+	ENSMUSG00000038866.15
chr1	106032829	106032829	1	+	ENSMUSG00000038866.15
chr1	106032885	106032885	1	+	ENSMUSG00000038866.15
chr1	106392517	106392517	1	+	ENSMUSG00000044340.7
chr1	106392584	106392584	1	+	ENSMUSG00000044340.7
chr1	118333037	118333037	1	+	ENSMUSG00000026377.12
chr1	118333095	118333095	1	+	ENSMUSG00000026377.12
chr1	118333165	118333165	1	+	ENSMUSG00000026377.12
chr1	118333274	118333274	1	+	ENSMUSG00000026377.12
chr1	118419809	118419809	1	+	ENSMUSG00000064302.13
chr1	118607308	118607308	1	+	ENSMUSG00000064302.13
chr1	118608857	118608857	1	+	ENSMUSG00000064302.13
chr1	118608876	118608876	1	+	ENSMUSG00000064302.13
chr1	118677428	118677428	1	+	ENSMUSG00000026380.10
chr1	118677536	118677536	1	+	ENSMUSG00000026380.10
chr1	118677573	118677573	1	+	ENSMUSG00000026380.10
chr1	118678448	118678448	1	+	ENSMUSG00000026380.10
chr1	118684014	118684014	1	+	ENSMUSG00000026380.10
chr1	119527276	119527276	1	+	ENSMUSG00000098923.1
chr1	121501298	121501298	1	+	ENSMUSG00000026339.18
chr1	121501427	121501427	1	+	ENSMUSG00000026339.18
chr1	127482744	127482744	1	+	ENSMUSG00000036155.13
chr1	127802191	127802191	1	+	ENSMUSG00000026349.14
chr1	127802459	127802459	1	+	ENSMUSG00000026349.14
chr1	127802530	127802530	1	+	ENSMUSG00000026349.14
chr1	127802730	127802730	1	+	ENSMUSG00000026349.14
chr1	127802764	127802764	1	+	ENSMUSG00000026349.14
chr1	127802853	127802853	1	+	ENSMUSG00000026349.14
chr1	127803403	127803403	1	+	ENSMUSG00000026349.14
chr1	127803424	127803424	1	+	ENSMUSG00000026349.14
chr1	127803429	127803429	1	+	ENSMUSG00000026349.14
chr1	127803498	127803498	1	+	ENSMUSG00000026349.14
chr1	127803507	127803507	1	+	ENSMUSG00000026349.14
chr1	127803741	127803741	1	+	ENSMUSG00000026349.14
chr1	127942564	127942564	1	+	ENSMUSG00000036104.12
chr1	127942571	127942571	1	+	ENSMUSG00000036104.12
chr1	127942749	127942749	1	+	ENSMUSG00000036104.12
chr1	128236473	128236473	1	+	ENSMUSG00000056211.13
chr1	128236849	128236849	1	+	ENSMUSG00000056211.13
chr1	128236900	128236900	1	+	ENSMUSG00000056211.13
chr1	128277026	128277026	1	+	ENSMUSG00000026353.9
chr1	128277133	128277133	1	+	ENSMUSG00000026353.9
chr1	128277420	128277420	1	+	ENSMUSG00000026353.9
chr1	130719376	130719376	1	+	ENSMUSG00000046404.5
chr1	131173375	131173375	1	+	ENSMUSG00000026427.16
chr1	131830226	131830226	1	+	ENSMUSG00000013275.9
chr1	131830274	131830274	1	+	ENSMUSG00000013275.9
chr1	131830727	131830727	1	+	ENSMUSG00000013275.9
chr1	131830915	131830915	1	+	ENSMUSG00000013275.9
chr1	131830955	131830955	1	+	ENSMUSG00000013275.9
chr1	131846669	131846669	1	+	ENSMUSG00000013275.9
chr1	131848485	131848485	1	+	ENSMUSG00000013275.9
chr1	131931105	131931105	1	+	ENSMUSG00000026434.12
chr1	131931258	131931258	1	+	ENSMUSG00000026434.12
chr1	131931280	131931280	1	+	ENSMUSG00000026434.12
chr1	131931487	131931487	1	+	ENSMUSG00000026434.12
chr1	131931516	131931516	1	+	ENSMUSG00000026434.12
chr1	131931773	131931773	1	+	ENSMUSG00000026434.12
chr1	131931912	131931912	1	+	ENSMUSG00000026434.12
chr1	131935118	131935118	1	+	ENSMUSG00000026434.12
chr1	131936082	131936082	1	+	ENSMUSG00000026434.12
chr1	132018224	132018224	1	+	ENSMUSG00000026436.15
chr1	132434308	132434308	1	+	ENSMUSG00000042046.15
chr1	132434349	132434349	1	+	ENSMUSG00000042046.15
chr1	132449425	132449425	1	+	ENSMUSG00000042046.15
chr1	132449566	132449566	1	+	ENSMUSG00000042046.15
chr1	132449607	132449607	1	+	ENSMUSG00000042046.15
chr1	132504106	132504106	1	+	ENSMUSG00000026439.14
chr1	132504128	132504128	1	+	ENSMUSG00000026439.14
chr1	132504184	132504184	1	+	ENSMUSG00000026439.14
chr1	132504225	132504225	1	+	ENSMUSG00000026439.14
chr1	132504337	132504337	1	+	ENSMUSG00000026439.14
chr1	132504631	132504631	1	+	ENSMUSG00000026439.14
chr1	132938700	132938700	1	+	ENSMUSG00000026443.3
chr1	133066899	133066899	1	+	ENSMUSG00000026447.16
chr1	133131628	133131628	1	+	ENSMUSG00000046062.5
chr1	133131664	133131664	1	+	ENSMUSG00000046062.5
chr1	133132166	133132166	1	+	ENSMUSG00000046062.5
chr1	133132231	133132231	1	+	ENSMUSG00000046062.5
chr1	133132908	133132908	1	+	ENSMUSG00000046062.5
chr1	133133005	133133005	1	+	ENSMUSG00000046062.5
chr1	133133051	133133051	1	+	ENSMUSG00000046062.5
chr1	133133059	133133059	1	+	ENSMUSG00000046062.5
chr1	133133110	133133110	1	+	ENSMUSG00000046062.5
chr1	133133170	133133170	1	+	ENSMUSG00000046062.5
chr1	133133215	133133215	1	+	ENSMUSG00000046062.5
chr1	133133232	133133232	1	+	ENSMUSG00000046062.5
chr1	133133365	133133365	1	+	ENSMUSG00000046062.5
chr1	133133455	133133455	1	+	ENSMUSG00000046062.5
chr1	133136722	133136722	1	+	ENSMUSG00000046062.5
chr1	133136836	133136836	1	+	ENSMUSG00000046062.5
chr1	133136856	133136856	1	+	ENSMUSG00000046062.5
chr1	133136925	133136925	1	+	ENSMUSG00000046062.5
chr1	133137459	133137459	1	+	ENSMUSG00000046062.5
chr1	133139225	133139225	1	+	ENSMUSG00000046062.5
chr1	133139390	133139390	1	+	ENSMUSG00000046062.5
chr1	133139404	133139404	1	+	ENSMUSG00000046062.5
chr1	134431711	134431711	1	+	ENSMUSG00000026457.14
chr1	134431953	134431953	1	+	ENSMUSG00000026457.14
chr1	134431957	134431957	1	+	ENSMUSG00000026457.14
chr1	134432111	134432111	1	+	ENSMUSG00000026457.14
chr1	134489458	134489458	1	+	ENSMUSG00000026455.14
chr1	134489489	134489489	1	+	ENSMUSG00000026455.14
chr1	134489502	134489502	1	+	ENSMUSG00000026455.14
chr1	134506203	134506203	1	+	ENSMUSG00000042229.9
chr1	134506236	134506236	1	+	ENSMUSG00000042229.9
chr1	134506249	134506249	1	+	ENSMUSG00000042229.9
chr1	134506321	134506321	1	+	ENSMUSG00000042229.9
chr1	134506360	134506360	1	+	ENSMUSG00000042229.9
chr1	134506386	134506386	1	+	ENSMUSG00000042229.9
chr1	134506581	134506581	1	+	ENSMUSG00000042229.9
chr1	134507455	134507455	1	+	ENSMUSG00000042229.9
chr1	134617930	134617930	1	+	ENSMUSG00000042207.17
chr1	134624866	134624866	1	+	ENSMUSG00000042207.17
chr1	134625069	134625069	1	+	ENSMUSG00000042207.17
chr1	134625142	134625142	1	+	ENSMUSG00000042207.17
chr1	134630596	134630596	1	+	ENSMUSG00000042207.17
chr1	134630649	134630649	1	+	ENSMUSG00000042207.17
chr1	134631409	134631409	1	+	ENSMUSG00000042207.17
chr1	134631452	134631452	1	+	ENSMUSG00000042207.17
chr1	134631515	134631515	1	+	ENSMUSG00000042207.17
chr1	134631615	134631615	1	+	ENSMUSG00000042207.17
chr1	135232829	135232829	1	+	ENSMUSG00000079139.4
chr1	135751245	135751245	1	+	ENSMUSG00000026421.14
chr1	135766779	135766779	1	+	ENSMUSG00000041801.5
chr1	135768636	135768636	1	+	ENSMUSG00000041801.5
chr1	135768644	135768644	1	+	ENSMUSG00000041801.5
chr1	135768666	135768666	1	+	ENSMUSG00000041801.5
chr1	135768745	135768745	1	+	ENSMUSG00000041801.5
chr1	135768771	135768771	1	+	ENSMUSG00000041801.5
chr1	135768827	135768827	1	+	ENSMUSG00000041801.5
chr1	135768875	135768875	1	+	ENSMUSG00000041801.5
chr1	135827584	135827584	1	+	ENSMUSG00000041782.14
chr1	136034245	136034245	1	+	ENSMUSG00000026411.17
chr1	136034436	136034436	1	+	ENSMUSG00000026411.17
chr1	136416820	136416820	1	+	ENSMUSG00000026404.12
chr1	136417242	136417242	1	+	ENSMUSG00000026404.12
chr1	136417317	136417317	1	+	ENSMUSG00000026404.12
chr1	136468212	136468212	1	+	ENSMUSG00000041498.13
chr1	136468553	136468553	1	+	ENSMUSG00000041498.13
chr1	136468611	136468611	1	+	ENSMUSG00000041498.13
chr1	136527364	136527364	1	+	ENSMUSG00000041498.13
chr1	136527388	136527388	1	+	ENSMUSG00000041498.13
chr1	136625572	136625572	1	+	ENSMUSG00000041483.14
chr1	136625577	136625577	1	+	ENSMUSG00000041483.14
chr1	136625628	136625628	1	+	ENSMUSG00000041483.14
chr1	136625889	136625889	1	+	ENSMUSG00000041483.14
chr1	136625923	136625923	1	+	ENSMUSG00000041483.14
chr1	136626194	136626194	1	+	ENSMUSG00000041483.14
chr1	136626288	136626288	1	+	ENSMUSG00000041483.14
chr1	136626345	136626345	1	+	ENSMUSG00000041483.14
chr1	136626647	136626647	1	+	ENSMUSG00000041483.14
chr1	136626950	136626950	1	+	ENSMUSG00000041483.14
chr1	136627003	136627003	1	+	ENSMUSG00000041483.14
chr1	136627196	136627196	1	+	ENSMUSG00000041483.14
chr1	136627337	136627337	1	+	ENSMUSG00000041483.14
chr1	136627400	136627400	1	+	ENSMUSG00000041483.14
chr1	136627597	136627597	1	+	ENSMUSG00000041483.14
chr1	136627821	136627821	1	+	ENSMUSG00000041483.14
chr1	136627834	136627834	1	+	ENSMUSG00000041483.14
chr1	136627852	136627852	1	+	ENSMUSG00000041483.14
chr1	136629267	136629267	1	+	ENSMUSG00000041483.14
chr1	136629512	136629512	1	+	ENSMUSG00000041483.14
chr1	136725225	136725225	1	+	ENSMUSG00000097448.1
chr1	136725323	136725323	1	+	ENSMUSG00000097448.1
chr1	139168930	139168930	1	+	ENSMUSG00000056268.15
chr1	139170177	139170177	1	+	ENSMUSG00000056268.15
chr1	139170261	139170261	1	+	ENSMUSG00000056268.15
chr1	139170372	139170372	1	+	ENSMUSG00000056268.15
chr1	139170654	139170654	1	+	ENSMUSG00000056268.15
chr1	139170672	139170672	1	+	ENSMUSG00000056268.15
chr1	139170825	139170825	1	+	ENSMUSG00000056268.15
chr1	139423215	139423215	1	+	ENSMUSG00000033964.12
chr1	139423963	139423963	1	+	ENSMUSG00000033964.12
chr1	139447086	139447086	1	+	ENSMUSG00000033964.12
chr1	139458307	139458307	1	+	ENSMUSG00000033952.14
chr1	139478428	139478428	1	+	ENSMUSG00000033952.14
chr1	139478670	139478670	1	+	ENSMUSG00000033952.14
chr1	139479776	139479776	1	+	ENSMUSG00000033952.14
chr1	139479833	139479833	1	+	ENSMUSG00000033952.14
chr1	139480103	139480103	1	+	ENSMUSG00000033952.14
chr1	139480162	139480162	1	+	ENSMUSG00000033952.14
chr1	139480393	139480393	1	+	ENSMUSG00000033952.14
chr1	139480739	139480739	1	+	ENSMUSG00000033952.14
chr1	143746531	143746531	1	+	ENSMUSG00000018196.18
chr1	143746554	143746554	1	+	ENSMUSG00000018196.18
chr1	143746633	143746633	1	+	ENSMUSG00000018196.18
chr1	143806795	143806795	1	+	ENSMUSG00000018189.12
chr1	150419903	150419903	1	+	ENSMUSG00000006005.18
chr1	150422531	150422531	1	+	ENSMUSG00000006005.18
chr1	150426882	150426882	1	+	ENSMUSG00000006005.18
chr1	150429405	150429405	1	+	ENSMUSG00000006005.18
chr1	151818396	151818396	1	+	ENSMUSG00000043019.12
chr1	151818466	151818466	1	+	ENSMUSG00000043019.12
chr1	151818581	151818581	1	+	ENSMUSG00000043019.12
chr1	151818591	151818591	1	+	ENSMUSG00000043019.12
chr1	151818646	151818646	1	+	ENSMUSG00000043019.12
chr1	151818707	151818707	1	+	ENSMUSG00000043019.12
chr1	151818726	151818726	1	+	ENSMUSG00000043019.12
chr1	151818760	151818760	1	+	ENSMUSG00000043019.12
chr1	151818917	151818917	1	+	ENSMUSG00000043019.12
chr1	151819006	151819006	1	+	ENSMUSG00000043019.12
chr1	151819014	151819014	1	+	ENSMUSG00000043019.12
chr1	151819118	151819118	1	+	ENSMUSG00000043019.12
chr1	152766852	152766852	1	+	ENSMUSG00000008475.13
chr1	152774374	152774374	1	+	ENSMUSG00000008475.13
chr1	153097955	153097955	1	+	ENSMUSG00000042751.14
chr1	153117214	153117214	1	+	ENSMUSG00000042751.14
chr1	153907374	153907374	1	+	ENSMUSG00000026473.16
chr1	153907888	153907888	1	+	ENSMUSG00000026473.16
chr1	153908178	153908178	1	+	ENSMUSG00000026473.16
chr1	153908187	153908187	1	+	ENSMUSG00000026473.16
chr1	155202133	155202133	1	+	ENSMUSG00000026470.14
chr1	155202279	155202279	1	+	ENSMUSG00000026470.14
chr1	155202320	155202320	1	+	ENSMUSG00000026470.14
chr1	155202732	155202732	1	+	ENSMUSG00000026470.14
chr1	155558691	155558691	1	+	ENSMUSG00000033701.13
chr1	156051378	156051378	1	+	ENSMUSG00000050565.16
chr1	156051549	156051549	1	+	ENSMUSG00000050565.16
chr1	156051572	156051572	1	+	ENSMUSG00000050565.16
chr1	156051631	156051631	1	+	ENSMUSG00000050565.16
chr1	156051647	156051647	1	+	ENSMUSG00000050565.16
chr1	156051652	156051652	1	+	ENSMUSG00000050565.16
chr1	156051672	156051672	1	+	ENSMUSG00000050565.16
chr1	156051699	156051699	1	+	ENSMUSG00000050565.16
chr1	156051717	156051717	1	+	ENSMUSG00000050565.16
chr1	156051762	156051762	1	+	ENSMUSG00000050565.16
chr1	156051783	156051783	1	+	ENSMUSG00000050565.16
chr1	156051794	156051794	1	+	ENSMUSG00000050565.16
chr1	156051798	156051798	1	+	ENSMUSG00000050565.16
chr1	156052296	156052296	1	+	ENSMUSG00000050565.16
chr1	156065061	156065061	1	+	ENSMUSG00000050565.16
chr1	156065088	156065088	1	+	ENSMUSG00000050565.16
chr1	156065361	156065361	1	+	ENSMUSG00000050565.16
chr1	156065371	156065371	1	+	ENSMUSG00000050565.16
chr1	156065586	156065586	1	+	ENSMUSG00000050565.16
chr1	156065787	156065787	1	+	ENSMUSG00000050565.16
chr1	156641222	156641222	1	+	ENSMUSG00000026596.13
chr1	156641451	156641451	1	+	ENSMUSG00000026596.13
chr1	156641584	156641584	1	+	ENSMUSG00000026596.13
chr1	156641616	156641616	1	+	ENSMUSG00000026596.13
chr1	156641791	156641791	1	+	ENSMUSG00000026596.13
chr1	156642022	156642022	1	+	ENSMUSG00000026596.13
chr1	156642203	156642203	1	+	ENSMUSG00000026596.13
chr1	156642219	156642219	1	+	ENSMUSG00000026596.13
chr1	156642499	156642499	1	+	ENSMUSG00000026596.13
chr1	156642541	156642541	1	+	ENSMUSG00000026596.13
chr1	156642555	156642555	1	+	ENSMUSG00000026596.13
chr1	156642599	156642599	1	+	ENSMUSG00000026596.13
chr1	156642770	156642770	1	+	ENSMUSG00000026596.13
chr1	156642808	156642808	1	+	ENSMUSG00000026596.13
chr1	157412735	157412735	1	+	ENSMUSG00000049881.13
chr1	157412795	157412795	1	+	ENSMUSG00000049881.13
chr1	160930171	160930171	1	+	ENSMUSG00000040423.10
chr1	160967730	160967730	1	+	ENSMUSG00000040423.10
chr1	161035780	161035780	1	+	ENSMUSG00000053332.13
chr1	161038243	161038243	1	+	ENSMUSG00000053332.13
chr1	161038253	161038253	1	+	ENSMUSG00000053332.13
chr1	161078329	161078329	1	+	ENSMUSG00000026708.16
chr1	161083080	161083080	1	+	ENSMUSG00000026708.16
chr1	162770277	162770277	1	+	NO
chr1	162770513	162770513	1	+	NO
chr1	163915853	163915853	1	+	ENSMUSG00000026585.13
chr1	163952207	163952207	1	+	ENSMUSG00000026584.14
chr1	163952533	163952533	1	+	ENSMUSG00000026584.14
chr1	163953576	163953576	1	+	ENSMUSG00000026584.14
chr1	163953594	163953594	1	+	ENSMUSG00000026584.14
chr1	163996659	163996659	1	+	ENSMUSG00000041396.13
chr1	163996927	163996927	1	+	ENSMUSG00000041396.13
chr1	163997126	163997126	1	+	ENSMUSG00000041396.13
chr1	163997132	163997132	1	+	ENSMUSG00000041396.13
chr1	164256857	164256857	1	+	ENSMUSG00000040918.12
chr1	164263752	164263752	1	+	ENSMUSG00000040918.12
chr1	164263846	164263846	1	+	ENSMUSG00000040918.12
chr1	164263869	164263869	1	+	ENSMUSG00000040918.12
chr1	164264223	164264223	1	+	ENSMUSG00000040918.12
chr1	164264551	164264551	1	+	ENSMUSG00000040918.12
chr1	164264793	164264793	1	+	ENSMUSG00000040918.12
chr1	164264932	164264932	1	+	ENSMUSG00000040918.12
chr1	164264950	164264950	1	+	ENSMUSG00000040918.12
chr1	166165494	166165494	1	+	ENSMUSG00000000544.14
chr1	166165886	166165886	1	+	ENSMUSG00000000544.14
chr1	166165940	166165940	1	+	ENSMUSG00000000544.14
chr1	166165981	166165981	1	+	ENSMUSG00000000544.14
chr1	166166133	166166133	1	+	ENSMUSG00000000544.14
chr1	166166147	166166147	1	+	ENSMUSG00000000544.14
chr1	171276227	171276227	1	+	ENSMUSG00000052423.14
chr1	171276404	171276404	1	+	ENSMUSG00000052423.14
chr1	171276684	171276684	1	+	ENSMUSG00000052423.14
chr1	171312609	171312609	1	+	NO
chr1	171312617	171312617	1	+	NO
chr1	171313209	171313209	1	+	NO
chr1	171341083	171341083	1	+	ENSMUSG00000013973.12
chr1	171341146	171341146	1	+	ENSMUSG00000013973.12
chr1	171341179	171341179	1	+	ENSMUSG00000013973.12
chr1	171341231	171341231	1	+	ENSMUSG00000013973.12
chr1	171357974	171357974	1	+	ENSMUSG00000006412.10
chr1	171418121	171418121	1	+	ENSMUSG00000026641.13
chr1	171418130	171418130	1	+	ENSMUSG00000026641.13
chr1	171418152	171418152	1	+	ENSMUSG00000026641.13
chr1	171418252	171418252	1	+	ENSMUSG00000026641.13
chr1	171418397	171418397	1	+	ENSMUSG00000026641.13
chr1	171418404	171418404	1	+	ENSMUSG00000026641.13
chr1	171418456	171418456	1	+	ENSMUSG00000026641.13
chr1	171418524	171418524	1	+	ENSMUSG00000026641.13
chr1	171418645	171418645	1	+	ENSMUSG00000026641.13
chr1	171463313	171463313	1	+	ENSMUSG00000038235.4
chr1	171463441	171463441	1	+	ENSMUSG00000038235.4
chr1	171463612	171463612	1	+	ENSMUSG00000038235.4
chr1	171463662	171463662	1	+	ENSMUSG00000038235.4
chr1	171463707	171463707	1	+	ENSMUSG00000038235.4
chr1	172134359	172134359	1	+	ENSMUSG00000003464.13
chr1	172172430	172172430	1	+	ENSMUSG00000026554.15
chr1	172172509	172172509	1	+	ENSMUSG00000026554.15
chr1	172172612	172172612	1	+	ENSMUSG00000026554.15
chr1	172172671	172172671	1	+	ENSMUSG00000026554.15
chr1	172172947	172172947	1	+	ENSMUSG00000026554.15
chr1	172194902	172194902	1	+	ENSMUSG00000026554.15
chr1	172316448	172316448	1	+	ENSMUSG00000038034.15
chr1	172317575	172317575	1	+	ENSMUSG00000038034.15
chr1	172317660	172317660	1	+	ENSMUSG00000038034.15
chr1	172318101	172318101	1	+	ENSMUSG00000038034.15
chr1	172318902	172318902	1	+	ENSMUSG00000038034.15
chr1	172376736	172376736	1	+	ENSMUSG00000050229.3
chr1	172377138	172377138	1	+	ENSMUSG00000050229.3
chr1	172377539	172377539	1	+	ENSMUSG00000050229.3
chr1	172377702	172377702	1	+	ENSMUSG00000050229.3
chr1	172378013	172378013	1	+	ENSMUSG00000050229.3
chr1	172498594	172498594	1	+	ENSMUSG00000037995.15
chr1	172505162	172505162	1	+	ENSMUSG00000026547.15
chr1	174502329	174502329	1	+	ENSMUSG00000028354.13
chr1	174502549	174502549	1	+	ENSMUSG00000028354.13
chr1	174502683	174502683	1	+	ENSMUSG00000028354.13
chr1	174608497	174608497	1	+	ENSMUSG00000028354.13
chr1	174608525	174608525	1	+	ENSMUSG00000028354.13
chr1	174608607	174608607	1	+	ENSMUSG00000028354.13
chr1	175900950	175900950	1	+	ENSMUSG00000039748.11
chr1	175900996	175900996	1	+	ENSMUSG00000039748.11
chr1	175901040	175901040	1	+	ENSMUSG00000039748.11
chr1	175901120	175901120	1	+	ENSMUSG00000039748.11
chr1	175901154	175901154	1	+	ENSMUSG00000039748.11
chr1	175901205	175901205	1	+	ENSMUSG00000039748.11
chr1	175905827	175905827	1	+	ENSMUSG00000039748.11
chr1	175908666	175908666	1	+	ENSMUSG00000039748.11
chr1	175909170	175909170	1	+	ENSMUSG00000039748.11
chr1	175909180	175909180	1	+	ENSMUSG00000039748.11
chr1	177447176	177447176	1	+	ENSMUSG00000063659.11
chr1	177447266	177447266	1	+	ENSMUSG00000063659.11
chr1	177447284	177447284	1	+	ENSMUSG00000063659.11
chr1	177447605	177447605	1	+	ENSMUSG00000063659.11
chr1	177447626	177447626	1	+	ENSMUSG00000063659.11
chr1	177447671	177447671	1	+	ENSMUSG00000063659.11
chr1	177447968	177447968	1	+	ENSMUSG00000063659.11
chr1	177448061	177448061	1	+	ENSMUSG00000063659.11
chr1	177448077	177448077	1	+	ENSMUSG00000063659.11
chr1	177448354	177448354	1	+	ENSMUSG00000063659.11
chr1	177448393	177448393	1	+	ENSMUSG00000063659.11
chr1	177448551	177448551	1	+	ENSMUSG00000063659.11
chr1	177448583	177448583	1	+	ENSMUSG00000063659.11
chr1	177448631	177448631	1	+	ENSMUSG00000063659.11
chr1	178249369	178249369	1	+	ENSMUSG00000026502.13
chr1	179625122	179625122	1	+	ENSMUSG00000038949.8
chr1	179625140	179625140	1	+	ENSMUSG00000038949.8
chr1	179625823	179625823	1	+	ENSMUSG00000038949.8
chr1	179625845	179625845	1	+	ENSMUSG00000038949.8
chr1	180144555	180144555	1	+	ENSMUSG00000026490.18
chr1	180144565	180144565	1	+	ENSMUSG00000026490.18
chr1	180144660	180144660	1	+	ENSMUSG00000026490.18
chr1	180144866	180144866	1	+	ENSMUSG00000026490.18
chr1	180144938	180144938	1	+	ENSMUSG00000026490.18
chr1	180162116	180162116	1	+	ENSMUSG00000026490.18
chr1	180162194	180162194	1	+	ENSMUSG00000026490.18
chr1	180162322	180162322	1	+	ENSMUSG00000026490.18
chr1	180583737	180583737	1	+	ENSMUSG00000026496.11
chr1	180588750	180588750	1	+	ENSMUSG00000026496.11
chr1	180594116	180594116	1	+	ENSMUSG00000026496.11
chr1	180594155	180594155	1	+	ENSMUSG00000026496.11
chr1	180594772	180594772	1	+	ENSMUSG00000026496.11
chr1	180689369	180689369	1	+	ENSMUSG00000058729.13
chr1	180689644	180689644	1	+	ENSMUSG00000058729.13
chr1	180726236	180726236	1	+	ENSMUSG00000026499.5
chr1	180746980	180746980	1	+	ENSMUSG00000026499.5
chr1	180747009	180747009	1	+	ENSMUSG00000026499.5
chr1	180752240	180752240	1	+	ENSMUSG00000026499.5
chr1	180752519	180752519	1	+	ENSMUSG00000026499.5
chr1	180752562	180752562	1	+	ENSMUSG00000026499.5
chr1	180752730	180752730	1	+	ENSMUSG00000026499.5
chr1	180862449	180862449	1	+	ENSMUSG00000038806.7
chr1	180862620	180862620	1	+	ENSMUSG00000038806.7
chr1	180862732	180862732	1	+	ENSMUSG00000038806.7
chr1	180866158	180866158	1	+	ENSMUSG00000038806.7
chr1	180866173	180866173	1	+	ENSMUSG00000038806.7
chr1	180866326	180866326	1	+	ENSMUSG00000038806.7
chr1	180866524	180866524	1	+	ENSMUSG00000038806.7
chr1	180867226	180867226	1	+	ENSMUSG00000038806.7
chr1	180867295	180867295	1	+	ENSMUSG00000038806.7
chr1	180867443	180867443	1	+	ENSMUSG00000038806.7
chr1	180894774	180894774	1	+	ENSMUSG00000066652.5
chr1	180897953	180897953	1	+	ENSMUSG00000066652.5
chr1	180897978	180897978	1	+	ENSMUSG00000066652.5
chr1	180898304	180898304	1	+	ENSMUSG00000066652.5
chr1	180898700	180898700	1	+	ENSMUSG00000066652.5
chr1	180898966	180898966	1	+	ENSMUSG00000066652.5
chr1	180906666	180906666	1	+	ENSMUSG00000026520.8
chr1	180906812	180906812	1	+	ENSMUSG00000026520.8
chr1	180907648	180907648	1	+	ENSMUSG00000026520.8
chr1	180907945	180907945	1	+	ENSMUSG00000026520.8
chr1	180938141	180938141	1	+	ENSMUSG00000038793.8
chr1	180938318	180938318	1	+	ENSMUSG00000038793.8
chr1	180974268	180974268	1	+	ENSMUSG00000026519.16
chr1	182131510	182131510	1	+	ENSMUSG00000026511.7
chr1	182131942	182131942	1	+	ENSMUSG00000026511.7
chr1	182448805	182448805	1	+	ENSMUSG00000026510.10
chr1	182448932	182448932	1	+	ENSMUSG00000026510.10
chr1	182461979	182461979	1	+	ENSMUSG00000026510.10
chr1	182462068	182462068	1	+	ENSMUSG00000026510.10
chr1	183322607	183322607	1	+	ENSMUSG00000042901.10
chr1	183323030	183323030	1	+	ENSMUSG00000042901.10
chr1	183323045	183323045	1	+	ENSMUSG00000042901.10
chr1	183323174	183323174	1	+	ENSMUSG00000042901.10
chr1	185356538	185356538	1	+	ENSMUSG00000026617.16
chr1	185401510	185401510	1	+	ENSMUSG00000026615.14
chr1	185401558	185401558	1	+	ENSMUSG00000026615.14
chr1	185407031	185407031	1	+	ENSMUSG00000026615.14
chr1	185407678	185407678	1	+	ENSMUSG00000026615.14
chr1	185424361	185424361	1	+	ENSMUSG00000026615.14
chr1	185428151	185428151	1	+	ENSMUSG00000026615.14
chr1	186967949	186967949	1	+	ENSMUSG00000039224.1
chr1	186968243	186968243	1	+	ENSMUSG00000039224.1
chr1	186968319	186968319	1	+	ENSMUSG00000039224.1
chr1	186968528	186968528	1	+	ENSMUSG00000039224.1
chr1	186968807	186968807	1	+	ENSMUSG00000039224.1
chr1	186968883	186968883	1	+	ENSMUSG00000039224.1
chr1	186968888	186968888	1	+	ENSMUSG00000039224.1
chr1	186969248	186969248	1	+	ENSMUSG00000039224.1
chr1	186969630	186969630	1	+	ENSMUSG00000039224.1
chr1	186969671	186969671	1	+	ENSMUSG00000039224.1
chr1	186969842	186969842	1	+	ENSMUSG00000039224.1
chr1	186969956	186969956	1	+	ENSMUSG00000039224.1
chr1	186970022	186970022	1	+	ENSMUSG00000039224.1
chr1	186970058	186970058	1	+	ENSMUSG00000039224.1
chr1	186970294	186970294	1	+	ENSMUSG00000039224.1
chr1	187225984	187225984	1	+	ENSMUSG00000039210.16
chr1	190944983	190944983	1	+	ENSMUSG00000026634.16
chr1	190945014	190945014	1	+	ENSMUSG00000026634.16
chr1	191082391	191082391	1	+	ENSMUSG00000062510.12
chr1	191082517	191082517	1	+	ENSMUSG00000062510.12
chr1	191082636	191082636	1	+	ENSMUSG00000062510.12
chr1	191083313	191083313	1	+	ENSMUSG00000062510.12
chr1	191083509	191083509	1	+	ENSMUSG00000062510.12
chr1	191083877	191083877	1	+	ENSMUSG00000062510.12
chr1	191084139	191084139	1	+	ENSMUSG00000062510.12
chr1	191621247	191621247	1	+	ENSMUSG00000037461.10
chr1	191621321	191621321	1	+	ENSMUSG00000037461.10
chr1	191621333	191621333	1	+	ENSMUSG00000037461.10
chr1	191621507	191621507	1	+	ENSMUSG00000037461.10
chr1	191622436	191622436	1	+	ENSMUSG00000037461.10
chr1	191622528	191622528	1	+	ENSMUSG00000037461.10
chr1	191719557	191719557	1	+	ENSMUSG00000026623.16
chr1	191831317	191831317	1	+	ENSMUSG00000026622.15
chr1	191832448	191832448	1	+	ENSMUSG00000026622.15
chr1	191832822	191832822	1	+	ENSMUSG00000026622.15
chr1	191907196	191907196	1	+	ENSMUSG00000037434.7
chr1	191909043	191909043	1	+	ENSMUSG00000037434.7
chr1	191909264	191909264	1	+	ENSMUSG00000037434.7
chr1	191909290	191909290	1	+	ENSMUSG00000037434.7
chr1	191909543	191909543	1	+	ENSMUSG00000037434.7
chr1	191909780	191909780	1	+	ENSMUSG00000037434.7
chr1	191909903	191909903	1	+	ENSMUSG00000037434.7
chr1	193175021	193175021	1	+	ENSMUSG00000079144.7
chr1	195098546	195098546	1	-	ENSMUSG00000016481.15
chr1	193120571	193120571	1	-	ENSMUSG00000016181.9
chr1	193120500	193120500	1	-	ENSMUSG00000016181.9
chr1	193120364	193120364	1	-	ENSMUSG00000016181.9
chr1	193107513	193107513	1	-	ENSMUSG00000016181.9
chr1	193107504	193107504	1	-	ENSMUSG00000016181.9
chr1	193107356	193107356	1	-	ENSMUSG00000016181.9
chr1	191541290	191541290	1	-	ENSMUSG00000037474.13
chr1	191540967	191540967	1	-	ENSMUSG00000037474.13
chr1	191540896	191540896	1	-	ENSMUSG00000037474.13
chr1	191540875	191540875	1	-	ENSMUSG00000037474.13
chr1	191539287	191539287	1	-	ENSMUSG00000037474.13
chr1	191539261	191539261	1	-	ENSMUSG00000037474.13
chr1	191539220	191539220	1	-	ENSMUSG00000037474.13
chr1	191372608	191372608	1	-	ENSMUSG00000026626.11
chr1	191372591	191372591	1	-	ENSMUSG00000026626.11
chr1	191352833	191352833	1	-	ENSMUSG00000026626.11
chr1	191352770	191352770	1	-	ENSMUSG00000026626.11
chr1	191025843	191025843	1	-	ENSMUSG00000066595.9
chr1	190800011	190800011	1	-	ENSMUSG00000089872.10
chr1	190799728	190799728	1	-	ENSMUSG00000089872.10
chr1	190799696	190799696	1	-	ENSMUSG00000089872.10
chr1	190799608	190799608	1	-	ENSMUSG00000089872.10
chr1	190773318	190773318	1	-	ENSMUSG00000089872.10
chr1	189880747	189880747	1	-	ENSMUSG00000026603.13
chr1	189659771	189659771	1	-	ENSMUSG00000026605.14
chr1	189659659	189659659	1	-	ENSMUSG00000026605.14
chr1	189659552	189659552	1	-	ENSMUSG00000026605.14
chr1	189659374	189659374	1	-	ENSMUSG00000026605.14
chr1	189658815	189658815	1	-	ENSMUSG00000026605.14
chr1	189658406	189658406	1	-	ENSMUSG00000026605.14
chr1	189658291	189658291	1	-	ENSMUSG00000026605.14
chr1	189658020	189658020	1	-	ENSMUSG00000026605.14
chr1	189657831	189657831	1	-	ENSMUSG00000026605.14
chr1	189657646	189657646	1	-	ENSMUSG00000026605.14
chr1	189657452	189657452	1	-	ENSMUSG00000026605.14
chr1	189657262	189657262	1	-	ENSMUSG00000026605.14
chr1	189657249	189657249	1	-	ENSMUSG00000026605.14
chr1	189657125	189657125	1	-	ENSMUSG00000026605.14
chr1	189657121	189657121	1	-	ENSMUSG00000026605.14
chr1	189657028	189657028	1	-	ENSMUSG00000026605.14
chr1	189656989	189656989	1	-	ENSMUSG00000026605.14
chr1	189656720	189656720	1	-	ENSMUSG00000026605.14
chr1	189654971	189654971	1	-	ENSMUSG00000026605.14
chr1	189654854	189654854	1	-	ENSMUSG00000026605.14
chr1	189654707	189654707	1	-	ENSMUSG00000026605.14
chr1	189654581	189654581	1	-	ENSMUSG00000026605.14
chr1	189654373	189654373	1	-	ENSMUSG00000026605.14
chr1	189654269	189654269	1	-	ENSMUSG00000026605.14
chr1	189654226	189654226	1	-	ENSMUSG00000026605.14
chr1	189654050	189654050	1	-	ENSMUSG00000026605.14
chr1	189653996	189653996	1	-	ENSMUSG00000026605.14
chr1	189653454	189653454	1	-	ENSMUSG00000026605.14
chr1	189653324	189653324	1	-	ENSMUSG00000026605.14
chr1	189653281	189653281	1	-	ENSMUSG00000026605.14
chr1	189652989	189652989	1	-	ENSMUSG00000026605.14
chr1	189652687	189652687	1	-	ENSMUSG00000026605.14
chr1	189652662	189652662	1	-	ENSMUSG00000026605.14
chr1	189652407	189652407	1	-	ENSMUSG00000026605.14
chr1	189649052	189649052	1	-	ENSMUSG00000026605.14
chr1	189649045	189649045	1	-	ENSMUSG00000026605.14
chr1	189649028	189649028	1	-	ENSMUSG00000026605.14
chr1	189648891	189648891	1	-	ENSMUSG00000026605.14
chr1	189648719	189648719	1	-	ENSMUSG00000026605.14
chr1	189642708	189642708	1	-	ENSMUSG00000026605.14
chr1	189642615	189642615	1	-	ENSMUSG00000026605.14
chr1	188972586	188972586	1	-	ENSMUSG00000026608.13
chr1	188972553	188972553	1	-	ENSMUSG00000026608.13
chr1	188972524	188972524	1	-	ENSMUSG00000026608.13
chr1	188972487	188972487	1	-	ENSMUSG00000026608.13
chr1	188972124	188972124	1	-	ENSMUSG00000026608.13
chr1	188972038	188972038	1	-	ENSMUSG00000026608.13
chr1	188971744	188971744	1	-	ENSMUSG00000026608.13
chr1	188971490	188971490	1	-	ENSMUSG00000026608.13
chr1	188971408	188971408	1	-	ENSMUSG00000026608.13
chr1	186739747	186739747	1	-	ENSMUSG00000001305.5
chr1	186739699	186739699	1	-	ENSMUSG00000001305.5
chr1	186721470	186721470	1	-	ENSMUSG00000001305.5
chr1	186721367	186721367	1	-	ENSMUSG00000001305.5
chr1	186721321	186721321	1	-	ENSMUSG00000001305.5
chr1	185289444	185289444	1	-	ENSMUSG00000026618.11
chr1	185287011	185287011	1	-	ENSMUSG00000026618.11
chr1	185287007	185287007	1	-	ENSMUSG00000026618.11
chr1	184898720	184898720	1	-	ENSMUSG00000026620.11
chr1	184898663	184898663	1	-	ENSMUSG00000026620.11
chr1	184874261	184874261	1	-	ENSMUSG00000039349.5
chr1	184874235	184874235	1	-	ENSMUSG00000039349.5
chr1	184874181	184874181	1	-	ENSMUSG00000039349.5
chr1	184874173	184874173	1	-	ENSMUSG00000039349.5
chr1	184874126	184874126	1	-	ENSMUSG00000039349.5
chr1	183358935	183358935	1	-	ENSMUSG00000056050.13
chr1	183358845	183358845	1	-	ENSMUSG00000056050.13
chr1	183358755	183358755	1	-	ENSMUSG00000056050.13
chr1	183358678	183358678	1	-	ENSMUSG00000056050.13
chr1	183358622	183358622	1	-	ENSMUSG00000056050.13
chr1	183358051	183358051	1	-	ENSMUSG00000056050.13
chr1	183357643	183357643	1	-	ENSMUSG00000056050.13
chr1	183357563	183357563	1	-	ENSMUSG00000056050.13
chr1	183357510	183357510	1	-	ENSMUSG00000056050.13
chr1	183356750	183356750	1	-	ENSMUSG00000056050.13
chr1	183356419	183356419	1	-	ENSMUSG00000056050.13
chr1	183327340	183327340	1	-	ENSMUSG00000056050.13
chr1	183327304	183327304	1	-	ENSMUSG00000056050.13
chr1	182317172	182317172	1	-	ENSMUSG00000047539.9
chr1	182317092	182317092	1	-	ENSMUSG00000047539.9
chr1	182317062	182317062	1	-	ENSMUSG00000047539.9
chr1	182317057	182317057	1	-	ENSMUSG00000047539.9
chr1	182316998	182316998	1	-	ENSMUSG00000047539.9
chr1	182316931	182316931	1	-	ENSMUSG00000047539.9
chr1	182316778	182316778	1	-	ENSMUSG00000047539.9
chr1	182279548	182279548	1	-	ENSMUSG00000038633.5
chr1	182279105	182279105	1	-	ENSMUSG00000038633.5
chr1	182279052	182279052	1	-	ENSMUSG00000038633.5
chr1	182276823	182276823	1	-	ENSMUSG00000038633.5
chr1	182276406	182276406	1	-	ENSMUSG00000038633.5
chr1	181956517	181956517	1	-	ENSMUSG00000022995.16
chr1	181905715	181905715	1	-	ENSMUSG00000022995.16
chr1	181905709	181905709	1	-	ENSMUSG00000022995.16
chr1	181905524	181905524	1	-	ENSMUSG00000022995.16
chr1	181905398	181905398	1	-	ENSMUSG00000022995.16
chr1	181905079	181905079	1	-	ENSMUSG00000022995.16
chr1	181903817	181903817	1	-	ENSMUSG00000022995.16
chr1	181903497	181903497	1	-	ENSMUSG00000022995.16
chr1	181903456	181903456	1	-	ENSMUSG00000022995.16
chr1	181903426	181903426	1	-	ENSMUSG00000022995.16
chr1	181903387	181903387	1	-	ENSMUSG00000022995.16
chr1	181903363	181903363	1	-	ENSMUSG00000022995.16
chr1	181903336	181903336	1	-	ENSMUSG00000022995.16
chr1	181903191	181903191	1	-	ENSMUSG00000022995.16
chr1	181903105	181903105	1	-	ENSMUSG00000022995.16
chr1	181816862	181816862	1	-	ENSMUSG00000004880.11
chr1	181816798	181816798	1	-	ENSMUSG00000004880.11
chr1	181177710	181177710	1	-	ENSMUSG00000038733.14
chr1	181177590	181177590	1	-	ENSMUSG00000038733.14
chr1	181177554	181177554	1	-	ENSMUSG00000038733.14
chr1	181114233	181114233	1	-	ENSMUSG00000026516.8
chr1	179762906	179762906	1	-	ENSMUSG00000026491.13
chr1	179762777	179762777	1	-	ENSMUSG00000026491.13
chr1	179762691	179762691	1	-	ENSMUSG00000026491.13
chr1	179753939	179753939	1	-	ENSMUSG00000026491.13
chr1	179753921	179753921	1	-	ENSMUSG00000026491.13
chr1	179753712	179753712	1	-	ENSMUSG00000026491.13
chr1	179753682	179753682	1	-	ENSMUSG00000026491.13
chr1	179753475	179753475	1	-	ENSMUSG00000026491.13
chr1	179753433	179753433	1	-	ENSMUSG00000026491.13
chr1	179753228	179753228	1	-	ENSMUSG00000026491.13
chr1	179753155	179753155	1	-	ENSMUSG00000026491.13
chr1	179752974	179752974	1	-	ENSMUSG00000026491.13
chr1	179752792	179752792	1	-	ENSMUSG00000026491.13
chr1	179752459	179752459	1	-	ENSMUSG00000026491.13
chr1	179752413	179752413	1	-	ENSMUSG00000026491.13
chr1	179752382	179752382	1	-	ENSMUSG00000026491.13
chr1	179746422	179746422	1	-	ENSMUSG00000026491.13
chr1	179746401	179746401	1	-	ENSMUSG00000026491.13
chr1	179745503	179745503	1	-	ENSMUSG00000026491.13
chr1	179745496	179745496	1	-	ENSMUSG00000026491.13
chr1	179745301	179745301	1	-	ENSMUSG00000026491.13
chr1	179745157	179745157	1	-	ENSMUSG00000026491.13
chr1	178332172	178332172	1	-	ENSMUSG00000039630.10
chr1	178329336	178329336	1	-	ENSMUSG00000039630.10
chr1	178321476	178321476	1	-	ENSMUSG00000039630.10
chr1	177764197	177764197	1	-	ENSMUSG00000015961.8
chr1	177764156	177764156	1	-	ENSMUSG00000015961.8
chr1	177764109	177764109	1	-	ENSMUSG00000015961.8
chr1	177764000	177764000	1	-	ENSMUSG00000015961.8
chr1	177763972	177763972	1	-	ENSMUSG00000015961.8
chr1	176774655	176774655	1	-	ENSMUSG00000057335.11
chr1	176774596	176774596	1	-	ENSMUSG00000057335.11
chr1	176756699	176756699	1	-	ENSMUSG00000057335.11
chr1	176755254	176755254	1	-	ENSMUSG00000057335.11
chr1	175686716	175686716	1	-	ENSMUSG00000026525.9
chr1	175686608	175686608	1	-	ENSMUSG00000026525.9
chr1	175686277	175686277	1	-	ENSMUSG00000026525.9
chr1	175601493	175601493	1	-	ENSMUSG00000026526.14
chr1	172067430	172067430	1	-	ENSMUSG00000003458.12
chr1	172066586	172066586	1	-	ENSMUSG00000003458.12
chr1	172009936	172009936	1	-	ENSMUSG00000026556.15
chr1	172004809	172004809	1	-	ENSMUSG00000026556.15
chr1	172004787	172004787	1	-	ENSMUSG00000026556.15
chr1	172004602	172004602	1	-	ENSMUSG00000026556.15
chr1	171342522	171342522	1	-	ENSMUSG00000013997.10
chr1	171342500	171342500	1	-	ENSMUSG00000013997.10
chr1	171342427	171342427	1	-	ENSMUSG00000013997.10
chr1	171342372	171342372	1	-	ENSMUSG00000013997.10
chr1	171288868	171288868	1	-	ENSMUSG00000062963.10
chr1	171288860	171288860	1	-	ENSMUSG00000062963.10
chr1	171286755	171286755	1	-	ENSMUSG00000053483.13
chr1	171286597	171286597	1	-	ENSMUSG00000053483.13
chr1	171219456	171219456	1	-	ENSMUSG00000005674.9
chr1	171219381	171219381	1	-	ENSMUSG00000005674.9
chr1	171219358	171219358	1	-	ENSMUSG00000005674.9
chr1	171129576	171129576	1	-	ENSMUSG00000058076.12
chr1	171129464	171129464	1	-	ENSMUSG00000058076.12
chr1	170874517	170874517	1	-	ENSMUSG00000026659.13
chr1	170874408	170874408	1	-	ENSMUSG00000026659.13
chr1	170874401	170874401	1	-	ENSMUSG00000026659.13
chr1	170874314	170874314	1	-	ENSMUSG00000026659.13
chr1	170874304	170874304	1	-	ENSMUSG00000026659.13
chr1	170709852	170709852	1	-	ENSMUSG00000026663.6
chr1	170709803	170709803	1	-	ENSMUSG00000026663.6
chr1	170166784	170166784	1	-	ENSMUSG00000026670.15
chr1	170142410	170142410	1	-	ENSMUSG00000026670.15
chr1	170142395	170142395	1	-	ENSMUSG00000026670.15
chr1	170142347	170142347	1	-	ENSMUSG00000026670.15
chr1	170142188	170142188	1	-	ENSMUSG00000026670.15
chr1	169952889	169952889	1	-	ENSMUSG00000026675.12
chr1	167226338	167226338	1	-	ENSMUSG00000026558.13
chr1	167226221	167226221	1	-	ENSMUSG00000026558.13
chr1	167226195	167226195	1	-	ENSMUSG00000026558.13
chr1	167226170	167226170	1	-	ENSMUSG00000026558.13
chr1	167225875	167225875	1	-	ENSMUSG00000026558.13
chr1	166100381	166100381	1	-	ENSMUSG00000026564.9
chr1	166099430	166099430	1	-	ENSMUSG00000026564.9
chr1	166098629	166098629	1	-	ENSMUSG00000026564.9
chr1	166098475	166098475	1	-	ENSMUSG00000026564.9
chr1	165875503	165875503	1	-	ENSMUSG00000026565.18
chr1	165875495	165875495	1	-	ENSMUSG00000026565.18
chr1	165865386	165865386	1	-	ENSMUSG00000026565.18
chr1	165593592	165593592	1	-	ENSMUSG00000026566.15
chr1	165593505	165593505	1	-	ENSMUSG00000026566.15
chr1	165592600	165592600	1	-	ENSMUSG00000026566.15
chr1	165592565	165592565	1	-	ENSMUSG00000026566.15
chr1	165215765	165215765	1	-	ENSMUSG00000040843.10
chr1	165215485	165215485	1	-	ENSMUSG00000040843.10
chr1	165215402	165215402	1	-	ENSMUSG00000040843.10
chr1	165215377	165215377	1	-	ENSMUSG00000040843.10
chr1	164438502	164438502	1	-	ENSMUSG00000026576.12
chr1	164438382	164438382	1	-	ENSMUSG00000026576.12
chr1	164438343	164438343	1	-	ENSMUSG00000026576.12
chr1	164438322	164438322	1	-	ENSMUSG00000026576.12
chr1	164438200	164438200	1	-	ENSMUSG00000026576.12
chr1	164438183	164438183	1	-	ENSMUSG00000026576.12
chr1	164302386	164302386	1	-	ENSMUSG00000026577.13
chr1	163386490	163386490	1	-	ENSMUSG00000040124.5
chr1	163386397	163386397	1	-	ENSMUSG00000040124.5
chr1	163386307	163386307	1	-	ENSMUSG00000040124.5
chr1	162706538	162706538	1	-	ENSMUSG00000040225.15
chr1	162706507	162706507	1	-	ENSMUSG00000040225.15
chr1	162706245	162706245	1	-	ENSMUSG00000040225.15
chr1	162706149	162706149	1	-	ENSMUSG00000040225.15
chr1	162705765	162705765	1	-	ENSMUSG00000040225.15
chr1	162705641	162705641	1	-	ENSMUSG00000040225.15
chr1	162705621	162705621	1	-	ENSMUSG00000040225.15
chr1	162705458	162705458	1	-	ENSMUSG00000040225.15
chr1	162705323	162705323	1	-	ENSMUSG00000040225.15
chr1	162705290	162705290	1	-	ENSMUSG00000040225.15
chr1	162705087	162705087	1	-	ENSMUSG00000040225.15
chr1	162697549	162697549	1	-	ENSMUSG00000040225.15
chr1	162673595	162673595	1	-	ENSMUSG00000040225.15
chr1	162673562	162673562	1	-	ENSMUSG00000040225.15
chr1	162673452	162673452	1	-	ENSMUSG00000040225.15
chr1	162673447	162673447	1	-	ENSMUSG00000040225.15
chr1	162673315	162673315	1	-	ENSMUSG00000040225.15
chr1	162673090	162673090	1	-	ENSMUSG00000040225.15
chr1	162672892	162672892	1	-	ENSMUSG00000040225.15
chr1	162672206	162672206	1	-	ENSMUSG00000040225.15
chr1	162546262	162546262	1	-	ENSMUSG00000026694.19
chr1	162546002	162546002	1	-	ENSMUSG00000026694.19
chr1	162545869	162545869	1	-	ENSMUSG00000026694.19
chr1	162534505	162534505	1	-	ENSMUSG00000026694.19
chr1	162534489	162534489	1	-	ENSMUSG00000026694.19
chr1	162534353	162534353	1	-	ENSMUSG00000026694.19
chr1	162534293	162534293	1	-	ENSMUSG00000026694.19
chr1	162534237	162534237	1	-	ENSMUSG00000026694.19
chr1	162533903	162533903	1	-	ENSMUSG00000026694.19
chr1	162533892	162533892	1	-	ENSMUSG00000026694.19
chr1	162533841	162533841	1	-	ENSMUSG00000026694.19
chr1	161834904	161834904	1	-	ENSMUSG00000040297.12
chr1	161834711	161834711	1	-	ENSMUSG00000040297.12
chr1	161834701	161834701	1	-	ENSMUSG00000040297.12
chr1	161834679	161834679	1	-	ENSMUSG00000040297.12
chr1	161834298	161834298	1	-	ENSMUSG00000040297.12
chr1	161834214	161834214	1	-	ENSMUSG00000040297.12
chr1	161818561	161818561	1	-	ENSMUSG00000040297.12
chr1	161818548	161818548	1	-	ENSMUSG00000040297.12
chr1	161818542	161818542	1	-	ENSMUSG00000040297.12
chr1	161818467	161818467	1	-	ENSMUSG00000040297.12
chr1	161241477	161241477	1	-	ENSMUSG00000026701.15
chr1	161241346	161241346	1	-	ENSMUSG00000026701.15
chr1	161241261	161241261	1	-	ENSMUSG00000026701.15
chr1	161109448	161109448	1	-	ENSMUSG00000026705.16
chr1	161109401	161109401	1	-	ENSMUSG00000026705.16
chr1	161070355	161070355	1	-	ENSMUSG00000026709.10
chr1	161032053	161032053	1	-	ENSMUSG00000043467.19
chr1	160203543	160203543	1	-	ENSMUSG00000014226.10
chr1	160203371	160203371	1	-	ENSMUSG00000014226.10
chr1	157176131	157176131	1	-	ENSMUSG00000070565.11
chr1	156809116	156809116	1	-	ENSMUSG00000026594.14
chr1	156809039	156809039	1	-	ENSMUSG00000026594.14
chr1	156808970	156808970	1	-	ENSMUSG00000026594.14
chr1	156808961	156808961	1	-	ENSMUSG00000026594.14
chr1	156808960	156808960	1	-	ENSMUSG00000026594.14
chr1	156808940	156808940	1	-	ENSMUSG00000026594.14
chr1	156705968	156705968	1	-	ENSMUSG00000033557.17
chr1	156705909	156705909	1	-	ENSMUSG00000033557.17
chr1	156705875	156705875	1	-	ENSMUSG00000033557.17
chr1	156705729	156705729	1	-	ENSMUSG00000033557.17
chr1	156681523	156681523	1	-	ENSMUSG00000033557.17
chr1	156681473	156681473	1	-	ENSMUSG00000033557.17
chr1	156681458	156681458	1	-	ENSMUSG00000033557.17
chr1	156681388	156681388	1	-	ENSMUSG00000033557.17
chr1	156678908	156678908	1	-	ENSMUSG00000033557.17
chr1	156655528	156655528	1	-	ENSMUSG00000060519.11
chr1	156655519	156655519	1	-	ENSMUSG00000060519.11
chr1	156655463	156655463	1	-	ENSMUSG00000060519.11
chr1	156655354	156655354	1	-	ENSMUSG00000060519.11
chr1	156007651	156007651	1	-	ENSMUSG00000026466.16
chr1	156007627	156007627	1	-	ENSMUSG00000026466.16
chr1	156007319	156007319	1	-	ENSMUSG00000026466.16
chr1	156007193	156007193	1	-	ENSMUSG00000026466.16
chr1	156007146	156007146	1	-	ENSMUSG00000026466.16
chr1	156007141	156007141	1	-	ENSMUSG00000026466.16
chr1	156007019	156007019	1	-	ENSMUSG00000026466.16
chr1	156006953	156006953	1	-	ENSMUSG00000026466.16
chr1	155862580	155862580	1	-	ENSMUSG00000033671.18
chr1	155848462	155848462	1	-	ENSMUSG00000033671.18
chr1	155098174	155098174	1	-	ENSMUSG00000056708.5
chr1	155098153	155098153	1	-	ENSMUSG00000056708.5
chr1	153473191	153473191	1	-	ENSMUSG00000042699.11
chr1	153457605	153457605	1	-	ENSMUSG00000042699.11
chr1	153456062	153456062	1	-	ENSMUSG00000042699.11
chr1	153332433	153332433	1	-	ENSMUSG00000026478.14
chr1	153332308	153332308	1	-	ENSMUSG00000026478.14
chr1	153223709	153223709	1	-	ENSMUSG00000026478.14
chr1	153221639	153221639	1	-	ENSMUSG00000026478.14
chr1	153221582	153221582	1	-	ENSMUSG00000026478.14
chr1	153221570	153221570	1	-	ENSMUSG00000026478.14
chr1	153221296	153221296	1	-	ENSMUSG00000026478.14
chr1	153221240	153221240	1	-	ENSMUSG00000026478.14
chr1	153221127	153221127	1	-	ENSMUSG00000026478.14
chr1	153221115	153221115	1	-	ENSMUSG00000026478.14
chr1	153220937	153220937	1	-	ENSMUSG00000026478.14
chr1	153220642	153220642	1	-	ENSMUSG00000026478.14
chr1	153219918	153219918	1	-	ENSMUSG00000026478.14
chr1	153219636	153219636	1	-	ENSMUSG00000026478.14
chr1	153219631	153219631	1	-	ENSMUSG00000026478.14
chr1	153219178	153219178	1	-	ENSMUSG00000026478.14
chr1	152844291	152844291	1	-	ENSMUSG00000042772.15
chr1	152839234	152839234	1	-	ENSMUSG00000042772.15
chr1	152839210	152839210	1	-	ENSMUSG00000042772.15
chr1	152839076	152839076	1	-	ENSMUSG00000042772.15
chr1	152838918	152838918	1	-	ENSMUSG00000042772.15
chr1	152838740	152838740	1	-	ENSMUSG00000042772.15
chr1	152837213	152837213	1	-	ENSMUSG00000042772.15
chr1	152383357	152383357	1	-	ENSMUSG00000014980.14
chr1	152370923	152370923	1	-	ENSMUSG00000014980.14
chr1	151471233	151471233	1	-	ENSMUSG00000026484.13
chr1	151410880	151410880	1	-	ENSMUSG00000052748.14
chr1	150361508	150361508	1	-	ENSMUSG00000006010.14
chr1	143770750	143770750	1	-	ENSMUSG00000018199.9
chr1	143757606	143757606	1	-	ENSMUSG00000018199.9
chr1	143757555	143757555	1	-	ENSMUSG00000018199.9
chr1	143608456	143608456	1	-	ENSMUSG00000026361.9
chr1	143093489	143093489	1	-	ENSMUSG00000101795.2
chr1	143093482	143093482	1	-	ENSMUSG00000101795.2
chr1	138486607	138486607	1	-	ENSMUSG00000026393.10
chr1	136940943	136940943	1	-	ENSMUSG00000026398.14
chr1	136940875	136940875	1	-	ENSMUSG00000026398.14
chr1	136940818	136940818	1	-	ENSMUSG00000026398.14
chr1	136940598	136940598	1	-	ENSMUSG00000026398.14
chr1	136845612	136845612	1	-	ENSMUSG00000026398.14
chr1	136845427	136845427	1	-	ENSMUSG00000026398.14
chr1	136845381	136845381	1	-	ENSMUSG00000026398.14
chr1	136845274	136845274	1	-	ENSMUSG00000026398.14
chr1	136845267	136845267	1	-	ENSMUSG00000026398.14
chr1	136845223	136845223	1	-	ENSMUSG00000026398.14
chr1	136844934	136844934	1	-	ENSMUSG00000026398.14
chr1	136282241	136282241	1	-	ENSMUSG00000041570.14
chr1	136281819	136281819	1	-	ENSMUSG00000041570.14
chr1	136281611	136281611	1	-	ENSMUSG00000041570.14
chr1	136280626	136280626	1	-	ENSMUSG00000041570.14
chr1	136280533	136280533	1	-	ENSMUSG00000041570.14
chr1	136271040	136271040	1	-	ENSMUSG00000041570.14
chr1	136271036	136271036	1	-	ENSMUSG00000041570.14
chr1	136270940	136270940	1	-	ENSMUSG00000041570.14
chr1	136270863	136270863	1	-	ENSMUSG00000041570.14
chr1	136270735	136270735	1	-	ENSMUSG00000041570.14
chr1	136270576	136270576	1	-	ENSMUSG00000041570.14
chr1	135584781	135584781	1	-	ENSMUSG00000009418.16
chr1	135584706	135584706	1	-	ENSMUSG00000009418.16
chr1	135584666	135584666	1	-	ENSMUSG00000009418.16
chr1	135470695	135470695	1	-	ENSMUSG00000009418.16
chr1	135441279	135441279	1	-	ENSMUSG00000009418.16
chr1	135441234	135441234	1	-	ENSMUSG00000009418.16
chr1	135440982	135440982	1	-	ENSMUSG00000009418.16
chr1	135438637	135438637	1	-	ENSMUSG00000009418.16
chr1	135394217	135394217	1	-	ENSMUSG00000041879.13
chr1	135389505	135389505	1	-	ENSMUSG00000041879.13
chr1	135385381	135385381	1	-	ENSMUSG00000041879.13
chr1	135385319	135385319	1	-	ENSMUSG00000041879.13
chr1	135385287	135385287	1	-	ENSMUSG00000041879.13
chr1	135385246	135385246	1	-	ENSMUSG00000041879.13
chr1	135385183	135385183	1	-	ENSMUSG00000041879.13
chr1	135385144	135385144	1	-	ENSMUSG00000041879.13
chr1	135383300	135383300	1	-	ENSMUSG00000041879.13
chr1	135383252	135383252	1	-	ENSMUSG00000041879.13
chr1	135383162	135383162	1	-	ENSMUSG00000041879.13
chr1	135382759	135382759	1	-	ENSMUSG00000041879.13
chr1	135301916	135301916	1	-	ENSMUSG00000062580.9
chr1	135301884	135301884	1	-	ENSMUSG00000062580.9
chr1	135301765	135301765	1	-	ENSMUSG00000062580.9
chr1	135254252	135254252	1	-	ENSMUSG00000003051.13
chr1	135254245	135254245	1	-	ENSMUSG00000003051.13
chr1	135254228	135254228	1	-	ENSMUSG00000003051.13
chr1	135254220	135254220	1	-	ENSMUSG00000003051.13
chr1	135254200	135254200	1	-	ENSMUSG00000003051.13
chr1	135253990	135253990	1	-	ENSMUSG00000003051.13
chr1	135253935	135253935	1	-	ENSMUSG00000003051.13
chr1	135253922	135253922	1	-	ENSMUSG00000003051.13
chr1	135253876	135253876	1	-	ENSMUSG00000003051.13
chr1	135253690	135253690	1	-	ENSMUSG00000003051.13
chr1	134355603	134355603	1	-	ENSMUSG00000042305.12
chr1	133659991	133659991	1	-	ENSMUSG00000102976.6
chr1	133659585	133659585	1	-	ENSMUSG00000102976.6
chr1	133659519	133659519	1	-	ENSMUSG00000102976.6
chr1	133658688	133658688	1	-	ENSMUSG00000102976.6
chr1	133658127	133658127	1	-	ENSMUSG00000102976.6
chr1	133658094	133658094	1	-	ENSMUSG00000102976.6
chr1	133657808	133657808	1	-	ENSMUSG00000102976.6
chr1	133657609	133657609	1	-	ENSMUSG00000102976.6
chr1	133657542	133657542	1	-	ENSMUSG00000102976.6
chr1	133657414	133657414	1	-	ENSMUSG00000102976.6
chr1	133657361	133657361	1	-	ENSMUSG00000102976.6
chr1	133656791	133656791	1	-	ENSMUSG00000102976.6
chr1	133656752	133656752	1	-	ENSMUSG00000102976.6
chr1	133656704	133656704	1	-	ENSMUSG00000102976.6
chr1	133627130	133627130	1	-	ENSMUSG00000102976.6
chr1	133626986	133626986	1	-	ENSMUSG00000102976.6
chr1	133621495	133621495	1	-	ENSMUSG00000102976.6
chr1	133621482	133621482	1	-	ENSMUSG00000102976.6
chr1	133621380	133621380	1	-	ENSMUSG00000102976.6
chr1	133621265	133621265	1	-	ENSMUSG00000102976.6
chr1	133621235	133621235	1	-	ENSMUSG00000102976.6
chr1	133621119	133621119	1	-	ENSMUSG00000102976.6
chr1	133620668	133620668	1	-	ENSMUSG00000102976.6
chr1	133620408	133620408	1	-	ENSMUSG00000102976.6
chr1	133620392	133620392	1	-	ENSMUSG00000102976.6
chr1	133620321	133620321	1	-	ENSMUSG00000102976.6
chr1	133620241	133620241	1	-	ENSMUSG00000102976.6
chr1	133620213	133620213	1	-	ENSMUSG00000102976.6
chr1	133620190	133620190	1	-	ENSMUSG00000102976.6
chr1	133620171	133620171	1	-	ENSMUSG00000102976.6
chr1	133383703	133383703	1	-	ENSMUSG00000070643.11
chr1	133383655	133383655	1	-	ENSMUSG00000070643.11
chr1	133383568	133383568	1	-	ENSMUSG00000070643.11
chr1	133383551	133383551	1	-	ENSMUSG00000070643.11
chr1	133383412	133383412	1	-	ENSMUSG00000070643.11
chr1	133383380	133383380	1	-	ENSMUSG00000070643.11
chr1	132992117	132992117	1	-	ENSMUSG00000054387.13
chr1	132991998	132991998	1	-	ENSMUSG00000054387.13
chr1	132991960	132991960	1	-	ENSMUSG00000054387.13
chr1	132991786	132991786	1	-	ENSMUSG00000054387.13
chr1	131292769	131292769	1	-	ENSMUSG00000026425.15
chr1	131289721	131289721	1	-	ENSMUSG00000026425.15
chr1	131289533	131289533	1	-	ENSMUSG00000026425.15
chr1	131286922	131286922	1	-	ENSMUSG00000026425.15
chr1	131286836	131286836	1	-	ENSMUSG00000026425.15
chr1	131286750	131286750	1	-	ENSMUSG00000026425.15
chr1	131286720	131286720	1	-	ENSMUSG00000026425.15
chr1	131286702	131286702	1	-	ENSMUSG00000026425.15
chr1	131129830	131129830	1	-	ENSMUSG00000016526.8
chr1	131129748	131129748	1	-	ENSMUSG00000016526.8
chr1	131129571	131129571	1	-	ENSMUSG00000016526.8
chr1	131129235	131129235	1	-	ENSMUSG00000016526.8
chr1	131129223	131129223	1	-	ENSMUSG00000016526.8
chr1	131129200	131129200	1	-	ENSMUSG00000016526.8
chr1	131129116	131129116	1	-	ENSMUSG00000016526.8
chr1	131129107	131129107	1	-	ENSMUSG00000016526.8
chr1	131129066	131129066	1	-	ENSMUSG00000016526.8
chr1	131129062	131129062	1	-	ENSMUSG00000016526.8
chr1	131128993	131128993	1	-	ENSMUSG00000016526.8
chr1	131128840	131128840	1	-	ENSMUSG00000016526.8
chr1	131128791	131128791	1	-	ENSMUSG00000016526.8
chr1	131128540	131128540	1	-	ENSMUSG00000016526.8
chr1	131128527	131128527	1	-	ENSMUSG00000016526.8
chr1	131128516	131128516	1	-	ENSMUSG00000016526.8
chr1	131054476	131054476	1	-	ENSMUSG00000016528.10
chr1	130690808	130690808	1	-	ENSMUSG00000101904.1
chr1	130690792	130690792	1	-	ENSMUSG00000101904.1
chr1	130690788	130690788	1	-	ENSMUSG00000101904.1
chr1	128331916	128331916	1	-	ENSMUSG00000026355.11
chr1	128331906	128331906	1	-	ENSMUSG00000026355.11
chr1	128331879	128331879	1	-	ENSMUSG00000026355.11
chr1	128331859	128331859	1	-	ENSMUSG00000026355.11
chr1	128331782	128331782	1	-	ENSMUSG00000026355.11
chr1	128331709	128331709	1	-	ENSMUSG00000026355.11
chr1	127976485	127976485	1	-	ENSMUSG00000036086.16
chr1	127959924	127959924	1	-	ENSMUSG00000036086.16
chr1	127954803	127954803	1	-	ENSMUSG00000036086.16
chr1	125393533	125393533	1	-	ENSMUSG00000026341.16
chr1	121561788	121561788	1	-	ENSMUSG00000001674.11
chr1	121553974	121553974	1	-	ENSMUSG00000001674.11
chr1	120116430	120116430	1	-	ENSMUSG00000026385.16
chr1	120113417	120113417	1	-	ENSMUSG00000026385.16
chr1	120067675	120067675	1	-	ENSMUSG00000050777.7
chr1	119659801	119659801	1	-	ENSMUSG00000026384.13
chr1	119659770	119659770	1	-	ENSMUSG00000026384.13
chr1	119659711	119659711	1	-	ENSMUSG00000026384.13
chr1	119548768	119548768	1	-	ENSMUSG00000026383.14
chr1	119548692	119548692	1	-	ENSMUSG00000026383.14
chr1	119471694	119471694	1	-	ENSMUSG00000004451.14
chr1	119471583	119471583	1	-	ENSMUSG00000004451.14
chr1	119471518	119471518	1	-	ENSMUSG00000004451.14
chr1	118837175	118837175	1	-	ENSMUSG00000048402.14
chr1	118836291	118836291	1	-	ENSMUSG00000048402.14
chr1	118836268	118836268	1	-	ENSMUSG00000048402.14
chr1	118836224	118836224	1	-	ENSMUSG00000048402.14
chr1	118836163	118836163	1	-	ENSMUSG00000048402.14
chr1	118836014	118836014	1	-	ENSMUSG00000048402.14
chr1	118835530	118835530	1	-	ENSMUSG00000048402.14
chr1	118835439	118835439	1	-	ENSMUSG00000048402.14
chr1	118835011	118835011	1	-	ENSMUSG00000048402.14
chr1	118834544	118834544	1	-	ENSMUSG00000048402.14
chr1	118834459	118834459	1	-	ENSMUSG00000048402.14
chr1	118834412	118834412	1	-	ENSMUSG00000048402.14
chr1	118834407	118834407	1	-	ENSMUSG00000048402.14
chr1	118304694	118304694	1	-	ENSMUSG00000026374.14
chr1	118300958	118300958	1	-	ENSMUSG00000026374.14
chr1	118300925	118300925	1	-	ENSMUSG00000026374.14
chr1	118300655	118300655	1	-	ENSMUSG00000026374.14
chr1	118300615	118300615	1	-	ENSMUSG00000026374.14
chr1	118300476	118300476	1	-	ENSMUSG00000026374.14
chr1	118300236	118300236	1	-	ENSMUSG00000026374.14
chr1	106772257	106772257	1	-	ENSMUSG00000009907.17
chr1	106771674	106771674	1	-	ENSMUSG00000009907.17
chr1	106771388	106771388	1	-	ENSMUSG00000009907.17
chr1	106724822	106724822	1	-	ENSMUSG00000009905.5
chr1	106724787	106724787	1	-	ENSMUSG00000009905.5
chr1	106724749	106724749	1	-	ENSMUSG00000009905.5
chr1	97761565	97761565	1	-	ENSMUSG00000040648.14
chr1	97707678	97707678	1	-	ENSMUSG00000040648.14
chr1	97707640	97707640	1	-	ENSMUSG00000040648.14
chr1	97707404	97707404	1	-	ENSMUSG00000040648.14
chr1	97706867	97706867	1	-	ENSMUSG00000040648.14
chr1	97646169	97646169	1	-	ENSMUSG00000044768.16
chr1	94469736	94469736	1	-	ENSMUSG00000100347.1
chr1	93800795	93800795	1	-	ENSMUSG00000026281.15
chr1	93800695	93800695	1	-	ENSMUSG00000026281.15
chr1	93792790	93792790	1	-	ENSMUSG00000026281.15
chr1	93754508	93754508	1	-	ENSMUSG00000026279.14
chr1	93750875	93750875	1	-	ENSMUSG00000026279.14
chr1	93750859	93750859	1	-	ENSMUSG00000026279.14
chr1	93750558	93750558	1	-	ENSMUSG00000026279.14
chr1	93750422	93750422	1	-	ENSMUSG00000026279.14
chr1	93750308	93750308	1	-	ENSMUSG00000026279.14
chr1	93622417	93622417	1	-	ENSMUSG00000026277.14
chr1	93622375	93622375	1	-	ENSMUSG00000026277.14
chr1	93622207	93622207	1	-	ENSMUSG00000026277.14
chr1	93430205	93430205	1	-	ENSMUSG00000034088.15
chr1	93417221	93417221	1	-	ENSMUSG00000034088.15
chr1	93407932	93407932	1	-	ENSMUSG00000034088.15
chr1	93407895	93407895	1	-	ENSMUSG00000034088.15
chr1	93321853	93321853	1	-	ENSMUSG00000026274.11
chr1	93321614	93321614	1	-	ENSMUSG00000026274.11
chr1	93321496	93321496	1	-	ENSMUSG00000026274.11
chr1	93310053	93310053	1	-	ENSMUSG00000026274.11
chr1	93304669	93304669	1	-	ENSMUSG00000026273.13
chr1	93301626	93301626	1	-	ENSMUSG00000026273.13
chr1	93301547	93301547	1	-	ENSMUSG00000026273.13
chr1	93301409	93301409	1	-	ENSMUSG00000026273.13
chr1	92637242	92637242	1	-	ENSMUSG00000073616.10
chr1	92439776	92439776	1	-	ENSMUSG00000026260.12
chr1	91932954	91932954	1	-	ENSMUSG00000026313.16
chr1	91932822	91932822	1	-	ENSMUSG00000026313.16
chr1	91932781	91932781	1	-	ENSMUSG00000026313.16
chr1	91932732	91932732	1	-	ENSMUSG00000026313.16
chr1	91932727	91932727	1	-	ENSMUSG00000026313.16
chr1	91932602	91932602	1	-	ENSMUSG00000026313.16
chr1	91412157	91412157	1	-	ENSMUSG00000067071.8
chr1	91411719	91411719	1	-	ENSMUSG00000067071.8
chr1	89928602	89928602	1	-	ENSMUSG00000034486.8
chr1	89928537	89928537	1	-	ENSMUSG00000034486.8
chr1	89928393	89928393	1	-	ENSMUSG00000034486.8
chr1	88700787	88700787	1	-	ENSMUSG00000049866.12
chr1	88700677	88700677	1	-	ENSMUSG00000049866.12
chr1	88700611	88700611	1	-	ENSMUSG00000049866.12
chr1	88700564	88700564	1	-	ENSMUSG00000049866.12
chr1	88700408	88700408	1	-	ENSMUSG00000049866.12
chr1	88266214	88266214	1	-	ENSMUSG00000044783.16
chr1	88266168	88266168	1	-	ENSMUSG00000044783.16
chr1	88265891	88265891	1	-	ENSMUSG00000044783.16
chr1	88265508	88265508	1	-	ENSMUSG00000044783.16
chr1	88265394	88265394	1	-	ENSMUSG00000044783.16
chr1	88265303	88265303	1	-	ENSMUSG00000044783.16
chr1	88265281	88265281	1	-	ENSMUSG00000044783.16
chr1	88265090	88265090	1	-	ENSMUSG00000044783.16
chr1	88265044	88265044	1	-	ENSMUSG00000044783.16
chr1	88264511	88264511	1	-	ENSMUSG00000044783.16
chr1	88264492	88264492	1	-	ENSMUSG00000044783.16
chr1	88264303	88264303	1	-	ENSMUSG00000044783.16
chr1	88264290	88264290	1	-	ENSMUSG00000044783.16
chr1	88263903	88263903	1	-	ENSMUSG00000044783.16
chr1	87946515	87946515	1	-	ENSMUSG00000005501.14
chr1	86543450	86543450	1	-	ENSMUSG00000026239.14
chr1	86357298	86357298	1	-	ENSMUSG00000026234.12
chr1	86357181	86357181	1	-	ENSMUSG00000026234.12
chr1	86350577	86350577	1	-	ENSMUSG00000026234.12
chr1	86350295	86350295	1	-	ENSMUSG00000026234.12
chr1	86347130	86347130	1	-	ENSMUSG00000026234.12
chr1	84794226	84794226	1	-	ENSMUSG00000026219.14
chr1	84794179	84794179	1	-	ENSMUSG00000026219.14
chr1	84794084	84794084	1	-	ENSMUSG00000026219.14
chr1	84793972	84793972	1	-	ENSMUSG00000026219.14
chr1	84793746	84793746	1	-	ENSMUSG00000026219.14
chr1	84793666	84793666	1	-	ENSMUSG00000026219.14
chr1	84793598	84793598	1	-	ENSMUSG00000026219.14
chr1	84724806	84724806	1	-	ENSMUSG00000026219.14
chr1	84724715	84724715	1	-	ENSMUSG00000026219.14
chr1	84724697	84724697	1	-	ENSMUSG00000026219.14
chr1	84724670	84724670	1	-	ENSMUSG00000026219.14
chr1	84724666	84724666	1	-	ENSMUSG00000026219.14
chr1	84724471	84724471	1	-	ENSMUSG00000026219.14
chr1	84037567	84037567	1	-	ENSMUSG00000045658.16
chr1	84037554	84037554	1	-	ENSMUSG00000045658.16
chr1	84037550	84037550	1	-	ENSMUSG00000045658.16
chr1	80267125	80267125	1	-	ENSMUSG00000004364.14
chr1	80267036	80267036	1	-	ENSMUSG00000004364.14
chr1	77507115	77507115	1	-	ENSMUSG00000026235.14
chr1	77507051	77507051	1	-	ENSMUSG00000026235.14
chr1	77506898	77506898	1	-	ENSMUSG00000026235.14
chr1	77506634	77506634	1	-	ENSMUSG00000026235.14
chr1	77373595	77373595	1	-	ENSMUSG00000026235.14
chr1	77373558	77373558	1	-	ENSMUSG00000026235.14
chr1	77373489	77373489	1	-	ENSMUSG00000026235.14
chr1	77373272	77373272	1	-	ENSMUSG00000026235.14
chr1	77373157	77373157	1	-	ENSMUSG00000026235.14
chr1	77373108	77373108	1	-	ENSMUSG00000026235.14
chr1	77373085	77373085	1	-	ENSMUSG00000026235.14
chr1	77369304	77369304	1	-	ENSMUSG00000026235.14
chr1	77369278	77369278	1	-	ENSMUSG00000026235.14
chr1	77369205	77369205	1	-	ENSMUSG00000026235.14
chr1	77368816	77368816	1	-	ENSMUSG00000026235.14
chr1	75477715	75477715	1	-	ENSMUSG00000032997.16
chr1	75477608	75477608	1	-	ENSMUSG00000032997.16
chr1	75477509	75477509	1	-	ENSMUSG00000032997.16
chr1	75474937	75474937	1	-	ENSMUSG00000032997.16
chr1	75474844	75474844	1	-	ENSMUSG00000032997.16
chr1	75474829	75474829	1	-	ENSMUSG00000032997.16
chr1	75474679	75474679	1	-	ENSMUSG00000032997.16
chr1	75216490	75216490	1	-	ENSMUSG00000026202.13
chr1	75216373	75216373	1	-	ENSMUSG00000026202.13
chr1	75216217	75216217	1	-	ENSMUSG00000026202.13
chr1	75215935	75215935	1	-	ENSMUSG00000026202.13
chr1	75215782	75215782	1	-	ENSMUSG00000026202.13
chr1	75215754	75215754	1	-	ENSMUSG00000026202.13
chr1	75215644	75215644	1	-	ENSMUSG00000026202.13
chr1	75215568	75215568	1	-	ENSMUSG00000026202.13
chr1	75215533	75215533	1	-	ENSMUSG00000026202.13
chr1	75215359	75215359	1	-	ENSMUSG00000026202.13
chr1	75215321	75215321	1	-	ENSMUSG00000026202.13
chr1	75215172	75215172	1	-	ENSMUSG00000026202.13
chr1	75215106	75215106	1	-	ENSMUSG00000026202.13
chr1	74967570	74967570	1	-	ENSMUSG00000026162.7
chr1	74594249	74594249	1	-	ENSMUSG00000026171.12
chr1	74594091	74594091	1	-	ENSMUSG00000026171.12
chr1	74594053	74594053	1	-	ENSMUSG00000026171.12
chr1	74593964	74593964	1	-	ENSMUSG00000026171.12
chr1	74593957	74593957	1	-	ENSMUSG00000026171.12
chr1	74585595	74585595	1	-	ENSMUSG00000026135.17
chr1	74572344	74572344	1	-	ENSMUSG00000026135.17
chr1	74572151	74572151	1	-	ENSMUSG00000026135.17
chr1	74572060	74572060	1	-	ENSMUSG00000026135.17
chr1	74571913	74571913	1	-	ENSMUSG00000026135.17
chr1	74571016	74571016	1	-	ENSMUSG00000026135.17
chr1	74570791	74570791	1	-	ENSMUSG00000026135.17
chr1	74569878	74569878	1	-	ENSMUSG00000026135.17
chr1	74569800	74569800	1	-	ENSMUSG00000026135.17
chr1	74566890	74566890	1	-	ENSMUSG00000026135.17
chr1	74566820	74566820	1	-	ENSMUSG00000026135.17
chr1	74566801	74566801	1	-	ENSMUSG00000026135.17
chr1	74566782	74566782	1	-	ENSMUSG00000026135.17
chr1	74439307	74439307	1	-	ENSMUSG00000033364.13
chr1	74439258	74439258	1	-	ENSMUSG00000033364.13
chr1	74437867	74437867	1	-	ENSMUSG00000033364.13
chr1	74288664	74288664	1	-	ENSMUSG00000006301.17
chr1	74280127	74280127	1	-	ENSMUSG00000006299.13
chr1	74280002	74280002	1	-	ENSMUSG00000006299.13
chr1	72160562	72160562	1	-	ENSMUSG00000039395.8
chr1	72160068	72160068	1	-	ENSMUSG00000039395.8
chr1	72159979	72159979	1	-	ENSMUSG00000039395.8
chr1	71653066	71653066	1	-	ENSMUSG00000026193.15
chr1	71648059	71648059	1	-	ENSMUSG00000026193.15
chr1	71597438	71597438	1	-	ENSMUSG00000026193.15
chr1	71597386	71597386	1	-	ENSMUSG00000026193.15
chr1	71586030	71586030	1	-	ENSMUSG00000026193.15
chr1	71585884	71585884	1	-	ENSMUSG00000026193.15
chr1	71585755	71585755	1	-	ENSMUSG00000026193.15
chr1	71075066	71075066	1	-	ENSMUSG00000026196.7
chr1	71075016	71075016	1	-	ENSMUSG00000026196.7
chr1	71074856	71074856	1	-	ENSMUSG00000026196.7
chr1	71074775	71074775	1	-	ENSMUSG00000026196.7
chr1	71074661	71074661	1	-	ENSMUSG00000026196.7
chr1	71030623	71030623	1	-	ENSMUSG00000026196.7
chr1	71030503	71030503	1	-	ENSMUSG00000026196.7
chr1	71030489	71030489	1	-	ENSMUSG00000026196.7
chr1	65175266	65175266	1	-	ENSMUSG00000025950.16
chr1	65161887	65161887	1	-	ENSMUSG00000025950.16
chr1	65159514	65159514	1	-	ENSMUSG00000025950.16
chr1	65159090	65159090	1	-	ENSMUSG00000025950.16
chr1	65159031	65159031	1	-	ENSMUSG00000025950.16
chr1	64922098	64922098	1	-	ENSMUSG00000051344.13
chr1	64794723	64794723	1	-	ENSMUSG00000051344.13
chr1	64794668	64794668	1	-	ENSMUSG00000051344.13
chr1	64794611	64794611	1	-	ENSMUSG00000051344.13
chr1	64736686	64736686	1	-	ENSMUSG00000045005.9
chr1	64735815	64735815	1	-	ENSMUSG00000045005.9
chr1	64735749	64735749	1	-	ENSMUSG00000045005.9
chr1	64735525	64735525	1	-	ENSMUSG00000045005.9
chr1	64735450	64735450	1	-	ENSMUSG00000045005.9
chr1	64735408	64735408	1	-	ENSMUSG00000045005.9
chr1	64735279	64735279	1	-	ENSMUSG00000045005.9
chr1	64735137	64735137	1	-	ENSMUSG00000045005.9
chr1	64735132	64735132	1	-	ENSMUSG00000045005.9
chr1	64734937	64734937	1	-	ENSMUSG00000045005.9
chr1	64731642	64731642	1	-	ENSMUSG00000045005.9
chr1	64731587	64731587	1	-	ENSMUSG00000045005.9
chr1	64731527	64731527	1	-	ENSMUSG00000045005.9
chr1	64730959	64730959	1	-	ENSMUSG00000045005.9
chr1	64079150	64079150	1	-	ENSMUSG00000025959.13
chr1	64078977	64078977	1	-	ENSMUSG00000025959.13
chr1	64078950	64078950	1	-	ENSMUSG00000025959.13
chr1	64078942	64078942	1	-	ENSMUSG00000025959.13
chr1	63086337	63086337	1	-	ENSMUSG00000040865.15
chr1	63058907	63058907	1	-	ENSMUSG00000040865.15
chr1	63058869	63058869	1	-	ENSMUSG00000040865.15
chr1	63058863	63058863	1	-	ENSMUSG00000040865.15
chr1	63058184	63058184	1	-	ENSMUSG00000040865.15
chr1	60525844	60525844	1	-	ENSMUSG00000026014.15
chr1	60525759	60525759	1	-	ENSMUSG00000026014.15
chr1	60488542	60488542	1	-	ENSMUSG00000026014.15
chr1	60488460	60488460	1	-	ENSMUSG00000026014.15
chr1	60488429	60488429	1	-	ENSMUSG00000026014.15
chr1	60097784	60097784	1	-	ENSMUSG00000026019.15
chr1	59639832	59639832	1	-	ENSMUSG00000026021.15
chr1	59639826	59639826	1	-	ENSMUSG00000026021.15
chr1	59639625	59639625	1	-	ENSMUSG00000026021.15
chr1	59215878	59215878	1	-	ENSMUSG00000026024.14
chr1	59215303	59215303	1	-	ENSMUSG00000026024.14
chr1	59164089	59164089	1	-	ENSMUSG00000026024.14
chr1	59164068	59164068	1	-	ENSMUSG00000026024.14
chr1	59163735	59163735	1	-	ENSMUSG00000026024.14
chr1	59163299	59163299	1	-	ENSMUSG00000026024.14
chr1	59163086	59163086	1	-	ENSMUSG00000026024.14
chr1	59163072	59163072	1	-	ENSMUSG00000026024.14
chr1	58903751	58903751	1	-	ENSMUSG00000026028.12
chr1	58903600	58903600	1	-	ENSMUSG00000026028.12
chr1	58903398	58903398	1	-	ENSMUSG00000026028.12
chr1	58903362	58903362	1	-	ENSMUSG00000026028.12
chr1	58903179	58903179	1	-	ENSMUSG00000026028.12
chr1	58903153	58903153	1	-	ENSMUSG00000026028.12
chr1	58902953	58902953	1	-	ENSMUSG00000026028.12
chr1	58902937	58902937	1	-	ENSMUSG00000026028.12
chr1	58464185	58464185	1	-	ENSMUSG00000026037.14
chr1	58464057	58464057	1	-	ENSMUSG00000026037.14
chr1	58463783	58463783	1	-	ENSMUSG00000026037.14
chr1	58463725	58463725	1	-	ENSMUSG00000026037.14
chr1	58463670	58463670	1	-	ENSMUSG00000026037.14
chr1	58431194	58431194	1	-	ENSMUSG00000026035.15
chr1	58431173	58431173	1	-	ENSMUSG00000026035.15
chr1	55081663	55081663	1	-	ENSMUSG00000025980.14
chr1	55078346	55078346	1	-	ENSMUSG00000025980.14
chr1	55078189	55078189	1	-	ENSMUSG00000025980.14
chr1	55012228	55012228	1	-	ENSMUSG00000025982.13
chr1	54987352	54987352	1	-	ENSMUSG00000025982.13
chr1	54480704	54480704	1	-	ENSMUSG00000073678.4
chr1	54480109	54480109	1	-	ENSMUSG00000073678.4
chr1	54397862	54397862	1	-	ENSMUSG00000041303.7
chr1	54397803	54397803	1	-	ENSMUSG00000041303.7
chr1	53813267	53813267	1	-	ENSMUSG00000042807.15
chr1	53813231	53813231	1	-	ENSMUSG00000042807.15
chr1	53813112	53813112	1	-	ENSMUSG00000042807.15
chr1	53813069	53813069	1	-	ENSMUSG00000042807.15
chr1	53348286	53348286	1	-	ENSMUSG00000099913.1
chr1	53348060	53348060	1	-	ENSMUSG00000099913.1
chr1	53347524	53347524	1	-	ENSMUSG00000099913.1
chr1	53347121	53347121	1	-	ENSMUSG00000099913.1
chr1	53344856	53344856	1	-	ENSMUSG00000099913.1
chr1	53344790	53344790	1	-	ENSMUSG00000099913.1
chr1	53207164	53207164	1	-	ENSMUSG00000026098.13
chr1	53207067	53207067	1	-	ENSMUSG00000026098.13
chr1	53206800	53206800	1	-	ENSMUSG00000026098.13
chr1	52925702	52925702	1	-	ENSMUSG00000043629.12
chr1	52925650	52925650	1	-	ENSMUSG00000043629.12
chr1	52925518	52925518	1	-	ENSMUSG00000043629.12
chr1	52925412	52925412	1	-	ENSMUSG00000043629.12
chr1	52233099	52233099	1	-	ENSMUSG00000026103.14
chr1	52187783	52187783	1	-	ENSMUSG00000026103.14
chr1	52187775	52187775	1	-	ENSMUSG00000026103.14
chr1	52187753	52187753	1	-	ENSMUSG00000026103.14
chr1	46835943	46835943	1	-	ENSMUSG00000025986.6
chr1	46835878	46835878	1	-	ENSMUSG00000025986.6
chr1	46835803	46835803	1	-	ENSMUSG00000025986.6
chr1	46835658	46835658	1	-	ENSMUSG00000025986.6
chr1	46835545	46835545	1	-	ENSMUSG00000025986.6
chr1	46835492	46835492	1	-	ENSMUSG00000025986.6
chr1	46835364	46835364	1	-	ENSMUSG00000025986.6
chr1	46835337	46835337	1	-	ENSMUSG00000025986.6
chr1	46835262	46835262	1	-	ENSMUSG00000025986.6
chr1	46835253	46835253	1	-	ENSMUSG00000025986.6
chr1	46826174	46826174	1	-	ENSMUSG00000025986.6
chr1	46819313	46819313	1	-	ENSMUSG00000025986.6
chr1	46819294	46819294	1	-	ENSMUSG00000025986.6
chr1	46809892	46809892	1	-	ENSMUSG00000025986.6
chr1	46809801	46809801	1	-	ENSMUSG00000025986.6
chr1	44118460	44118460	1	-	ENSMUSG00000026047.13
chr1	43750182	43750182	1	-	ENSMUSG00000057363.12
chr1	43075472	43075472	1	-	ENSMUSG00000070939.9
chr1	39552423	39552423	1	-	ENSMUSG00000048234.13
chr1	39552373	39552373	1	-	ENSMUSG00000048234.13
chr1	38088623	38088623	1	-	ENSMUSG00000026082.11
chr1	38088411	38088411	1	-	ENSMUSG00000026082.11
chr1	38088360	38088360	1	-	ENSMUSG00000026082.11
chr1	38088295	38088295	1	-	ENSMUSG00000026082.11
chr1	38088193	38088193	1	-	ENSMUSG00000026082.11
chr1	38088150	38088150	1	-	ENSMUSG00000026082.11
chr1	37995693	37995693	1	-	ENSMUSG00000058407.12
chr1	37987246	37987246	1	-	ENSMUSG00000058407.12
chr1	37879204	37879204	1	-	ENSMUSG00000026088.15
chr1	37879018	37879018	1	-	ENSMUSG00000026088.15
chr1	37879010	37879010	1	-	ENSMUSG00000026088.15
chr1	37420385	37420385	1	-	ENSMUSG00000026112.7
chr1	37420377	37420377	1	-	ENSMUSG00000026112.7
chr1	36808289	36808289	1	-	ENSMUSG00000026116.11
chr1	36807958	36807958	1	-	ENSMUSG00000026116.11
chr1	36792762	36792762	1	-	ENSMUSG00000026116.11
chr1	36792734	36792734	1	-	ENSMUSG00000026116.11
chr1	36792722	36792722	1	-	ENSMUSG00000026116.11
chr1	36792680	36792680	1	-	ENSMUSG00000026116.11
chr1	36792487	36792487	1	-	ENSMUSG00000026116.11
chr1	36699564	36699564	1	-	ENSMUSG00000037351.9
chr1	36699123	36699123	1	-	ENSMUSG00000037351.9
chr1	36698586	36698586	1	-	ENSMUSG00000037351.9
chr1	36549454	36549454	1	-	ENSMUSG00000026121.13
chr1	36549425	36549425	1	-	ENSMUSG00000026121.13
chr1	36424125	36424125	1	-	ENSMUSG00000001143.13
chr1	36424063	36424063	1	-	ENSMUSG00000001143.13
chr1	36423763	36423763	1	-	ENSMUSG00000001143.13
chr1	36423643	36423643	1	-	ENSMUSG00000001143.13
chr1	36336145	36336145	1	-	ENSMUSG00000010453.12
chr1	36336137	36336137	1	-	ENSMUSG00000010453.12
chr1	36336092	36336092	1	-	ENSMUSG00000010453.12
chr1	36336073	36336073	1	-	ENSMUSG00000010453.12
chr1	36336008	36336008	1	-	ENSMUSG00000010453.12
chr1	36144186	36144186	1	-	ENSMUSG00000037470.14
chr1	36144004	36144004	1	-	ENSMUSG00000037470.14
chr1	36143967	36143967	1	-	ENSMUSG00000037470.14
chr1	34817329	34817329	1	-	ENSMUSG00000037503.12
chr1	34817247	34817247	1	-	ENSMUSG00000037503.12
chr1	34817210	34817210	1	-	ENSMUSG00000037503.12
chr1	34817080	34817080	1	-	ENSMUSG00000037503.12
chr1	34816939	34816939	1	-	ENSMUSG00000037503.12
chr1	34816830	34816830	1	-	ENSMUSG00000037503.12
chr1	33801634	33801634	1	-	ENSMUSG00000042197.13
chr1	33777696	33777696	1	-	ENSMUSG00000042197.13
chr1	33777297	33777297	1	-	ENSMUSG00000042197.13
chr1	33777277	33777277	1	-	ENSMUSG00000042197.13
chr1	33776944	33776944	1	-	ENSMUSG00000042197.13
chr1	33776755	33776755	1	-	ENSMUSG00000042197.13
chr1	30831188	30831188	1	-	ENSMUSG00000048874.15
chr1	30831063	30831063	1	-	ENSMUSG00000048874.15
chr1	30830839	30830839	1	-	ENSMUSG00000048874.15
chr1	30830549	30830549	1	-	ENSMUSG00000048874.15
chr1	30830507	30830507	1	-	ENSMUSG00000048874.15
chr1	30830186	30830186	1	-	ENSMUSG00000048874.15
chr1	30830181	30830181	1	-	ENSMUSG00000048874.15
chr1	30830052	30830052	1	-	ENSMUSG00000048874.15
chr1	30829889	30829889	1	-	ENSMUSG00000048874.15
chr1	30811929	30811929	1	-	ENSMUSG00000048874.15
chr1	30805753	30805753	1	-	ENSMUSG00000048874.15
chr1	30805591	30805591	1	-	ENSMUSG00000048874.15
chr1	30805333	30805333	1	-	ENSMUSG00000048874.15
chr1	30805319	30805319	1	-	ENSMUSG00000048874.15
chr1	30805158	30805158	1	-	ENSMUSG00000048874.15
chr1	30805115	30805115	1	-	ENSMUSG00000048874.15
chr1	30805105	30805105	1	-	ENSMUSG00000048874.15
chr1	30804970	30804970	1	-	ENSMUSG00000048874.15
chr1	30804544	30804544	1	-	ENSMUSG00000048874.15
chr1	30804076	30804076	1	-	ENSMUSG00000048874.15
chr1	30804058	30804058	1	-	ENSMUSG00000048874.15
chr1	30804052	30804052	1	-	ENSMUSG00000048874.15
chr1	30803857	30803857	1	-	ENSMUSG00000048874.15
chr1	30803797	30803797	1	-	ENSMUSG00000048874.15
chr1	30803742	30803742	1	-	ENSMUSG00000048874.15
chr1	30803697	30803697	1	-	ENSMUSG00000048874.15
chr1	30803337	30803337	1	-	ENSMUSG00000048874.15
chr1	23848450	23848450	1	-	ENSMUSG00000026155.13
chr1	23848389	23848389	1	-	ENSMUSG00000026155.13
chr1	23370187	23370187	1	-	ENSMUSG00000026158.11
chr1	23369834	23369834	1	-	ENSMUSG00000026158.11
chr1	20806861	20806861	1	-	ENSMUSG00000041859.10
chr1	20805295	20805295	1	-	ENSMUSG00000041859.10
chr1	20804893	20804893	1	-	ENSMUSG00000041859.10
chr1	20803399	20803399	1	-	ENSMUSG00000041859.10
chr1	20803298	20803298	1	-	ENSMUSG00000041859.10
chr1	16344750	16344750	1	-	ENSMUSG00000025920.19
chr1	16344729	16344729	1	-	ENSMUSG00000025920.19
chr1	16344706	16344706	1	-	ENSMUSG00000025920.19
chr1	16103617	16103617	1	-	ENSMUSG00000043716.13
chr1	13174722	13174722	1	-	ENSMUSG00000005886.14
chr1	13174712	13174712	1	-	ENSMUSG00000005886.14
chr1	13174473	13174473	1	-	ENSMUSG00000005886.14
chr1	13174397	13174397	1	-	ENSMUSG00000005886.14
chr1	13174368	13174368	1	-	ENSMUSG00000005886.14
chr1	13174288	13174288	1	-	ENSMUSG00000005886.14
chr1	13142383	13142383	1	-	ENSMUSG00000005886.14
chr1	13142308	13142308	1	-	ENSMUSG00000005886.14
chr1	13127355	13127355	1	-	NO
chr1	13125619	13125619	1	-	ENSMUSG00000042414.7
chr1	13125263	13125263	1	-	ENSMUSG00000042414.7
chr1	13114226	13114226	1	-	ENSMUSG00000042414.7
chr1	13114220	13114220	1	-	ENSMUSG00000042414.7
chr1	9747741	9747741	1	-	ENSMUSG00000045210.8
chr1	9747692	9747692	1	-	ENSMUSG00000045210.8
chr1	9747509	9747509	1	-	ENSMUSG00000045210.8
chr1	9746892	9746892	1	-	ENSMUSG00000045210.8
chr1	9746772	9746772	1	-	ENSMUSG00000045210.8
chr1	9746473	9746473	1	-	ENSMUSG00000045210.8
chr1	9746197	9746197	1	-	ENSMUSG00000045210.8
chr1	9746059	9746059	1	-	ENSMUSG00000045210.8
chr1	9746017	9746017	1	-	ENSMUSG00000045210.8
chr1	9745927	9745927	1	-	ENSMUSG00000045210.8
chr1	9725274	9725274	1	-	ENSMUSG00000045210.8
chr1	9724786	9724786	1	-	ENSMUSG00000045210.8
chr1	9724637	9724637	1	-	ENSMUSG00000045210.8
chr1	9724628	9724628	1	-	ENSMUSG00000045210.8
chr1	9724605	9724605	1	-	ENSMUSG00000045210.8
chr1	4782012	4782012	1	-	ENSMUSG00000033845.13
chr1	4781989	4781989	1	-	ENSMUSG00000033845.13
chr1	4781935	4781935	1	-	ENSMUSG00000033845.13
chr1	4781671	4781671	1	-	ENSMUSG00000033845.13
chr1	4781637	4781637	1	-	ENSMUSG00000033845.13
chr1	4781631	4781631	1	-	ENSMUSG00000033845.13
chr1	4776602	4776602	1	-	ENSMUSG00000033845.13
chr1	4776463	4776463	1	-	ENSMUSG00000033845.13
chr1	4776443	4776443	1	-	ENSMUSG00000033845.13
chr2	3225876	3225876	1	+	ENSMUSG00000050530.14
chr2	3225916	3225916	1	+	ENSMUSG00000050530.14
chr2	3226053	3226053	1	+	ENSMUSG00000050530.14
chr2	3226075	3226075	1	+	ENSMUSG00000050530.14
chr2	3226260	3226260	1	+	ENSMUSG00000050530.14
chr2	3226670	3226670	1	+	ENSMUSG00000050530.14
chr2	3325391	3325391	1	+	ENSMUSG00000026643.16
chr2	3326076	3326076	1	+	ENSMUSG00000026643.16
chr2	3326282	3326282	1	+	ENSMUSG00000026643.16
chr2	3326341	3326341	1	+	ENSMUSG00000026643.16
chr2	3452969	3452969	1	+	ENSMUSG00000026648.18
chr2	3453037	3453037	1	+	ENSMUSG00000026648.18
chr2	3779688	3779688	1	+	ENSMUSG00000026655.15
chr2	3779756	3779756	1	+	ENSMUSG00000026655.15
chr2	3779856	3779856	1	+	ENSMUSG00000026655.15
chr2	4603513	4603513	1	+	ENSMUSG00000026657.17
chr2	4603631	4603631	1	+	ENSMUSG00000026657.17
chr2	4611552	4611552	1	+	ENSMUSG00000026657.17
chr2	4611568	4611568	1	+	ENSMUSG00000026657.17
chr2	4611643	4611643	1	+	ENSMUSG00000026657.17
chr2	4611803	4611803	1	+	ENSMUSG00000026657.17
chr2	4611845	4611845	1	+	ENSMUSG00000026657.17
chr2	4611887	4611887	1	+	ENSMUSG00000026657.17
chr2	4612712	4612712	1	+	ENSMUSG00000026657.17
chr2	4884487	4884487	1	+	ENSMUSG00000026662.13
chr2	4906673	4906673	1	+	ENSMUSG00000026662.13
chr2	4906863	4906863	1	+	ENSMUSG00000026662.13
chr2	4906872	4906872	1	+	ENSMUSG00000026662.13
chr2	4906977	4906977	1	+	ENSMUSG00000026662.13
chr2	4907431	4907431	1	+	ENSMUSG00000026662.13
chr2	4907617	4907617	1	+	ENSMUSG00000026662.13
chr2	4907968	4907968	1	+	ENSMUSG00000026662.13
chr2	4908191	4908191	1	+	ENSMUSG00000026662.13
chr2	4908345	4908345	1	+	ENSMUSG00000026662.13
chr2	5957559	5957559	1	+	ENSMUSG00000043241.14
chr2	5961105	5961105	1	+	ENSMUSG00000043241.14
chr2	5961212	5961212	1	+	ENSMUSG00000043241.14
chr2	5961226	5961226	1	+	ENSMUSG00000043241.14
chr2	5961271	5961271	1	+	ENSMUSG00000043241.14
chr2	5961357	5961357	1	+	ENSMUSG00000043241.14
chr2	6055574	6055574	1	+	ENSMUSG00000043241.14
chr2	6056118	6056118	1	+	ENSMUSG00000043241.14
chr2	6056127	6056127	1	+	ENSMUSG00000043241.14
chr2	6440980	6440980	1	+	ENSMUSG00000039046.15
chr2	6440990	6440990	1	+	ENSMUSG00000039046.15
chr2	6441360	6441360	1	+	ENSMUSG00000039046.15
chr2	6441406	6441406	1	+	ENSMUSG00000039046.15
chr2	6441712	6441712	1	+	ENSMUSG00000039046.15
chr2	10092294	10092294	1	+	ENSMUSG00000037262.7
chr2	10092313	10092313	1	+	ENSMUSG00000037262.7
chr2	10092318	10092318	1	+	ENSMUSG00000037262.7
chr2	10092335	10092335	1	+	ENSMUSG00000037262.7
chr2	10590636	10590636	1	+	ENSMUSG00000061186.15
chr2	10594839	10594839	1	+	ENSMUSG00000061186.15
chr2	11789958	11789958	1	+	ENSMUSG00000047909.11
chr2	11790105	11790105	1	+	ENSMUSG00000047909.11
chr2	11790122	11790122	1	+	ENSMUSG00000047909.11
chr2	11790129	11790129	1	+	ENSMUSG00000047909.11
chr2	13574685	13574685	1	+	ENSMUSG00000026728.9
chr2	13574749	13574749	1	+	ENSMUSG00000026728.9
chr2	14146620	14146620	1	+	ENSMUSG00000026718.17
chr2	18162383	18162383	1	+	ENSMUSG00000026743.16
chr2	18210812	18210812	1	+	ENSMUSG00000026743.16
chr2	18211612	18211612	1	+	ENSMUSG00000026743.16
chr2	18211704	18211704	1	+	ENSMUSG00000026743.16
chr2	18684226	18684226	1	+	ENSMUSG00000026739.13
chr2	18684255	18684255	1	+	ENSMUSG00000026739.13
chr2	18684563	18684563	1	+	ENSMUSG00000026739.13
chr2	18684620	18684620	1	+	ENSMUSG00000026739.13
chr2	19394355	19394355	1	+	ENSMUSG00000023094.14
chr2	19394435	19394435	1	+	ENSMUSG00000023094.14
chr2	19394606	19394606	1	+	ENSMUSG00000023094.14
chr2	19394677	19394677	1	+	ENSMUSG00000023094.14
chr2	19658962	19658962	1	+	ENSMUSG00000043415.5
chr2	20743658	20743658	1	+	ENSMUSG00000036617.17
chr2	20743662	20743662	1	+	ENSMUSG00000036617.17
chr2	20806548	20806548	1	+	ENSMUSG00000036617.17
chr2	20807125	20807125	1	+	ENSMUSG00000036617.17
chr2	23196972	23196972	1	+	ENSMUSG00000026775.9
chr2	23197034	23197034	1	+	ENSMUSG00000026775.9
chr2	23197145	23197145	1	+	ENSMUSG00000026775.9
chr2	23197250	23197250	1	+	ENSMUSG00000026775.9
chr2	24178760	24178760	1	+	NO
chr2	24394853	24394853	1	+	ENSMUSG00000026979.16
chr2	24958988	24958988	1	+	ENSMUSG00000026974.11
chr2	24959130	24959130	1	+	ENSMUSG00000026974.11
chr2	24959193	24959193	1	+	ENSMUSG00000026974.11
chr2	24959221	24959221	1	+	ENSMUSG00000026974.11
chr2	24959447	24959447	1	+	ENSMUSG00000026974.11
chr2	24959635	24959635	1	+	ENSMUSG00000026974.11
chr2	24971773	24971773	1	+	ENSMUSG00000026975.10
chr2	24971805	24971805	1	+	ENSMUSG00000026975.10
chr2	24971823	24971823	1	+	ENSMUSG00000026975.10
chr2	25243982	25243982	1	+	ENSMUSG00000044628.5
chr2	25263458	25263458	1	+	ENSMUSG00000048707.9
chr2	25263585	25263585	1	+	ENSMUSG00000048707.9
chr2	25263784	25263784	1	+	ENSMUSG00000048707.9
chr2	25263832	25263832	1	+	ENSMUSG00000048707.9
chr2	25264157	25264157	1	+	ENSMUSG00000048707.9
chr2	25264277	25264277	1	+	ENSMUSG00000048707.9
chr2	25264289	25264289	1	+	ENSMUSG00000048707.9
chr2	25269606	25269606	1	+	ENSMUSG00000048707.9
chr2	25273096	25273096	1	+	ENSMUSG00000026965.12
chr2	25273187	25273187	1	+	ENSMUSG00000026965.12
chr2	25273203	25273203	1	+	ENSMUSG00000026965.12
chr2	25273299	25273299	1	+	ENSMUSG00000026965.12
chr2	25285341	25285341	1	+	ENSMUSG00000026965.12
chr2	25350510	25350510	1	+	ENSMUSG00000036646.13
chr2	25350598	25350598	1	+	ENSMUSG00000036646.13
chr2	25350790	25350790	1	+	ENSMUSG00000036646.13
chr2	25351069	25351069	1	+	ENSMUSG00000036646.13
chr2	25372824	25372824	1	+	ENSMUSG00000026955.13
chr2	25376464	25376464	1	+	ENSMUSG00000026955.13
chr2	25376514	25376514	1	+	ENSMUSG00000026955.13
chr2	25376557	25376557	1	+	ENSMUSG00000026955.13
chr2	25376613	25376613	1	+	ENSMUSG00000026955.13
chr2	25376635	25376635	1	+	ENSMUSG00000026955.13
chr2	25503712	25503712	1	+	ENSMUSG00000015095.12
chr2	25503718	25503718	1	+	ENSMUSG00000015095.12
chr2	25505408	25505408	1	+	ENSMUSG00000015095.12
chr2	25561913	25561913	1	+	ENSMUSG00000015092.9
chr2	25706969	25706969	1	+	ENSMUSG00000049086.8
chr2	25707293	25707293	1	+	ENSMUSG00000049086.8
chr2	25707462	25707462	1	+	ENSMUSG00000049086.8
chr2	26395865	26395865	1	+	ENSMUSG00000026926.14
chr2	26396403	26396403	1	+	ENSMUSG00000026926.14
chr2	26635850	26635850	1	+	ENSMUSG00000036186.5
chr2	26919926	26919926	1	+	ENSMUSG00000014873.15
chr2	26919957	26919957	1	+	ENSMUSG00000014873.15
chr2	27018972	27018972	1	+	ENSMUSG00000015488.14
chr2	27019130	27019130	1	+	ENSMUSG00000015488.14
chr2	27019191	27019191	1	+	ENSMUSG00000015488.14
chr2	27020458	27020458	1	+	ENSMUSG00000015488.14
chr2	27534836	27534836	1	+	ENSMUSG00000026917.15
chr2	27534876	27534876	1	+	ENSMUSG00000026917.15
chr2	27534906	27534906	1	+	ENSMUSG00000026917.15
chr2	27535443	27535443	1	+	ENSMUSG00000026917.15
chr2	27535828	27535828	1	+	ENSMUSG00000026917.15
chr2	27535857	27535857	1	+	ENSMUSG00000026917.15
chr2	27535917	27535917	1	+	ENSMUSG00000026917.15
chr2	27762800	27762800	1	+	ENSMUSG00000015846.15
chr2	27762807	27762807	1	+	ENSMUSG00000015846.15
chr2	27762836	27762836	1	+	ENSMUSG00000015846.15
chr2	28037101	28037101	1	+	ENSMUSG00000026837.16
chr2	28037108	28037108	1	+	ENSMUSG00000026837.16
chr2	28037132	28037132	1	+	ENSMUSG00000026837.16
chr2	28469512	28469512	1	+	ENSMUSG00000035772.11
chr2	28469592	28469592	1	+	ENSMUSG00000035772.11
chr2	28469652	28469652	1	+	ENSMUSG00000035772.11
chr2	28469735	28469735	1	+	ENSMUSG00000035772.11
chr2	28469770	28469770	1	+	ENSMUSG00000035772.11
chr2	28469794	28469794	1	+	ENSMUSG00000035772.11
chr2	28469886	28469886	1	+	ENSMUSG00000035772.11
chr2	28469973	28469973	1	+	ENSMUSG00000035772.11
chr2	28470196	28470196	1	+	ENSMUSG00000035772.11
[truncated: 31,373 more rows]
