# Supplementary material for: RNA stability controlled by m6A methylation contributes to X-to-autosome dosage compensation in mammals
Source: Nat Struct Mol Biol. 2023 May 18;30(8):1207–15. doi: 10.1038/s41594-023-00997-7 (PMC10442230; doi:10.1038/s41594-023-00997-7)
Supplement: Source Data Figs. 1–4 and Extended Data Figs. 1–9 — Source data for all plots in the main and extended data figures [file 41594_2023_997_MOESM5_ESM.xlsx]

## Sheet: 1B
gene_name	timepoints	.fitted
0610009B22Rik	0	1
0610009B22Rik	1	0.744792
0610009B22Rik	1.5	0.642765
0610009B22Rik	2.3	0.507785
0610009B22Rik	3.5	0.356551
0610009B22Rik	5.3	0.20979
0610009B22Rik	8	0.0946845
0610009B22Rik	12	0.0291352
0610010F05Rik	0	1
0610010F05Rik	1	0.713313
0610010F05Rik	1.5	0.602448
0610010F05Rik	2.3	0.459773
0610010F05Rik	3.5	0.306535
0610010F05Rik	5.3	0.166872
0610010F05Rik	8	0.0670254
0610010F05Rik	12	0.0173524
0610012G03Rik	0	1
0610012G03Rik	1	0.684541
0610012G03Rik	1.5	0.566368
0610012G03Rik	2.3	0.418233
0610012G03Rik	3.5	0.265398
0610012G03Rik	5.3	0.134158
0610012G03Rik	8	0.0482164
0610012G03Rik	12	0.0105875
1110004F10Rik	0	1
1110004F10Rik	1	0.845859
1110004F10Rik	1.5	0.777942
1110004F10Rik	2.3	0.680433
1110004F10Rik	3.5	0.5566
1110004F10Rik	5.3	0.411794
1110004F10Rik	8	0.26205
1110004F10Rik	12	0.134146
1110008P14Rik	0	1
1110008P14Rik	1	0.920326
1110008P14Rik	1.5	0.882902
1110008P14Rik	2.3	0.826163
1110008P14Rik	3.5	0.747817
1110008P14Rik	5.3	0.644006
1110008P14Rik	8	0.514674
1110008P14Rik	12	0.369231
1110012L19Rik	0	1
1110012L19Rik	1	0.813075
1110012L19Rik	1.5	0.733155
1110012L19Rik	2.3	0.621298
1110012L19Rik	3.5	0.484681
1110012L19Rik	5.3	0.333957
1110012L19Rik	8	0.191004
1110012L19Rik	12	0.0834766
1110038F14Rik	0	1
1110038F14Rik	1	0.825825
1110038F14Rik	1.5	0.750467
1110038F14Rik	2.3	0.643935
1110038F14Rik	3.5	0.511808
1110038F14Rik	5.3	0.362665
1110038F14Rik	8	0.216323
1110038F14Rik	12	0.100613
1110059E24Rik	0	1
1110059E24Rik	1	0.839572
1110059E24Rik	1.5	0.769284
1110059E24Rik	2.3	0.668857
1110059E24Rik	3.5	0.542254
1110059E24Rik	5.3	0.395829
1110059E24Rik	8	0.246867
1110059E24Rik	12	0.122658
1110059G10Rik	0	1
1110059G10Rik	1	0.58575
1110059G10Rik	1.5	0.448299
1110059G10Rik	2.3	0.292239
1110059G10Rik	3.5	0.153813
1110059G10Rik	5.3	0.0587318
1110059G10Rik	8	0.0138579
1110059G10Rik	12	0.00163134
1110065P20Rik	0	1
1110065P20Rik	1	0.793889
1110065P20Rik	1.5	0.707359
1110065P20Rik	2.3	0.588096
1110065P20Rik	3.5	0.445821
1110065P20Rik	5.3	0.294258
1110065P20Rik	8	0.15779
1110065P20Rik	12	0.0626787
1190007I07Rik	0	1
1190007I07Rik	1	0.901743
1190007I07Rik	1.5	0.856297
1190007I07Rik	2.3	0.788298
1190007I07Rik	3.5	0.696289
1190007I07Rik	5.3	0.578015
1190007I07Rik	8	0.437182
1190007I07Rik	12	0.289064
1500009L16Rik	0	1
1500009L16Rik	1	0.847078
1500009L16Rik	1.5	0.779624
1500009L16Rik	2.3	0.68269
1500009L16Rik	3.5	0.559412
1500009L16Rik	5.3	0.414948
1500009L16Rik	8	0.265086
1500009L16Rik	12	0.136484
1500011B03Rik	0	1
1500011B03Rik	1	0.646439
1500011B03Rik	1.5	0.519747
1500011B03Rik	2.3	0.366618
1500011B03Rik	3.5	0.217194
1500011B03Rik	5.3	0.0990371
1500011B03Rik	8	0.0304946
1500011B03Rik	12	0.00532518
1600002K03Rik	0	1
1600002K03Rik	1	0.61194
1600002K03Rik	1.5	0.4787
1600002K03Rik	2.3	0.32317
1600002K03Rik	3.5	0.179259
1600002K03Rik	5.3	0.0740554
1600002K03Rik	8	0.019664
1600002K03Rik	12	0.00275744
1600012H06Rik	0	1
1600012H06Rik	1	0.626705
1600012H06Rik	1.5	0.496129
1600012H06Rik	2.3	0.341385
1600012H06Rik	3.5	0.194859
1600012H06Rik	5.3	0.0840298
1600012H06Rik	8	0.023796
1600012H06Rik	12	0.00367075
1700007K13Rik	0	1
1700007K13Rik	1	0.835888
1700007K13Rik	1.5	0.764226
1700007K13Rik	2.3	0.662126
1700007K13Rik	3.5	0.533972
1700007K13Rik	5.3	0.386709
1700007K13Rik	8	0.238333
1700007K13Rik	12	0.116353
1700008O03Rik	0	1
1700008O03Rik	1	0.832743
1700008O03Rik	1.5	0.759917
1700008O03Rik	2.3	0.65641
1700008O03Rik	3.5	0.526972
1700008O03Rik	5.3	0.379059
1700008O03Rik	8	0.231253
1700008O03Rik	12	0.111206
1700017B05Rik	0	1
1700017B05Rik	1	0.603021
1700017B05Rik	1.5	0.468273
1700017B05Rik	2.3	0.312439
1700017B05Rik	3.5	0.17028
1700017B05Rik	5.3	0.0685113
1700017B05Rik	8	0.0174848
1700017B05Rik	12	0.00231201
1700019D03Rik	0	1
1700019D03Rik	1	0.723753
1700019D03Rik	1.5	0.615723
1700019D03Rik	2.3	0.475398
1700019D03Rik	3.5	0.322527
1700019D03Rik	5.3	0.18023
1700019D03Rik	8	0.0752872
1700019D03Rik	12	0.0206577
1700029P11Rik	0	1
1700029P11Rik	1	0.844833
1700029P11Rik	1.5	0.776526
1700029P11Rik	2.3	0.678536
1700029P11Rik	3.5	0.554239
1700029P11Rik	5.3	0.409152
1700029P11Rik	8	0.259517
1700029P11Rik	12	0.132205
1700030K09Rik	0	1
1700030K09Rik	1	0.797287
1700030K09Rik	1.5	0.711906
1700030K09Rik	2.3	0.593901
1700030K09Rik	3.5	0.452535
1700030K09Rik	5.3	0.300995
1700030K09Rik	8	0.163275
1700030K09Rik	12	0.065975
1700037H04Rik	0	1
1700037H04Rik	1	0.877459
1700037H04Rik	1.5	0.82194
1700037H04Rik	2.3	0.740324
1700037H04Rik	3.5	0.63284
1700037H04Rik	5.3	0.500152
1700037H04Rik	8	0.35141
1700037H04Rik	12	0.208316
1700066M21Rik	0	1
1700066M21Rik	1	0.636099
1700066M21Rik	1.5	0.507326
1700066M21Rik	2.3	0.35327
1700066M21Rik	3.5	0.205276
1700066M21Rik	5.3	0.0909247
1700066M21Rik	8	0.026804
1700066M21Rik	12	0.00438833
1700123O20Rik	0	1
1700123O20Rik	1	0.828809
1700123O20Rik	1.5	0.75454
1700123O20Rik	2.3	0.649301
1700123O20Rik	3.5	0.518312
1700123O20Rik	5.3	0.369666
1700123O20Rik	8	0.222658
1700123O20Rik	12	0.105065
1810013L24Rik	0	1
1810013L24Rik	1	0.732153
1810013L24Rik	1.5	0.626474
1810013L24Rik	2.3	0.488185
1810013L24Rik	3.5	0.33582
1810013L24Rik	5.3	0.191598
1810013L24Rik	8	0.0825687
1810013L24Rik	12	0.0237259
1810030O07Rik	0	1
1810030O07Rik	1	0.783333
1810030O07Rik	1.5	0.693297
1810030O07Rik	2.3	0.570264
1810030O07Rik	3.5	0.425414
1810030O07Rik	5.3	0.274104
1810030O07Rik	8	0.141765
1810030O07Rik	12	0.053377
1810037I17Rik	0	1
1810037I17Rik	1	0.852542
1810037I17Rik	1.5	0.78718
1810037I17Rik	2.3	0.692862
1810037I17Rik	3.5	0.572145
1810037I17Rik	5.3	0.429334
1810037I17Rik	8	0.27908
1810037I17Rik	12	0.147432
1810055G02Rik	0	1
1810055G02Rik	1	0.770784
1810055G02Rik	1.5	0.676705
1810055G02Rik	2.3	0.549472
1810055G02Rik	3.5	0.402036
1810055G02Rik	5.3	0.251619
1810055G02Rik	8	0.124584
1810055G02Rik	12	0.0439739
1810058I24Rik	0	1
1810058I24Rik	1	0.768355
1810058I24Rik	1.5	0.673508
1810058I24Rik	2.3	0.545497
1810058I24Rik	3.5	0.397618
1810058I24Rik	5.3	0.247444
1810058I24Rik	8	0.121477
1810058I24Rik	12	0.0423391
2210016F16Rik	0	1
2210016F16Rik	1	0.860065
2210016F16Rik	1.5	0.797622
2210016F16Rik	2.3	0.707004
2210016F16Rik	3.5	0.59001
2210016F16Rik	5.3	0.449796
2210016F16Rik	8	0.299399
2210016F16Rik	12	0.163823
2210016L21Rik	0	1
2210016L21Rik	1	0.78768
2210016L21Rik	1.5	0.699077
2210016L21Rik	2.3	0.57757
2210016L21Rik	3.5	0.433735
2210016L21Rik	5.3	0.282263
2210016L21Rik	8	0.148183
2210016L21Rik	12	0.0570425
2300009A05Rik	0	1
2300009A05Rik	1	0.825649
2300009A05Rik	1.5	0.750228
2300009A05Rik	2.3	0.64362
2300009A05Rik	3.5	0.511428
2300009A05Rik	5.3	0.362256
2300009A05Rik	8	0.215955
2300009A05Rik	12	0.100357
2310009B15Rik	0	1
2310009B15Rik	1	0.90262
2310009B15Rik	1.5	0.857546
2310009B15Rik	2.3	0.790063
2310009B15Rik	3.5	0.698663
2310009B15Rik	5.3	0.581001
2310009B15Rik	8	0.440596
2310009B15Rik	12	0.292456
2310022A10Rik	0	1
2310022A10Rik	1	0.756563
2310022A10Rik	1.5	0.658063
2310022A10Rik	2.3	0.526433
2310022A10Rik	3.5	0.376667
2310022A10Rik	5.3	0.22797
2310022A10Rik	8	0.107339
2310022A10Rik	12	0.0351673
2310022B05Rik	0	1
2310022B05Rik	1	0.843325
2310022B05Rik	1.5	0.774449
2310022B05Rik	2.3	0.675754
2310022B05Rik	3.5	0.550786
2310022B05Rik	5.3	0.405297
2310022B05Rik	8	0.255835
2310022B05Rik	12	0.129402
2310033P09Rik	0	1
2310033P09Rik	1	0.835393
2310033P09Rik	1.5	0.763548
2310033P09Rik	2.3	0.661224
2310033P09Rik	3.5	0.532866
2310033P09Rik	5.3	0.385497
2310033P09Rik	8	0.237207
2310033P09Rik	12	0.115529
2310061I04Rik	0	1
2310061I04Rik	1	0.811899
2310061I04Rik	1.5	0.731565
2310061I04Rik	2.3	0.619233
2310061I04Rik	3.5	0.482232
2310061I04Rik	5.3	0.331405
2310061I04Rik	8	0.188805
2310061I04Rik	12	0.0820392
2410004B18Rik	0	1
2410004B18Rik	1	0.823814
2410004B18Rik	1.5	0.747728
2410004B18Rik	2.3	0.640334
2410004B18Rik	3.5	0.50746
2410004B18Rik	5.3	0.358009
2410004B18Rik	8	0.212145
2410004B18Rik	12	0.0977122
2410137M14Rik	0	1
2410137M14Rik	1	0.885382
2410137M14Rik	1.5	0.833098
2410137M14Rik	2.3	0.755789
2410137M14Rik	3.5	0.653066
2410137M14Rik	5.3	0.524556
2410137M14Rik	8	0.377611
2410137M14Rik	12	0.232042
2410141K09Rik	0	1
2410141K09Rik	1	0.811732
2410141K09Rik	1.5	0.73134
2410141K09Rik	2.3	0.618941
2410141K09Rik	3.5	0.481887
2410141K09Rik	5.3	0.331046
2410141K09Rik	8	0.188496
2410141K09Rik	12	0.0818379
2510039O18Rik	0	1
2510039O18Rik	1	0.791201
2510039O18Rik	1.5	0.703769
2510039O18Rik	2.3	0.583525
2510039O18Rik	3.5	0.440558
2510039O18Rik	5.3	0.289014
2510039O18Rik	8	0.153565
2510039O18Rik	12	0.0601782
2610001J05Rik	0	1
2610001J05Rik	1	0.780947
2610001J05Rik	1.5	0.690133
2610001J05Rik	2.3	0.566279
2610001J05Rik	3.5	0.420898
2610001J05Rik	5.3	0.269709
2610001J05Rik	8	0.138349
2610001J05Rik	12	0.0514591
2610008E11Rik	0	1
2610008E11Rik	1	0.408167
2610008E11Rik	1.5	0.26077
2610008E11Rik	2.3	0.127329
2610008E11Rik	3.5	0.0434443
2610008E11Rik	5.3	0.00865848
2610008E11Rik	8	0.000770378
2610008E11Rik	12	2.13824e-05
2610044O15Rik8	0	1
2610044O15Rik8	1	0.660831
2610044O15Rik8	1.5	0.537199
2610044O15Rik8	2.3	0.385663
2610044O15Rik8	3.5	0.234594
2610044O15Rik8	5.3	0.111296
2610044O15Rik8	8	0.0363683
2610044O15Rik8	12	0.00693561
2610301B20Rik	0	1
2610301B20Rik	1	0.833844
2610301B20Rik	1.5	0.761425
2610301B20Rik	2.3	0.658408
2610301B20Rik	3.5	0.529416
2610301B20Rik	5.3	0.381724
2610301B20Rik	8	0.233711
2610301B20Rik	12	0.112984
2610318N02Rik	0	1
2610318N02Rik	1	0.850382
2610318N02Rik	1.5	0.78419
2610318N02Rik	2.3	0.68883
2610318N02Rik	3.5	0.567086
2610318N02Rik	5.3	0.423599
2610318N02Rik	8	0.273472
2610318N02Rik	12	0.143011
2610507B11Rik	0	1
2610507B11Rik	1	0.882633
2610507B11Rik	1.5	0.829221
2610507B11Rik	2.3	0.750403
2610507B11Rik	3.5	0.645997
2610507B11Rik	5.3	0.515983
2610507B11Rik	8	0.368334
2610507B11Rik	12	0.223544
2700062C07Rik	0	1
2700062C07Rik	1	0.750832
2700062C07Rik	1.5	0.6506
2700062C07Rik	2.3	0.517307
2700062C07Rik	3.5	0.366775
2700062C07Rik	5.3	0.218966
2700062C07Rik	8	0.101005
2700062C07Rik	12	0.0321005
2810004N23Rik	0	1
2810004N23Rik	1	0.821463
2810004N23Rik	1.5	0.74453
2810004N23Rik	2.3	0.636139
2810004N23Rik	3.5	0.50241
2810004N23Rik	5.3	0.352628
2810004N23Rik	8	0.20735
2810004N23Rik	12	0.0944182
2810006K23Rik	0	1
2810006K23Rik	1	0.782054
2810006K23Rik	1.5	0.6916
2810006K23Rik	2.3	0.568125
2810006K23Rik	3.5	0.422988
2810006K23Rik	5.3	0.27174
2810006K23Rik	8	0.139924
2810006K23Rik	12	0.0523406
4833420G17Rik	0	1
4833420G17Rik	1	0.711276
4833420G17Rik	1.5	0.59987
4833420G17Rik	2.3	0.456759
4833420G17Rik	3.5	0.303482
4833420G17Rik	5.3	0.164362
4833420G17Rik	8	0.0655096
4833420G17Rik	12	0.0167671
4833439L19Rik	0	1
4833439L19Rik	1	0.868314
4833439L19Rik	1.5	0.809125
4833439L19Rik	2.3	0.722698
4833439L19Rik	3.5	0.610055
4833439L19Rik	5.3	0.473138
4833439L19Rik	8	0.323158
4833439L19Rik	12	0.183706
4921524J17Rik	0	1
4921524J17Rik	1	0.71386
4921524J17Rik	1.5	0.603142
4921524J17Rik	2.3	0.460585
4921524J17Rik	3.5	0.307358
4921524J17Rik	5.3	0.167552
4921524J17Rik	8	0.0674378
4921524J17Rik	12	0.0175128
4930430F08Rik	0	1
4930430F08Rik	1	0.78107
4930430F08Rik	1.5	0.690295
4930430F08Rik	2.3	0.566483
4930430F08Rik	3.5	0.421128
4930430F08Rik	5.3	0.269933
4930430F08Rik	8	0.138522
4930430F08Rik	12	0.0515558
4930447C04Rik	0	1
4930447C04Rik	1	0.813993
4930447C04Rik	1.5	0.734397
4930447C04Rik	2.3	0.622914
4930447C04Rik	3.5	0.486601
4930447C04Rik	5.3	0.335962
4930447C04Rik	8	0.192738
4930447C04Rik	12	0.0846154
4930452B06Rik	0	1
4930452B06Rik	1	0.874922
4930452B06Rik	1.5	0.818378
4930452B06Rik	2.3	0.73541
4930452B06Rik	3.5	0.62646
4930452B06Rik	5.3	0.492536
4930452B06Rik	8	0.343365
4930452B06Rik	12	0.201202
4930453N24Rik	0	1
4930453N24Rik	1	0.712788
4930453N24Rik	1.5	0.601783
4930453N24Rik	2.3	0.458995
4930453N24Rik	3.5	0.305746
4930453N24Rik	5.3	0.166222
4930453N24Rik	8	0.0666318
4930453N24Rik	12	0.0171998
4931406C07Rik	0	1
4931406C07Rik	1	0.842962
4931406C07Rik	1.5	0.773949
4931406C07Rik	2.3	0.675086
4931406C07Rik	3.5	0.549957
4931406C07Rik	5.3	0.404374
4931406C07Rik	8	0.254956
4931406C07Rik	12	0.128736
4931406P16Rik	0	1
4931406P16Rik	1	0.828503
4931406P16Rik	1.5	0.754122
4931406P16Rik	2.3	0.648749
4931406P16Rik	3.5	0.517643
4931406P16Rik	5.3	0.368943
4931406P16Rik	8	0.222001
4931406P16Rik	12	0.1046
4931428F04Rik	0	1
4931428F04Rik	1	0.783969
4931428F04Rik	1.5	0.694142
4931428F04Rik	2.3	0.571331
4931428F04Rik	3.5	0.426625
4931428F04Rik	5.3	0.275286
4931428F04Rik	8	0.142689
4931428F04Rik	12	0.0538998
4932438A13Rik	0	1
4932438A13Rik	1	0.795159
4932438A13Rik	1.5	0.709057
4932438A13Rik	2.3	0.590262
4932438A13Rik	3.5	0.448321
4932438A13Rik	5.3	0.296761
4932438A13Rik	8	0.159821
4932438A13Rik	12	0.0638925
4933427D14Rik	0	1
4933427D14Rik	1	0.648857
4933427D14Rik	1.5	0.522666
4933427D14Rik	2.3	0.36978
4933427D14Rik	3.5	0.220051
4933427D14Rik	5.3	0.101016
4933427D14Rik	8	0.0314191
4933427D14Rik	12	0.00556918
5031439G07Rik	0	1
5031439G07Rik	1	0.879955
5031439G07Rik	1.5	0.825449
5031439G07Rik	2.3	0.745175
5031439G07Rik	3.5	0.639162
5031439G07Rik	5.3	0.507738
5031439G07Rik	8	0.359486
5031439G07Rik	12	0.215538
5430403G16Rik	0	1
5430403G16Rik	1	0.659755
5430403G16Rik	1.5	0.535888
5430403G16Rik	2.3	0.38422
5430403G16Rik	3.5	0.23326
5430403G16Rik	5.3	0.110339
5430403G16Rik	8	0.0358974
5430403G16Rik	12	0.00680133
5730480H06Rik	0	1
5730480H06Rik	1	0.793768
5730480H06Rik	1.5	0.707197
5730480H06Rik	2.3	0.58789
5730480H06Rik	3.5	0.445583
5730480H06Rik	5.3	0.29402
5730480H06Rik	8	0.157598
5730480H06Rik	12	0.0625641
5730507C01Rik	0	1
5730507C01Rik	1	0.72671
5730507C01Rik	1.5	0.619501
5730507C01Rik	2.3	0.479878
5730507C01Rik	3.5	0.327163
5730507C01Rik	5.3	0.184168
5730507C01Rik	8	0.0777841
5730507C01Rik	12	0.0216938
6030458C11Rik	0	1
6030458C11Rik	1	0.762305
6030458C11Rik	1.5	0.66557
6030458C11Rik	2.3	0.535669
6030458C11Rik	3.5	0.386769
6030458C11Rik	5.3	0.237292
6030458C11Rik	8	0.114033
6030458C11Rik	12	0.0385078
8030462N17Rik	0	1
8030462N17Rik	1	0.619306
8030462N17Rik	1.5	0.487369
8030462N17Rik	2.3	0.332187
8030462N17Rik	3.5	0.186925
8030462N17Rik	5.3	0.0789038
8030462N17Rik	8	0.0216392
8030462N17Rik	12	0.0031832
9130401M01Rik	0	1
9130401M01Rik	1	0.89942
9130401M01Rik	1.5	0.852989
9130401M01Rik	2.3	0.783634
9130401M01Rik	3.5	0.69003
9130401M01Rik	5.3	0.570165
9130401M01Rik	8	0.428251
9130401M01Rik	12	0.280252
9430015G10Rik	0	1
9430015G10Rik	1	0.742613
9430015G10Rik	1.5	0.639946
9430015G10Rik	2.3	0.504375
9430015G10Rik	3.5	0.352913
9430015G10Rik	5.3	0.206557
9430015G10Rik	8	0.0924908
9430015G10Rik	12	0.0281286
9430038I01Rik	0	1
9430038I01Rik	1	0.796193
9430038I01Rik	1.5	0.710441
9430038I01Rik	2.3	0.592028
9430038I01Rik	3.5	0.450365
9430038I01Rik	5.3	0.298812
9430038I01Rik	8	0.161491
9430038I01Rik	12	0.0648966
9930021J03Rik	0	1
9930021J03Rik	1	0.631542
9930021J03Rik	1.5	0.501884
9930021J03Rik	2.3	0.347476
9930021J03Rik	3.5	0.200174
9930021J03Rik	5.3	0.0875247
9930021J03Rik	8	0.0253055
9930021J03Rik	12	0.00402554
9930104L06Rik	0	1
9930104L06Rik	1	0.674231
9930104L06Rik	1.5	0.553622
9930104L06Rik	2.3	0.403888
9930104L06Rik	3.5	0.25167
9930104L06Rik	5.3	0.12379
9930104L06Rik	8	0.0427043
9930104L06Rik	12	0.00882484
A430005L14Rik	0	1
A430005L14Rik	1	0.776973
A430005L14Rik	1.5	0.684872
A430005L14Rik	2.3	0.559673
A430005L14Rik	3.5	0.413448
A430005L14Rik	5.3	0.262514
A430005L14Rik	8	0.132815
A430005L14Rik	12	0.0484031
A430033K04Rik	0	1
A430033K04Rik	1	0.570624
A430033K04Rik	1.5	0.431047
A430033K04Rik	2.3	0.275172
A430033K04Rik	3.5	0.140354
A430033K04Rik	5.3	0.0511276
A430033K04Rik	8	0.0112409
A430033K04Rik	12	0.00119179
A4galt	0	1
A4galt	1	0.739627
A4galt	1.5	0.636091
A4galt	2.3	0.499723
A4galt	3.5	0.347972
A4galt	5.3	0.202194
A4galt	8	0.0895574
A4galt	12	0.0268011
Aaas	0	1
Aaas	1	0.834769
Aaas	1.5	0.762693
Aaas	2.3	0.660089
Aaas	3.5	0.531474
Aaas	5.3	0.383974
Aaas	8	0.235793
Aaas	12	0.114498
Aacs	0	1
Aacs	1	0.780568
Aacs	1.5	0.68963
Aacs	2.3	0.565646
Aacs	3.5	0.420182
Aacs	5.3	0.269015
Aacs	8	0.137811
Aacs	12	0.0511597
Aagab	0	1
Aagab	1	0.789922
Aagab	1.5	0.702064
Aagab	2.3	0.581359
Aagab	3.5	0.438072
Aagab	5.3	0.286548
Aagab	8	0.151592
Aagab	12	0.059022
Aak1	0	1
Aak1	1	0.732715
Aak1	1.5	0.627196
Aak1	2.3	0.489048
Aak1	3.5	0.336724
Aak1	5.3	0.192379
Aak1	8	0.0830773
Aak1	12	0.0239455
Aamp	0	1
Aamp	1	0.874507
Aamp	1.5	0.817796
Aamp	2.3	0.734607
Aamp	3.5	0.625419
Aamp	5.3	0.491298
Aamp	8	0.342063
Aamp	12	0.200059
Aar2	0	1
Aar2	1	0.760918
Aar2	1.5	0.663753
Aar2	2.3	0.533429
Aar2	3.5	0.38431
Aar2	5.3	0.235012
Aar2	8	0.112383
Aar2	12	0.0376749
Aard	0	1
Aard	1	0.791277
Aard	1.5	0.703871
Aard	2.3	0.583655
Aard	3.5	0.440708
Aard	5.3	0.289163
Aard	8	0.153685
Aard	12	0.0602484
Aars	0	1
Aars	1	0.793435
Aars	1.5	0.706752
Aars	2.3	0.587321
Aars	3.5	0.444928
Aars	5.3	0.293366
Aars	8	0.157069
Aars	12	0.0622494
Aasdh	0	1
Aasdh	1	0.765345
Aasdh	1.5	0.669554
Aasdh	2.3	0.540595
Aasdh	3.5	0.392194
Aasdh	5.3	0.24235
Aasdh	8	0.117722
Aasdh	12	0.0403912
Aasdhppt	0	1
Aasdhppt	1	0.832699
Aasdhppt	1.5	0.759858
Aasdhppt	2.3	0.656331
Aasdhppt	3.5	0.526876
Aasdhppt	5.3	0.378955
Aasdhppt	8	0.231156
Aasdhppt	12	0.111137
Aatf	0	1
Aatf	1	0.867667
Aatf	1.5	0.80822
Aatf	2.3	0.721459
Aatf	3.5	0.608465
Aatf	5.3	0.471271
Aatf	8	0.321236
Aatf	12	0.182069
Abcb10	0	1
Abcb10	1	0.853495
Abcb10	1.5	0.788499
Abcb10	2.3	0.694644
Abcb10	3.5	0.574385
Abcb10	5.3	0.431882
Abcb10	8	0.281583
Abcb10	12	0.149421
Abcb1b	0	1
Abcb1b	1	0.689897
Abcb1b	1.5	0.573029
Abcb1b	2.3	0.425798
Abcb1b	3.5	0.272737
Abcb1b	5.3	0.139816
Abcb1b	8	0.0513184
Abcb1b	12	0.0116255
Abcb7	0	1
Abcb7	1	0.861569
Abcb7	1.5	0.799714
Abcb7	2.3	0.70985
Abcb7	3.5	0.593628
Abcb7	5.3	0.45398
Abcb7	8	0.303612
Abcb7	12	0.167293
Abcc1	0	1
Abcc1	1	0.783996
Abcc1	1.5	0.694178
Abcc1	2.3	0.571376
Abcc1	3.5	0.426677
Abcc1	5.3	0.275337
Abcc1	8	0.142729
Abcc1	12	0.0539223
Abcc5	0	1
Abcc5	1	0.795488
Abcc5	1.5	0.709497
Abcc5	2.3	0.590823
Abcc5	3.5	0.448971
Abcc5	5.3	0.297412
Abcc5	8	0.16035
Abcc5	12	0.0642103
Abcd3	0	1
Abcd3	1	0.806896
Abcd3	1.5	0.724813
Abcd3	2.3	0.610492
Abcd3	3.5	0.471912
Abcd3	5.3	0.320725
Abcd3	8	0.179696
Abcd3	12	0.0761744
Abce1	0	1
Abce1	1	0.852487
Abce1	1.5	0.787103
Abce1	2.3	0.692759
Abce1	3.5	0.572015
Abce1	5.3	0.429186
Abce1	8	0.278934
Abce1	12	0.147317
Abcf1	0	1
Abcf1	1	0.842139
Abcf1	1.5	0.772815
Abcf1	2.3	0.67357
Abcf1	3.5	0.548079
Abcf1	5.3	0.402285
Abcf1	8	0.25297
Abcf1	12	0.127234
Abcf2	0	1
Abcf2	1	0.851925
Abcf2	1.5	0.786325
Abcf2	2.3	0.691709
Abcf2	3.5	0.570697
Abcf2	5.3	0.427689
Abcf2	8	0.277468
Abcf2	12	0.146157
Abcf3	0	1
Abcf3	1	0.848302
Abcf3	1.5	0.781314
Abcf3	2.3	0.684961
Abcf3	3.5	0.562246
Abcf3	5.3	0.418135
Abcf3	8	0.268166
Abcf3	12	0.138869
Abhd10	0	1
Abhd10	1	0.79588
Abhd10	1.5	0.710022
Abhd10	2.3	0.591493
Abhd10	3.5	0.449746
Abhd10	5.3	0.29819
Abhd10	8	0.160984
Abhd10	12	0.0645911
Abhd12	0	1
Abhd12	1	0.799648
Abhd12	1.5	0.715069
Abhd12	2.3	0.597953
Abhd12	3.5	0.457241
Abhd12	5.3	0.305748
Abhd12	8	0.167182
Abhd12	12	0.0683573
Abhd13	0	1
Abhd13	1	0.787991
Abhd13	1.5	0.69949
Abhd13	2.3	0.578094
Abhd13	3.5	0.434334
Abhd13	5.3	0.282854
Abhd13	8	0.148651
Abhd13	12	0.057313
Abhd14a	0	1
Abhd14a	1	0.884393
Abhd14a	1.5	0.831702
Abhd14a	2.3	0.753849
Abhd14a	3.5	0.650517
Abhd14a	5.3	0.521459
Abhd14a	8	0.374251
Abhd14a	12	0.228952
Abhd16a	0	1
Abhd16a	1	0.756973
Abhd16a	1.5	0.658599
Abhd16a	2.3	0.52709
Abhd16a	3.5	0.377382
Abhd16a	5.3	0.228627
Abhd16a	8	0.107806
Abhd16a	12	0.035397
Abhd17b	0	1
Abhd17b	1	0.750648
Abhd17b	1.5	0.650361
Abhd17b	2.3	0.517016
Abhd17b	3.5	0.366461
Abhd17b	5.3	0.218682
Abhd17b	8	0.100807
Abhd17b	12	0.0320065
Abhd17c	0	1
Abhd17c	1	0.838821
Abhd17c	1.5	0.768253
Abhd17c	2.3	0.667483
Abhd17c	3.5	0.540559
Abhd17c	5.3	0.393957
Abhd17c	8	0.245107
Abhd17c	12	0.121348
Abhd18	0	1
Abhd18	1	0.529642
Abhd18	1.5	0.385455
Abhd18	2.3	0.231824
Abhd18	3.5	0.108128
Abhd18	5.3	0.0344433
Abhd18	8	0.00619237
Abhd18	12	0.000487288
Abhd2	0	1
Abhd2	1	0.777591
Abhd2	1.5	0.685688
Abhd2	2.3	0.560696
Abhd2	3.5	0.414599
Abhd2	5.3	0.263621
Abhd2	8	0.133662
Abhd2	12	0.0488666
Abhd4	0	1
Abhd4	1	0.868725
Abhd4	1.5	0.809698
Abhd4	2.3	0.723484
Abhd4	3.5	0.611065
Abhd4	5.3	0.474324
Abhd4	8	0.324382
Abhd4	12	0.184751
Abhd5	0	1
Abhd5	1	0.782604
Abhd5	1.5	0.69233
Abhd5	2.3	0.569045
Abhd5	3.5	0.424031
Abhd5	5.3	0.272755
Abhd5	8	0.140714
Abhd5	12	0.0527844
Abhd6	0	1
Abhd6	1	0.733893
Abhd6	1.5	0.628709
Abhd6	2.3	0.490858
Abhd6	3.5	0.338622
Abhd6	5.3	0.194024
Abhd6	8	0.0841518
Abhd6	12	0.0244115
Abhd8	0	1
Abhd8	1	0.7948
Abhd8	1.5	0.708577
Abhd8	2.3	0.589648
Abhd8	3.5	0.447613
Abhd8	5.3	0.296051
Abhd8	8	0.159244
Abhd8	12	0.0635469
Abi2	0	1
Abi2	1	0.843307
Abi2	1.5	0.774423
Abi2	2.3	0.67572
Abi2	3.5	0.550744
Abi2	5.3	0.405251
Abi2	8	0.255791
Abi2	12	0.129368
Abl1	0	1
Abl1	1	0.772189
Abl1	1.5	0.678555
Abl1	2.3	0.551778
Abl1	3.5	0.404606
Abl1	5.3	0.254059
Abl1	8	0.126412
Abl1	12	0.0449451
Abl2	0	1
Abl2	1	0.744072
Abl2	1.5	0.641833
Abl2	2.3	0.506657
Abl2	3.5	0.355346
Abl2	5.3	0.208717
Abl2	8	0.0939547
Abl2	12	0.028799
Abr	0	1
Abr	1	0.781321
Abr	1.5	0.690628
Abr	2.3	0.566902
Abr	3.5	0.421603
Abr	5.3	0.270394
Abr	8	0.138879
Abr	12	0.0517553
Abracl	0	1
Abracl	1	0.844534
Abracl	1.5	0.776114
Abracl	2.3	0.677984
Abracl	3.5	0.553554
Abracl	5.3	0.408386
Abracl	8	0.258784
Abracl	12	0.131645
Abraxas1	0	1
Abraxas1	1	0.750677
Abraxas1	1.5	0.650398
Abraxas1	2.3	0.517061
Abraxas1	3.5	0.36651
Abraxas1	5.3	0.218726
Abraxas1	8	0.100838
Abraxas1	12	0.032021
Abraxas2	0	1
Abraxas2	1	0.671326
Abraxas2	1.5	0.550047
Abraxas2	2.3	0.399896
Abraxas2	3.5	0.247894
Abraxas2	5.3	0.120989
Abraxas2	8	0.041254
Abraxas2	12	0.00837915
Abt1	0	1
Abt1	1	0.711024
Abt1	1.5	0.599552
Abt1	2.3	0.456388
Abt1	3.5	0.303107
Abt1	5.3	0.164054
Abt1	8	0.0653244
Abt1	12	0.016696
Abtb2	0	1
Abtb2	1	0.699267
Abtb2	1.5	0.584743
Abtb2	2.3	0.439218
Abtb2	3.5	0.285925
Abtb2	5.3	0.150179
Abtb2	8	0.0571672
Abtb2	12	0.0136685
AC163616.1	0	1
AC163616.1	1	0.765558
AC163616.1	1.5	0.669833
AC163616.1	2.3	0.54094
AC163616.1	3.5	0.392575
AC163616.1	5.3	0.242707
AC163616.1	8	0.117984
AC163616.1	12	0.0405261
Acaa1a	0	1
Acaa1a	1	0.866893
Acaa1a	1.5	0.807139
Acaa1a	2.3	0.71998
Acaa1a	3.5	0.606568
Acaa1a	5.3	0.469048
Acaa1a	8	0.318951
Acaa1a	12	0.18013
Acaca	0	1
Acaca	1	0.839211
Acaca	1.5	0.768789
Acaca	2.3	0.668197
Acaca	3.5	0.541439
Acaca	5.3	0.394928
Acaca	8	0.24602
Acaca	12	0.122027
Acad11	0	1
Acad11	1	0.873293
Acad11	1.5	0.816094
Acad11	2.3	0.732264
Acad11	3.5	0.622386
Acad11	5.3	0.487694
Acad11	8	0.338283
Acad11	12	0.196752
Acad8	0	1
Acad8	1	0.787444
Acad8	1.5	0.698762
Acad8	2.3	0.577172
Acad8	3.5	0.43328
Acad8	5.3	0.281815
Acad8	8	0.147828
Acad8	12	0.0568376
Acad9	0	1
Acad9	1	0.843241
Acad9	1.5	0.774333
Acad9	2.3	0.675599
Acad9	3.5	0.550594
Acad9	5.3	0.405084
Acad9	8	0.255632
Acad9	12	0.129247
Acadl	0	1
Acadl	1	0.877582
Acadl	1.5	0.822113
Acadl	2.3	0.740563
Acadl	3.5	0.633151
Acadl	5.3	0.500524
Acadl	8	0.351805
Acadl	12	0.208667
Acadm	0	1
Acadm	1	0.787515
Acadm	1.5	0.698857
Acadm	2.3	0.577292
Acadm	3.5	0.433418
Acadm	5.3	0.281951
Acadm	8	0.147936
Acadm	12	0.0568996
Acads	0	1
Acads	1	0.8502
Acads	1.5	0.783938
Acads	2.3	0.688492
Acads	3.5	0.566662
Acads	5.3	0.423119
Acads	8	0.273005
Acads	12	0.142645
Acadsb	0	1
Acadsb	1	0.888382
Acadsb	1.5	0.837336
Acadsb	2.3	0.761693
Acadsb	3.5	0.660845
Acadsb	5.3	0.534047
Acadsb	8	0.387971
Acadsb	12	0.241657
Acap3	0	1
Acap3	1	0.736452
Acap3	1.5	0.632
Acap3	2.3	0.494803
Acap3	3.5	0.342773
Acap3	5.3	0.197636
Acap3	8	0.086528
Acap3	12	0.0254528
Acat1	0	1
Acat1	1	0.907236
Acat1	1.5	0.864133
Acat1	2.3	0.799387
Acat1	3.5	0.711249
Acat1	5.3	0.596923
Acat1	8	0.458948
Acat1	12	0.310917
Acat2	0	1
Acat2	1	0.880388
Acat2	1.5	0.826059
Acat2	2.3	0.74602
Acat2	3.5	0.640265
Acat2	5.3	0.509065
Acat2	8	0.360906
Acat2	12	0.216816
Acbd3	0	1
Acbd3	1	0.509687
Acbd3	1.5	0.363878
Acbd3	2.3	0.212226
Acbd3	3.5	0.0945287
Acbd3	5.3	0.0281003
Acbd3	8	0.0045544
Acbd3	12	0.00030736
Acbd4	0	1
Acbd4	1	0.533516
Acbd4	1.5	0.389691
Acbd4	2.3	0.235743
Acbd4	3.5	0.110921
Acbd4	5.3	0.0357998
Acbd4	8	0.00656414
Acbd4	12	0.000531822
Acd	0	1
Acd	1	0.871379
Acd	1.5	0.813412
Acd	2.3	0.728578
Acd	3.5	0.617624
Acd	5.3	0.482055
Acd	8	0.332396
Acd	12	0.191639
Acer2	0	1
Acer2	1	0.574707
Acer2	1.5	0.435682
Acer2	2.3	0.279722
Acer2	3.5	0.143901
Acer2	5.3	0.0530966
Acer2	8	0.0119007
Acer2	12	0.00129825
Acer3	0	1
Acer3	1	0.459004
Acer3	1.5	0.310975
Acer3	2.3	0.166793
Acer3	3.5	0.0655176
Acer3	5.3	0.0161297
Acer3	8	0.0019703
Acer3	12	8.74578e-05
Acin1	0	1
Acin1	1	0.826885
Acin1	1.5	0.751913
Acin1	2.3	0.645838
Acin1	3.5	0.514111
Acin1	5.3	0.365139
Acin1	8	0.218554
Acin1	12	0.102174
Ackr4	0	1
Ackr4	1	0.613316
Ackr4	1.5	0.480315
Ackr4	2.3	0.324843
Ackr4	3.5	0.180673
Ackr4	5.3	0.074942
Ackr4	8	0.0200204
Ackr4	12	0.00283275
Acly	0	1
Acly	1	0.876902
Acly	1.5	0.821158
Acly	2.3	0.739244
Acly	3.5	0.631436
Acly	5.3	0.498473
Acly	8	0.349631
Acly	12	0.206736
Aco1	0	1
Aco1	1	0.875226
Aco1	1.5	0.818805
Aco1	2.3	0.735998
Aco1	3.5	0.627221
Aco1	5.3	0.493443
Aco1	8	0.344319
Aco1	12	0.202042
Aco2	0	1
Aco2	1	0.902465
Aco2	1.5	0.857325
Aco2	2.3	0.789751
Aco2	3.5	0.698243
Aco2	5.3	0.580472
Aco2	8	0.439991
Aco2	12	0.291854
Acot1	0	1
Acot1	1	0.769565
Acot1	1.5	0.6751
Acot1	2.3	0.547475
Acot1	3.5	0.399815
Acot1	5.3	0.249517
Acot1	8	0.123016
Acot1	12	0.0431464
Acot13	0	1
Acot13	1	0.833314
Acot13	1.5	0.760699
Acot13	2.3	0.657446
Acot13	3.5	0.528239
Acot13	5.3	0.38044
Acot13	8	0.232525
Acot13	12	0.112126
Acot2	0	1
Acot2	1	0.724934
Acot2	1.5	0.617231
Acot2	2.3	0.477185
Acot2	3.5	0.324373
Acot2	5.3	0.181795
Acot2	8	0.076276
Acot2	12	0.021066
Acot8	0	1
Acot8	1	0.839196
Acot8	1.5	0.768768
Acot8	2.3	0.668169
Acot8	3.5	0.541405
Acot8	5.3	0.394891
Acot8	8	0.245985
Acot8	12	0.122001
Acot9	0	1
Acot9	1	0.941273
Acot9	1.5	0.913215
Acot9	2.3	0.870053
Acot9	3.5	0.809104
Acot9	5.3	0.725591
Acot9	8	0.616203
Acot9	12	0.483711
Acox1	0	1
Acox1	1	0.784785
Acox1	1.5	0.695226
Acox1	2.3	0.572699
Acox1	3.5	0.428181
Acox1	5.3	0.276808
Acox1	8	0.143881
Acox1	12	0.0545766
Acox3	0	1
Acox3	1	0.769479
Acox3	1.5	0.674987
Acox3	2.3	0.547334
Acox3	3.5	0.399658
Acox3	5.3	0.249369
Acox3	8	0.122906
Acox3	12	0.0430885
Acp1	0	1
Acp1	1	0.869971
Acp1	1.5	0.811441
Acp1	2.3	0.725873
Acp1	3.5	0.614139
Acp1	5.3	0.477942
Acp1	8	0.328124
Acp1	12	0.187956
Acp5	0	1
Acp5	1	0.853332
Acp5	1.5	0.788274
Acp5	2.3	0.694339
Acp5	3.5	0.574002
Acp5	5.3	0.431446
Acp5	8	0.281154
Acp5	12	0.149079
Acp6	0	1
Acp6	1	0.868569
Acp6	1.5	0.809481
Acp6	2.3	0.723186
Acp6	3.5	0.610683
Acp6	5.3	0.473875
Acp6	8	0.323919
Acp6	12	0.184354
Acsl3	0	1
Acsl3	1	0.81262
Acsl3	1.5	0.73254
Acsl3	2.3	0.620499
Acsl3	3.5	0.483733
Acsl3	5.3	0.332969
Acsl3	8	0.190151
Acsl3	12	0.0829181
Acsl4	0	1
Acsl4	1	0.760222
Acsl4	1.5	0.662843
Acsl4	2.3	0.532308
Acsl4	3.5	0.383082
Acsl4	5.3	0.233876
Acsl4	8	0.111564
Acsl4	12	0.0372638
Acsl5	0	1
Acsl5	1	0.810237
Acsl5	1.5	0.72932
Acsl5	2.3	0.616322
Acsl5	3.5	0.478787
Acsl5	5.3	0.327826
Acsl5	8	0.185736
Acsl5	12	0.0800469
Acss2	0	1
Acss2	1	0.855552
Acss2	1.5	0.791352
Acss2	2.3	0.698501
Acss2	3.5	0.579245
Acss2	5.3	0.437427
Acss2	8	0.287059
Acss2	12	0.1538
Actb	0	1
Actb	1	0.924209
Actb	1.5	0.888496
Actb	2.3	0.834203
Actb	3.5	0.75892
Actb	5.3	0.65854
Actb	8	0.532307
Actb	12	0.388368
Actg1	0	1
Actg1	1	0.875084
Actg1	1.5	0.818605
Actg1	2.3	0.735723
Actg1	3.5	0.626865
Actg1	5.3	0.493018
Actg1	8	0.343872
Actg1	12	0.201649
Actl6a	0	1
Actl6a	1	0.843438
Actl6a	1.5	0.774603
Actl6a	2.3	0.675961
Actl6a	3.5	0.551043
Actl6a	5.3	0.405584
Actl6a	8	0.256108
Actl6a	12	0.129609
Actn1	0	1
Actn1	1	0.865181
Actn1	1.5	0.804749
Actn1	2.3	0.716714
Actn1	3.5	0.602385
Actn1	5.3	0.464159
Actn1	8	0.313946
Actn1	12	0.175907
Actn4	0	1
Actn4	1	0.868961
Actn4	1.5	0.810029
Actn4	2.3	0.723937
Actn4	3.5	0.611648
Actn4	5.3	0.475009
Actn4	8	0.32509
Actn4	12	0.185355
Actr10	0	1
Actr10	1	0.857373
Actr10	1.5	0.79388
Actr10	2.3	0.701926
Actr10	3.5	0.583573
Actr10	5.3	0.442386
Actr10	8	0.291985
Actr10	12	0.157776
Actr1a	0	1
Actr1a	1	0.839622
Actr1a	1.5	0.769353
Actr1a	2.3	0.668948
Actr1a	3.5	0.542366
Actr1a	5.3	0.395953
Actr1a	8	0.246984
Actr1a	12	0.122745
Actr1b	0	1
Actr1b	1	0.870081
Actr1b	1.5	0.811596
Actr1b	2.3	0.726085
Actr1b	3.5	0.614412
Actr1b	5.3	0.478263
Actr1b	8	0.328457
Actr1b	12	0.188243
Actr2	0	1
Actr2	1	0.864308
Actr2	1.5	0.803531
Actr2	2.3	0.715052
Actr2	3.5	0.600261
Actr2	5.3	0.461682
Actr2	8	0.311421
Actr2	12	0.173789
Actr3	0	1
Actr3	1	0.882138
Actr3	1.5	0.828523
Actr3	2.3	0.749435
Actr3	3.5	0.64473
Actr3	5.3	0.51445
Actr3	8	0.366684
Actr3	12	0.222043
Actr3b	0	1
Actr3b	1	0.849109
Actr3b	1.5	0.782429
Actr3b	2.3	0.686461
Actr3b	3.5	0.56412
Actr3b	5.3	0.420248
Actr3b	8	0.270213
Actr3b	12	0.140462
Actr5	0	1
Actr5	1	0.748886
Actr5	1.5	0.648072
Actr5	2.3	0.514228
Actr5	3.5	0.363458
Actr5	5.3	0.215974
Actr5	8	0.0989291
Actr5	12	0.0311162
Actr8	0	1
Actr8	1	0.77223
Actr8	1.5	0.67861
Actr8	2.3	0.551846
Actr8	3.5	0.404682
Actr8	5.3	0.254131
Actr8	8	0.126466
Actr8	12	0.0449741
Acvr1	0	1
Acvr1	1	0.618541
Acvr1	1.5	0.486467
Acvr1	2.3	0.331244
Acvr1	3.5	0.186119
Acvr1	5.3	0.0783888
Acvr1	8	0.0214264
Acvr1	12	0.00313635
Acvr1b	0	1
Acvr1b	1	0.828868
Acvr1b	1.5	0.754619
Acvr1b	2.3	0.649405
Acvr1b	3.5	0.518439
Acvr1b	5.3	0.369804
Acvr1b	8	0.222783
Acvr1b	12	0.105153
Acvr2a	0	1
Acvr2a	1	0.760988
Acvr2a	1.5	0.663845
Acvr2a	2.3	0.533542
Acvr2a	3.5	0.384434
Acvr2a	5.3	0.235127
Acvr2a	8	0.112466
Acvr2a	12	0.0377167
Acy1	0	1
Acy1	1	0.918268
Acy1	1.5	0.879942
Acy1	2.3	0.821921
Acy1	3.5	0.741982
Acy1	5.3	0.636412
Acy1	8	0.505541
Acy1	12	0.359446
Acyp1	0	1
Acyp1	1	0.861895
Acyp1	1.5	0.800169
Acyp1	2.3	0.710469
Acyp1	3.5	0.594416
Acyp1	5.3	0.454892
Acyp1	8	0.304534
Acyp1	12	0.168056
Adad2	0	1
Adad2	1	0.659659
Adad2	1.5	0.535771
Adad2	2.3	0.384091
Adad2	3.5	0.23314
Adad2	5.3	0.110253
Adad2	8	0.0358553
Adad2	12	0.00678939
Adal	0	1
Adal	1	0.778408
Adal	1.5	0.686769
Adal	2.3	0.562052
Adal	3.5	0.416126
Adal	5.3	0.265092
Adal	8	0.13479
Adal	12	0.0494863
Adam15	0	1
Adam15	1	0.91051
Adam15	1.5	0.868815
Adam15	2.3	0.806037
Adam15	3.5	0.720273
Adam15	5.3	0.608429
Adam15	8	0.472366
Adam15	12	0.324652
Adam17	0	1
Adam17	1	0.796982
Adam17	1.5	0.711496
Adam17	2.3	0.593378
Adam17	3.5	0.451928
Adam17	5.3	0.300384
Adam17	8	0.162775
Adam17	12	0.065672
Adam9	0	1
Adam9	1	0.72801
Adam9	1.5	0.621164
Adam9	2.3	0.481855
Adam9	3.5	0.329216
Adam9	5.3	0.185921
Adam9	8	0.0789041
Adam9	12	0.022164
Adamts9	0	1
Adamts9	1	0.624814
Adamts9	1.5	0.493886
Adamts9	2.3	0.339021
Adamts9	3.5	0.192809
Adamts9	5.3	0.0826951
Adamts9	8	0.0232278
Adamts9	12	0.00354006
Adap1	0	1
Adap1	1	0.728776
Adap1	1.5	0.622144
Adap1	2.3	0.483021
Adap1	3.5	0.33043
Adap1	5.3	0.18696
Adap1	8	0.0795705
Adap1	12	0.0224454
Adar	0	1
Adar	1	0.554204
Adar	1.5	0.412576
Adar	2.3	0.2573
Adar	3.5	0.126719
Adar	5.3	0.0437974
Adar	8	0.00889931
Adar	12	0.000839527
Adat1	0	1
Adat1	1	0.829122
Adat1	1.5	0.754967
Adat1	2.3	0.649865
Adat1	3.5	0.518997
Adat1	5.3	0.370407
Adat1	8	0.223331
Adat1	12	0.105542
Adat2	0	1
Adat2	1	0.84542
Adat2	1.5	0.777336
Adat2	2.3	0.679621
Adat2	3.5	0.555589
Adat2	5.3	0.410661
Adat2	8	0.260963
Adat2	12	0.133312
Adck5	0	1
Adck5	1	0.697483
Adck5	1.5	0.582506
Adck5	2.3	0.436644
Adck5	3.5	0.283379
Adck5	5.3	0.148159
Adck5	8	0.0560104
Adck5	12	0.0132557
Adcy6	0	1
Adcy6	1	0.780382
Adcy6	1.5	0.689384
Adcy6	2.3	0.565337
Adcy6	3.5	0.419832
Adcy6	5.3	0.268676
Adcy6	8	0.13755
Adcy6	12	0.051014
Add1	0	1
Add1	1	0.872875
Add1	1.5	0.815508
Add1	2.3	0.731459
Add1	3.5	0.621344
Add1	5.3	0.486459
Add1	8	0.33699
Add1	12	0.195625
Add3	0	1
Add3	1	0.836775
Add3	1.5	0.765443
Add3	2.3	0.663743
Add3	3.5	0.535957
Add3	5.3	0.388889
Add3	8	0.240364
Add3	12	0.117843
Adgra3	0	1
Adgra3	1	0.836805
Adgra3	1.5	0.765485
Adgra3	2.3	0.663799
Adgra3	3.5	0.536026
Adgra3	5.3	0.388964
Adgra3	8	0.240434
Adgra3	12	0.117895
Adgre5	0	1
Adgre5	1	0.802484
Adgre5	1.5	0.718876
Adgre5	2.3	0.602841
Adgre5	3.5	0.462942
Adgre5	5.3	0.311538
Adgre5	8	0.171984
Adgre5	12	0.0713237
Adgrl1	0	1
Adgrl1	1	0.79116
Adgrl1	1.5	0.703714
Adgrl1	2.3	0.583455
Adgrl1	3.5	0.440478
Adgrl1	5.3	0.288935
Adgrl1	8	0.153502
Adgrl1	12	0.0601408
Adgrl2	0	1
Adgrl2	1	0.723946
Adgrl2	1.5	0.615969
Adgrl2	2.3	0.47569
Adgrl2	3.5	0.322828
Adgrl2	5.3	0.180485
Adgrl2	8	0.0754479
Adgrl2	12	0.0207239
Adh5	0	1
Adh5	1	0.916052
Adh5	1.5	0.876759
Adh5	2.3	0.817365
Adh5	3.5	0.735733
Adh5	5.3	0.628314
Adh5	8	0.495862
Adh5	12	0.349173
Adi1	0	1
Adi1	1	0.898534
Adi1	1.5	0.85173
Adi1	2.3	0.781862
Adi1	3.5	0.687657
Adi1	5.3	0.567197
Adi1	8	0.424891
Adi1	12	0.27696
Adipor1	0	1
Adipor1	1	0.806502
Adipor1	1.5	0.724283
Adipor1	2.3	0.609808
Adipor1	3.5	0.471107
Adipor1	5.3	0.319897
Adipor1	8	0.178997
Adipor1	12	0.0757299
Adipor2	0	1
Adipor2	1	0.785788
Adipor2	1.5	0.69656
Adipor2	2.3	0.574385
Adipor2	3.5	0.4301
Adipor2	5.3	0.278689
Adipor2	8	0.14536
Adipor2	12	0.0554201
Adk	0	1
Adk	1	0.90217
Adk	1.5	0.856905
Adk	2.3	0.789158
Adk	3.5	0.697445
Adk	5.3	0.579468
Adk	8	0.438843
Adk	12	0.290712
Adnp2	0	1
Adnp2	1	0.695864
Adnp2	1.5	0.58048
Adnp2	2.3	0.434317
Adnp2	3.5	0.281084
Adnp2	5.3	0.146346
Adnp2	8	0.054979
Adnp2	12	0.0128913
Ado	0	1
Ado	1	0.780075
Ado	1.5	0.688977
Ado	2.3	0.564825
Ado	3.5	0.419254
Ado	5.3	0.268116
Ado	8	0.137117
Ado	12	0.0507735
Adpgk	0	1
Adpgk	1	0.72371
Adpgk	1.5	0.615668
Adpgk	2.3	0.475333
Adpgk	3.5	0.322459
Adpgk	5.3	0.180173
Adpgk	8	0.0752514
Adpgk	12	0.020643
Adprh	0	1
Adprh	1	0.864635
Adprh	1.5	0.803988
Adprh	2.3	0.715675
Adprh	3.5	0.601057
Adprh	5.3	0.46261
Adprh	8	0.312366
Adprh	12	0.17458
Adprhl2	0	1
Adprhl2	1	0.71672
Adprhl2	1.5	0.606771
Adprhl2	2.3	0.464841
Adprhl2	3.5	0.311691
Adprhl2	5.3	0.171141
Adprhl2	8	0.0696303
Adprhl2	12	0.0183737
Adprm	0	1
Adprm	1	0.708342
Adprm	1.5	0.596162
Adprm	2.3	0.452438
Adprm	3.5	0.299124
Adprm	5.3	0.160801
Adprm	8	0.0633788
Adprm	12	0.0159557
Adrb3	0	1
Adrb3	1	0.814569
Adrb3	1.5	0.735176
Adrb3	2.3	0.623927
Adrb3	3.5	0.487806
Adrb3	5.3	0.337223
Adrb3	8	0.19383
Adrb3	12	0.085336
Adrm1	0	1
Adrm1	1	0.831573
Adrm1	1.5	0.758316
Adrm1	2.3	0.65429
Adrm1	3.5	0.524385
Adrm1	5.3	0.376245
Adrm1	8	0.228666
Adrm1	12	0.109346
Adsl	0	1
Adsl	1	0.850523
Adsl	1.5	0.784385
Adsl	2.3	0.689094
Adsl	3.5	0.567416
Adsl	5.3	0.423972
Adsl	8	0.273835
Adsl	12	0.143296
Adss	0	1
Adss	1	0.87301
Adss	1.5	0.815697
Adss	2.3	0.731719
Adss	3.5	0.621681
Adss	5.3	0.486858
Adss	8	0.337408
Adss	12	0.195989
Aebp2	0	1
Aebp2	1	0.802834
Aebp2	1.5	0.719348
Aebp2	2.3	0.603448
Aebp2	3.5	0.46365
Aebp2	5.3	0.312261
Aebp2	8	0.172587
Aebp2	12	0.0716986
Aen	0	1
Aen	1	0.750795
Aen	1.5	0.650553
Aen	2.3	0.517249
Aen	3.5	0.366712
Aen	5.3	0.218909
Aen	8	0.100965
Aen	12	0.0320818
Aff3	0	1
Aff3	1	0.783409
Aff3	1.5	0.693399
Aff3	2.3	0.570393
Aff3	3.5	0.42556
Aff3	5.3	0.274246
Aff3	8	0.141876
Aff3	12	0.0534398
Aff4	0	1
Aff4	1	0.747612
Aff4	1.5	0.646419
Aff4	2.3	0.512218
Aff4	3.5	0.361299
Aff4	5.3	0.214034
Aff4	8	0.0975907
Aff4	12	0.0304869
Afg3l2	0	1
Afg3l2	1	0.837051
Afg3l2	1.5	0.765822
Afg3l2	2.3	0.664247
Afg3l2	3.5	0.536577
Afg3l2	5.3	0.38957
Afg3l2	8	0.240999
Afg3l2	12	0.11831
Aftph	0	1
Aftph	1	0.689083
Aftph	1.5	0.572015
Aftph	2.3	0.424644
Aftph	3.5	0.271613
Aftph	5.3	0.138944
Aftph	8	0.0508363
Aftph	12	0.011462
Agap1	0	1
Agap1	1	0.842222
Agap1	1.5	0.77293
Agap1	2.3	0.673723
Agap1	3.5	0.548269
Agap1	5.3	0.402496
Agap1	8	0.253171
Agap1	12	0.127386
Agap3	0	1
Agap3	1	0.769523
Agap3	1.5	0.675044
Agap3	2.3	0.547406
Agap3	3.5	0.399738
Agap3	5.3	0.249444
Agap3	8	0.122962
Agap3	12	0.0431179
Agbl5	0	1
Agbl5	1	0.855336
Agbl5	1.5	0.791052
Agbl5	2.3	0.698095
Agbl5	3.5	0.578734
Agbl5	5.3	0.436843
Agbl5	8	0.28648
Agbl5	12	0.153335
Agfg1	0	1
Agfg1	1	0.818704
Agfg1	1.5	0.740782
Agfg1	2.3	0.631237
Agfg1	3.5	0.496529
Agfg1	5.3	0.346396
Agfg1	8	0.201844
Agfg1	12	0.0906827
Aggf1	0	1
Aggf1	1	0.78503
Aggf1	1.5	0.695552
Aggf1	2.3	0.573111
Aggf1	3.5	0.42865
Aggf1	5.3	0.277267
Aggf1	8	0.144242
Aggf1	12	0.054782
Agk	0	1
Agk	1	0.679694
Agk	1.5	0.560364
Agk	2.3	0.411454
Agk	3.5	0.258879
Agk	5.3	0.1292
Agk	8	0.0455521
Agk	12	0.00972214
Ago1	0	1
Ago1	1	0.756228
Ago1	1.5	0.657626
Ago1	2.3	0.525897
Ago1	3.5	0.376083
Ago1	5.3	0.227435
Ago1	8	0.10696
Ago1	12	0.0349808
Ago2	0	1
Ago2	1	0.827436
Ago2	1.5	0.752665
Ago2	2.3	0.646828
Ago2	3.5	0.515312
Ago2	5.3	0.366431
Ago2	8	0.219723
Ago2	12	0.102994
Ago3	0	1
Ago3	1	0.617588
Ago3	1.5	0.485342
Ago3	2.3	0.330071
Ago3	3.5	0.185117
Ago3	5.3	0.0777506
Ago3	8	0.0211636
Ago3	12	0.00307883
Agpat1	0	1
Agpat1	1	0.848612
Agpat1	1.5	0.781743
Agpat1	2.3	0.685538
Agpat1	3.5	0.562966
Agpat1	5.3	0.418947
Agpat1	8	0.268952
Agpat1	12	0.13948
Agpat2	0	1
Agpat2	1	0.80454
Agpat2	1.5	0.721641
Agpat2	2.3	0.606401
Agpat2	3.5	0.467107
Agpat2	5.3	0.315793
Agpat2	8	0.175542
Agpat2	12	0.0735482
Agpat4	0	1
Agpat4	1	0.636387
Agpat4	1.5	0.50767
Agpat4	2.3	0.353638
Agpat4	3.5	0.205601
Agpat4	5.3	0.0911429
Agpat4	8	0.0269011
Agpat4	12	0.0044122
Agpat5	0	1
Agpat5	1	0.829014
Agpat5	1.5	0.754819
Agpat5	2.3	0.649669
Agpat5	3.5	0.518759
Agpat5	5.3	0.370149
Agpat5	8	0.223097
Agpat5	12	0.105376
Agps	0	1
Agps	1	0.786232
Agps	1.5	0.69715
Agps	2.3	0.575131
Agps	3.5	0.430951
Agps	5.3	0.279524
Agps	8	0.146018
Agps	12	0.0557968
Agrn	0	1
Agrn	1	0.799852
Agrn	1.5	0.715343
Agrn	2.3	0.598304
Agrn	3.5	0.457649
Agrn	5.3	0.306161
Agrn	8	0.167523
Agrn	12	0.0685666
Agtpbp1	0	1
Agtpbp1	1	0.853956
Agtpbp1	1.5	0.789138
Agtpbp1	2.3	0.695507
Agtpbp1	3.5	0.575472
Agtpbp1	5.3	0.43312
Agtpbp1	8	0.282803
Agtpbp1	12	0.150392
Agtrap	0	1
Agtrap	1	0.775757
Agtrap	1.5	0.683264
Agtrap	2.3	0.557659
Agtrap	3.5	0.411187
Agtrap	5.3	0.260343
Agtrap	8	0.131161
Agtrap	12	0.0475014
Ahctf1	0	1
Ahctf1	1	0.791788
Ahctf1	1.5	0.704553
Ahctf1	2.3	0.584522
Ahctf1	3.5	0.441704
Ahctf1	5.3	0.290153
Ahctf1	8	0.15448
Ahctf1	12	0.0607167
Ahcy	0	1
Ahcy	1	0.952262
Ahcy	1.5	0.929255
Ahcy	2.3	0.893594
Ahcy	3.5	0.842652
Ahcy	5.3	0.771632
Ahcy	8	0.676165
Ahcy	12	0.556006
Ahcyl1	0	1
Ahcyl1	1	0.776586
Ahcyl1	1.5	0.684359
Ahcyl1	2.3	0.55903
Ahcyl1	3.5	0.412727
Ahcyl1	5.3	0.26182
Ahcyl1	8	0.132286
Ahcyl1	12	0.048114
Ahcyl2	0	1
Ahcyl2	1	0.8265
Ahcyl2	1.5	0.751388
Ahcyl2	2.3	0.645146
Ahcyl2	3.5	0.513274
Ahcyl2	5.3	0.364239
Ahcyl2	8	0.217742
Ahcyl2	12	0.101605
Ahi1	0	1
Ahi1	1	0.793768
Ahi1	1.5	0.707197
Ahi1	2.3	0.587889
Ahi1	3.5	0.445582
Ahi1	5.3	0.294019
Ahi1	8	0.157597
Ahi1	12	0.0625637
Ahrr	0	1
Ahrr	1	0.549535
Ahrr	1.5	0.407374
Ahrr	2.3	0.252342
Ahrr	3.5	0.123022
Ahrr	5.3	0.0418771
Ahrr	8	0.00831696
Ahrr	12	0.000758485
Ahsa1	0	1
Ahsa1	1	0.844588
Ahsa1	1.5	0.776189
Ahsa1	2.3	0.678084
Ahsa1	3.5	0.553678
Ahsa1	5.3	0.408524
Ahsa1	8	0.258916
Ahsa1	12	0.131746
AI413582	0	1
AI413582	1	0.830778
AI413582	1.5	0.757229
AI413582	2.3	0.652853
AI413582	3.5	0.522633
AI413582	5.3	0.374343
AI413582	8	0.226923
AI413582	12	0.108098
AI467606	0	1
AI467606	1	0.692037
AI467606	1.5	0.575697
AI467606	2.3	0.428842
AI467606	3.5	0.27571
AI467606	5.3	0.14213
AI467606	8	0.0526061
AI467606	12	0.0120657
AI597479	0	1
AI597479	1	0.690079
AI597479	1.5	0.573256
AI597479	2.3	0.426057
AI597479	3.5	0.27299
AI597479	5.3	0.140012
AI597479	8	0.0514272
AI597479	12	0.0116624
AI837181	0	1
AI837181	1	0.824849
AI837181	1.5	0.749138
AI837181	2.3	0.642187
AI837181	3.5	0.509695
AI837181	5.3	0.3604
AI837181	8	0.214287
AI837181	12	0.099196
AI987944	0	1
AI987944	1	0.698508
AI987944	1.5	0.58379
AI987944	2.3	0.438121
AI987944	3.5	0.284839
AI987944	5.3	0.149316
AI987944	8	0.0566721
AI987944	12	0.0134913
Aida	0	1
Aida	1	0.805734
Aida	1.5	0.723248
Aida	2.3	0.608472
Aida	3.5	0.469537
Aida	5.3	0.318284
Aida	8	0.177636
Aida	12	0.0748683
Aif1l	0	1
Aif1l	1	0.456144
Aif1l	1.5	0.308073
Aif1l	2.3	0.164413
Aif1l	3.5	0.0641001
Aif1l	5.3	0.0156043
Aif1l	8	0.00187422
Aif1l	12	8.11389e-05
Aifm1	0	1
Aifm1	1	0.850311
Aifm1	1.5	0.784092
Aifm1	2.3	0.688699
Aifm1	3.5	0.566921
Aifm1	5.3	0.423412
Aifm1	8	0.27329
Aifm1	12	0.142868
Aig1	0	1
Aig1	1	0.766126
Aig1	1.5	0.67058
Aig1	2.3	0.541864
Aig1	3.5	0.393596
Aig1	5.3	0.243664
Aig1	8	0.118687
Aig1	12	0.0408887
Aimp1	0	1
Aimp1	1	0.884564
Aimp1	1.5	0.831944
Aimp1	2.3	0.754184
Aimp1	3.5	0.650957
Aimp1	5.3	0.521993
Aimp1	8	0.37483
Aimp1	12	0.229483
Aimp2	0	1
Aimp2	1	0.841198
Aimp2	1.5	0.771521
Aimp2	2.3	0.671841
Aimp2	3.5	0.54594
Aimp2	5.3	0.39991
Aimp2	8	0.250719
Aimp2	12	0.12554
Aip	0	1
Aip	1	0.852139
Aip	1.5	0.786622
Aip	2.3	0.692109
Aip	3.5	0.571198
Aip	5.3	0.428259
Aip	8	0.278025
Aip	12	0.146598
Ajuba	0	1
Ajuba	1	0.745235
Ajuba	1.5	0.643339
Ajuba	2.3	0.508481
Ajuba	3.5	0.357295
Ajuba	5.3	0.210453
Ajuba	8	0.0951366
[truncated: 56,481 more rows]

## Sheet: 1C
gene_name	timepoints	.fitted
0610009B22Rik	0	1
0610009B22Rik	1	0.748512
0610009B22Rik	1.5	0.647587
0610009B22Rik	2.3	0.513638
0610009B22Rik	3.5	0.362823
0610009B22Rik	5.3	0.215404
0610009B22Rik	8	0.0985347
0610009B22Rik	12	0.0309303
0610010F05Rik	0	1
0610010F05Rik	1	0.503363
0610010F05Rik	1.5	0.357126
0610010F05Rik	2.3	0.206218
0610010F05Rik	3.5	0.0904865
0610010F05Rik	5.3	0.0263008
0610010F05Rik	8	0.00412144
0610010F05Rik	12	0.00026459
0610012G03Rik	0	1
0610012G03Rik	1	0.863239
0610012G03Rik	1.5	0.802042
0610012G03Rik	2.3	0.71302
0610012G03Rik	3.5	0.597667
0610012G03Rik	5.3	0.458665
0610012G03Rik	8	0.308355
0610012G03Rik	12	0.171228
1110004F10Rik	0	1
1110004F10Rik	1	0.844713
1110004F10Rik	1.5	0.776361
1110004F10Rik	2.3	0.678315
1110004F10Rik	3.5	0.553965
1110004F10Rik	5.3	0.408846
1110004F10Rik	8	0.259223
1110004F10Rik	12	0.131981
1110008P14Rik	0	1
1110008P14Rik	1	0.939469
1110008P14Rik	1.5	0.910591
1110008P14Rik	2.3	0.866222
1110008P14Rik	3.5	0.803689
1110008P14Rik	5.3	0.718251
1110008P14Rik	8	0.606818
1110008P14Rik	12	0.472702
1110012L19Rik	0	1
1110012L19Rik	1	0.84464
1110012L19Rik	1.5	0.77626
1110012L19Rik	2.3	0.678179
1110012L19Rik	3.5	0.553796
1110012L19Rik	5.3	0.408657
1110012L19Rik	8	0.259043
1110012L19Rik	12	0.131843
1110038F14Rik	0	1
1110038F14Rik	1	0.868778
1110038F14Rik	1.5	0.809773
1110038F14Rik	2.3	0.723587
1110038F14Rik	3.5	0.611197
1110038F14Rik	5.3	0.47448
1110038F14Rik	8	0.324543
1110038F14Rik	12	0.184888
1110059E24Rik	0	1
1110059E24Rik	1	0.760782
1110059E24Rik	1.5	0.663575
1110059E24Rik	2.3	0.53321
1110059E24Rik	3.5	0.38407
1110059E24Rik	5.3	0.234789
1110059E24Rik	8	0.112223
1110059E24Rik	12	0.0375942
1110059G10Rik	0	1
1110059G10Rik	1	0.842101
1110059G10Rik	1.5	0.772763
1110059G10Rik	2.3	0.673501
1110059G10Rik	3.5	0.547993
1110059G10Rik	5.3	0.40219
1110059G10Rik	8	0.25288
1110059G10Rik	12	0.127166
1110065P20Rik	0	1
1110065P20Rik	1	0.844137
1110065P20Rik	1.5	0.775567
1110065P20Rik	2.3	0.677251
1110065P20Rik	3.5	0.552644
1110065P20Rik	5.3	0.407369
1110065P20Rik	8	0.257812
1110065P20Rik	12	0.130904
1190007I07Rik	0	1
1190007I07Rik	1	0.903274
1190007I07Rik	1.5	0.858478
1190007I07Rik	2.3	0.79138
1190007I07Rik	3.5	0.700436
1190007I07Rik	5.3	0.583235
1190007I07Rik	8	0.443155
1190007I07Rik	12	0.295008
1500009L16Rik	0	1
1500009L16Rik	1	0.874286
1500009L16Rik	1.5	0.817485
1500009L16Rik	2.3	0.73418
1500009L16Rik	3.5	0.624866
1500009L16Rik	5.3	0.49064
1500009L16Rik	8	0.341371
1500009L16Rik	12	0.199453
1500011B03Rik	0	1
1500011B03Rik	1	0.798493
1500011B03Rik	1.5	0.71352
1500011B03Rik	2.3	0.595968
1500011B03Rik	3.5	0.454934
1500011B03Rik	5.3	0.303414
1500011B03Rik	8	0.16526
1500011B03Rik	12	0.0671818
1600002K03Rik	0	1
1600002K03Rik	1	0.714123
1600002K03Rik	1.5	0.603476
1600002K03Rik	2.3	0.460976
1600002K03Rik	3.5	0.307756
1600002K03Rik	5.3	0.16788
1600002K03Rik	8	0.0676372
1600002K03Rik	12	0.0175905
1600012H06Rik	0	1
1600012H06Rik	1	0.757315
1600012H06Rik	1.5	0.659045
1600012H06Rik	2.3	0.527638
1600012H06Rik	3.5	0.37798
1600012H06Rik	5.3	0.229175
1600012H06Rik	8	0.108197
1600012H06Rik	12	0.0355894
1700007K13Rik	0	1
1700007K13Rik	1	0.826372
1700007K13Rik	1.5	0.751214
1700007K13Rik	2.3	0.644918
1700007K13Rik	3.5	0.512998
1700007K13Rik	5.3	0.363942
1700007K13Rik	8	0.217474
1700007K13Rik	12	0.101417
1700008O03Rik	0	1
1700008O03Rik	1	0.612359
1700008O03Rik	1.5	0.479192
1700008O03Rik	2.3	0.323679
1700008O03Rik	3.5	0.179689
1700008O03Rik	5.3	0.0743246
1700008O03Rik	8	0.019772
1700008O03Rik	12	0.00278019
1700017B05Rik	0	1
1700017B05Rik	1	0.664592
1700017B05Rik	1.5	0.541792
1700017B05Rik	2.3	0.39073
1700017B05Rik	3.5	0.2393
1700017B05Rik	5.3	0.114694
1700017B05Rik	8	0.0380575
1700017B05Rik	12	0.00742437
1700019D03Rik	0	1
1700019D03Rik	1	0.772236
1700019D03Rik	1.5	0.678617
1700019D03Rik	2.3	0.551854
1700019D03Rik	3.5	0.404692
1700019D03Rik	5.3	0.254141
1700019D03Rik	8	0.126473
1700019D03Rik	12	0.0449777
1700029P11Rik	0	1
1700029P11Rik	1	0.826868
1700029P11Rik	1.5	0.751889
1700029P11Rik	2.3	0.645807
1700029P11Rik	3.5	0.514074
1700029P11Rik	5.3	0.365099
1700029P11Rik	8	0.218518
1700029P11Rik	12	0.102148
1700030K09Rik	0	1
1700030K09Rik	1	0.645813
1700030K09Rik	1.5	0.518991
1700030K09Rik	2.3	0.365801
1700030K09Rik	3.5	0.216458
1700030K09Rik	5.3	0.0985293
1700030K09Rik	8	0.0302589
1700030K09Rik	12	0.00526357
1700037H04Rik	0	1
1700037H04Rik	1	0.817004
1700037H04Rik	1.5	0.738475
1700037H04Rik	2.3	0.628225
1700037H04Rik	3.5	0.492928
1700037H04Rik	5.3	0.3426
1700037H04Rik	8	0.198514
1700037H04Rik	12	0.0884479
1700066M21Rik	0	1
1700066M21Rik	1	0.72486
1700066M21Rik	1.5	0.617136
1700066M21Rik	2.3	0.477072
1700066M21Rik	3.5	0.324257
1700066M21Rik	5.3	0.181696
1700066M21Rik	8	0.0762135
1700066M21Rik	12	0.0210401
1700123O20Rik	0	1
1700123O20Rik	1	0.775479
1700123O20Rik	1.5	0.682897
1700123O20Rik	2.3	0.5572
1700123O20Rik	3.5	0.410672
1700123O20Rik	5.3	0.259849
1700123O20Rik	8	0.130785
1700123O20Rik	12	0.0472976
1810013L24Rik	0	1
1810013L24Rik	1	0.718097
1810013L24Rik	1.5	0.60852
1810013L24Rik	2.3	0.466897
1810013L24Rik	3.5	0.313791
1810013L24Rik	5.3	0.17289
1810013L24Rik	8	0.0707074
1810013L24Rik	12	0.0188017
1810030O07Rik	0	1
1810030O07Rik	1	0.820788
1810030O07Rik	1.5	0.743613
1810030O07Rik	2.3	0.634939
1810030O07Rik	3.5	0.500967
1810030O07Rik	5.3	0.351095
1810030O07Rik	8	0.205992
1810030O07Rik	12	0.0934919
1810037I17Rik	0	1
1810037I17Rik	1	0.829599
1810037I17Rik	1.5	0.755618
1810037I17Rik	2.3	0.650723
1810037I17Rik	3.5	0.520042
1810037I17Rik	5.3	0.371536
1810037I17Rik	8	0.224359
1810037I17Rik	12	0.106271
1810055G02Rik	0	1
1810055G02Rik	1	0.79094
1810055G02Rik	1.5	0.703421
1810055G02Rik	2.3	0.583083
1810055G02Rik	3.5	0.440051
1810055G02Rik	5.3	0.28851
1810055G02Rik	8	0.153161
1810055G02Rik	12	0.059941
1810058I24Rik	0	1
1810058I24Rik	1	0.794876
1810058I24Rik	1.5	0.708678
1810058I24Rik	2.3	0.589778
1810058I24Rik	3.5	0.447763
1810058I24Rik	5.3	0.296202
1810058I24Rik	8	0.159366
1810058I24Rik	12	0.06362
2210016F16Rik	0	1
2210016F16Rik	1	0.785147
2210016F16Rik	1.5	0.695708
2210016F16Rik	2.3	0.573308
2210016F16Rik	3.5	0.428873
2210016F16Rik	5.3	0.277486
2210016F16Rik	8	0.144414
2210016F16Rik	12	0.05488
2210016L21Rik	0	1
2210016L21Rik	1	0.704065
2210016L21Rik	1.5	0.590771
2210016L21Rik	2.3	0.446179
2210016L21Rik	3.5	0.29285
2210016L21Rik	5.3	0.155721
2210016L21Rik	8	0.0603812
2210016L21Rik	12	0.0148372
2300009A05Rik	0	1
2300009A05Rik	1	0.728951
2300009A05Rik	1.5	0.622368
2300009A05Rik	2.3	0.483288
2300009A05Rik	3.5	0.330707
2300009A05Rik	5.3	0.187198
2300009A05Rik	8	0.0797234
2300009A05Rik	12	0.0225102
2310009B15Rik	0	1
2310009B15Rik	1	0.87043
2310009B15Rik	1.5	0.812084
2310009B15Rik	2.3	0.726755
2310009B15Rik	3.5	0.615274
2310009B15Rik	5.3	0.479281
2310009B15Rik	8	0.329512
2310009B15Rik	12	0.18915
2310022A10Rik	0	1
2310022A10Rik	1	0.848179
2310022A10Rik	1.5	0.781144
2310022A10Rik	2.3	0.684733
2310022A10Rik	3.5	0.561961
2310022A10Rik	5.3	0.417814
2310022A10Rik	8	0.267855
2310022A10Rik	12	0.138627
2310022B05Rik	0	1
2310022B05Rik	1	0.818786
2310022B05Rik	1.5	0.740894
2310022B05Rik	2.3	0.631382
2310022B05Rik	3.5	0.496703
2310022B05Rik	5.3	0.34658
2310022B05Rik	8	0.202006
2310022B05Rik	12	0.0907918
2310033P09Rik	0	1
2310033P09Rik	1	0.775947
2310033P09Rik	1.5	0.683515
2310033P09Rik	2.3	0.557973
2310033P09Rik	3.5	0.41154
2310033P09Rik	5.3	0.260681
2310033P09Rik	8	0.131418
2310033P09Rik	12	0.0476412
2310061I04Rik	0	1
2310061I04Rik	1	0.826328
2310061I04Rik	1.5	0.751153
2310061I04Rik	2.3	0.644838
2310061I04Rik	3.5	0.512901
2310061I04Rik	5.3	0.363838
2310061I04Rik	8	0.21738
2310061I04Rik	12	0.101351
2410004B18Rik	0	1
2410004B18Rik	1	0.808688
2410004B18Rik	1.5	0.727229
2410004B18Rik	2.3	0.613615
2410004B18Rik	3.5	0.47559
2410004B18Rik	5.3	0.324518
2410004B18Rik	8	0.182914
2410004B18Rik	12	0.0782293
2410137M14Rik	0	1
2410137M14Rik	1	0.876202
2410137M14Rik	1.5	0.820174
2410137M14Rik	2.3	0.737886
2410137M14Rik	3.5	0.629672
2410137M14Rik	5.3	0.496366
2410137M14Rik	8	0.347403
2410137M14Rik	12	0.204762
2410141K09Rik	0	1
2410141K09Rik	1	0.754694
2410141K09Rik	1.5	0.655626
2410141K09Rik	2.3	0.523447
2410141K09Rik	3.5	0.37342
2410141K09Rik	5.3	0.225001
2410141K09Rik	8	0.105236
2410141K09Rik	12	0.0341389
2510039O18Rik	0	1
2510039O18Rik	1	0.813705
2510039O18Rik	1.5	0.734008
2510039O18Rik	2.3	0.622407
2510039O18Rik	3.5	0.485998
2510039O18Rik	5.3	0.335332
2510039O18Rik	8	0.192192
2510039O18Rik	12	0.0842567
2610001J05Rik	0	1
2610001J05Rik	1	0.787404
2610001J05Rik	1.5	0.698709
2610001J05Rik	2.3	0.577105
2610001J05Rik	3.5	0.433203
2610001J05Rik	5.3	0.28174
2610001J05Rik	8	0.147768
2610001J05Rik	12	0.0568031
2610008E11Rik	0	1
2610008E11Rik	1	0.830487
2610008E11Rik	1.5	0.756831
2610008E11Rik	2.3	0.652326
2610008E11Rik	3.5	0.521992
2610008E11Rik	5.3	0.373648
2610008E11Rik	8	0.226288
2610008E11Rik	12	0.107644
2610044O15Rik8	0	1
2610044O15Rik8	1	0.747022
2610044O15Rik8	1.5	0.645655
2610044O15Rik8	2.3	0.51129
2610044O15Rik8	3.5	0.360302
2610044O15Rik8	5.3	0.213141
2610044O15Rik8	8	0.0969768
2610044O15Rik8	12	0.0301996
2610301B20Rik	0	1
2610301B20Rik	1	0.767372
2610301B20Rik	1.5	0.672216
2610301B20Rik	2.3	0.543894
2610301B20Rik	3.5	0.395842
2610301B20Rik	5.3	0.245772
2610301B20Rik	8	0.12024
2610301B20Rik	12	0.041694
2610318N02Rik	0	1
2610318N02Rik	1	0.827698
2610318N02Rik	1.5	0.753022
2610318N02Rik	2.3	0.647299
2610318N02Rik	3.5	0.515883
2610318N02Rik	5.3	0.367045
2610318N02Rik	8	0.220279
2610318N02Rik	12	0.103386
2610507B11Rik	0	1
2610507B11Rik	1	0.868372
2610507B11Rik	1.5	0.809205
2610507B11Rik	2.3	0.722808
2610507B11Rik	3.5	0.610197
2610507B11Rik	5.3	0.473304
2610507B11Rik	8	0.323329
2610507B11Rik	12	0.183852
2700062C07Rik	0	1
2700062C07Rik	1	0.705109
2700062C07Rik	1.5	0.592086
2700062C07Rik	2.3	0.447703
2700062C07Rik	3.5	0.294373
2700062C07Rik	5.3	0.156949
2700062C07Rik	8	0.0611014
2700062C07Rik	12	0.0151035
2810004N23Rik	0	1
2810004N23Rik	1	0.864643
2810004N23Rik	1.5	0.803999
2810004N23Rik	2.3	0.715691
2810004N23Rik	3.5	0.601077
2810004N23Rik	5.3	0.462633
2810004N23Rik	8	0.31239
2810004N23Rik	12	0.1746
2810006K23Rik	0	1
2810006K23Rik	1	0.818087
2810006K23Rik	1.5	0.739944
2810006K23Rik	2.3	0.630142
2810006K23Rik	3.5	0.49522
2810006K23Rik	5.3	0.345014
2810006K23Rik	8	0.20063
2810006K23Rik	12	0.0898654
4833420G17Rik	0	1
4833420G17Rik	1	0.787542
4833420G17Rik	1.5	0.698893
4833420G17Rik	2.3	0.577337
4833420G17Rik	3.5	0.433469
4833420G17Rik	5.3	0.282001
4833420G17Rik	8	0.147976
4833420G17Rik	12	0.0569226
4833439L19Rik	0	1
4833439L19Rik	1	0.796826
4833439L19Rik	1.5	0.711288
4833439L19Rik	2.3	0.593112
4833439L19Rik	3.5	0.45162
4833439L19Rik	5.3	0.300074
4833439L19Rik	8	0.162521
4833439L19Rik	12	0.0655186
4921524J17Rik	0	1
4921524J17Rik	1	0.616597
4921524J17Rik	1.5	0.484174
4921524J17Rik	2.3	0.328854
4921524J17Rik	3.5	0.184079
4921524J17Rik	5.3	0.0770914
4921524J17Rik	8	0.0208934
4921524J17Rik	12	0.00302005
4930430F08Rik	0	1
4930430F08Rik	1	0.75707
4930430F08Rik	1.5	0.658725
4930430F08Rik	2.3	0.527246
4930430F08Rik	3.5	0.377552
4930430F08Rik	5.3	0.228782
4930430F08Rik	8	0.107917
4930430F08Rik	12	0.0354514
4930447C04Rik	0	1
4930447C04Rik	1	0.838443
4930447C04Rik	1.5	0.767733
4930447C04Rik	2.3	0.66679
4930447C04Rik	3.5	0.539706
4930447C04Rik	5.3	0.393015
4930447C04Rik	8	0.244224
4930447C04Rik	12	0.120693
4930452B06Rik	0	1
4930452B06Rik	1	0.667859
4930452B06Rik	1.5	0.545792
4930452B06Rik	2.3	0.395162
4930452B06Rik	3.5	0.243443
4930452B06Rik	5.3	0.117714
4930452B06Rik	8	0.0395803
4930452B06Rik	12	0.00787442
4930453N24Rik	0	1
4930453N24Rik	1	0.865361
4930453N24Rik	1.5	0.805001
4930453N24Rik	2.3	0.717058
4930453N24Rik	3.5	0.602825
4930453N24Rik	5.3	0.464672
4930453N24Rik	8	0.31447
4930453N24Rik	12	0.176347
4931406C07Rik	0	1
4931406C07Rik	1	0.78475
4931406C07Rik	1.5	0.695179
4931406C07Rik	2.3	0.57264
4931406C07Rik	3.5	0.428113
4931406C07Rik	5.3	0.276742
4931406C07Rik	8	0.14383
4931406C07Rik	12	0.0545473
4931406P16Rik	0	1
4931406P16Rik	1	0.789596
4931406P16Rik	1.5	0.701629
4931406P16Rik	2.3	0.580807
4931406P16Rik	3.5	0.437439
4931406P16Rik	5.3	0.285921
4931406P16Rik	8	0.151091
4931406P16Rik	12	0.05873
4931428F04Rik	0	1
4931428F04Rik	1	0.783904
4931428F04Rik	1.5	0.694055
4931428F04Rik	2.3	0.571221
4931428F04Rik	3.5	0.4265
4931428F04Rik	5.3	0.275164
4931428F04Rik	8	0.142594
4931428F04Rik	12	0.0538457
4932438A13Rik	0	1
4932438A13Rik	1	0.780615
4932438A13Rik	1.5	0.689692
4932438A13Rik	2.3	0.565724
4932438A13Rik	3.5	0.42027
4932438A13Rik	5.3	0.269101
4932438A13Rik	8	0.137878
4932438A13Rik	12	0.0511966
4933427D14Rik	0	1
4933427D14Rik	1	0.768254
4933427D14Rik	1.5	0.673375
4933427D14Rik	2.3	0.545332
4933427D14Rik	3.5	0.397435
4933427D14Rik	5.3	0.247272
4933427D14Rik	8	0.121349
4933427D14Rik	12	0.0422724
5031439G07Rik	0	1
5031439G07Rik	1	0.862144
5031439G07Rik	1.5	0.800516
5031439G07Rik	2.3	0.710942
5031439G07Rik	3.5	0.595018
5031439G07Rik	5.3	0.45559
5031439G07Rik	8	0.305239
5031439G07Rik	12	0.16864
5430403G16Rik	0	1
5430403G16Rik	1	0.818017
5430403G16Rik	1.5	0.73985
5430403G16Rik	2.3	0.630018
5430403G16Rik	3.5	0.495072
5430403G16Rik	5.3	0.344858
5430403G16Rik	8	0.200493
5430403G16Rik	12	0.0897734
5730480H06Rik	0	1
5730480H06Rik	1	0.830696
5730480H06Rik	1.5	0.757117
5730480H06Rik	2.3	0.652705
5730480H06Rik	3.5	0.522453
5730480H06Rik	5.3	0.374148
5730480H06Rik	8	0.226745
5730480H06Rik	12	0.107971
5730507C01Rik	0	1
5730507C01Rik	1	0.838561
5730507C01Rik	1.5	0.767895
5730507C01Rik	2.3	0.667006
5730507C01Rik	3.5	0.539972
5730507C01Rik	5.3	0.393308
5730507C01Rik	8	0.244499
5730507C01Rik	12	0.120897
6030458C11Rik	0	1
6030458C11Rik	1	0.699184
6030458C11Rik	1.5	0.584638
6030458C11Rik	2.3	0.439097
6030458C11Rik	3.5	0.285805
6030458C11Rik	5.3	0.150084
6030458C11Rik	8	0.0571125
6030458C11Rik	12	0.0136489
8030462N17Rik	0	1
8030462N17Rik	1	0.818534
8030462N17Rik	1.5	0.740551
8030462N17Rik	2.3	0.630935
8030462N17Rik	3.5	0.496168
8030462N17Rik	5.3	0.346015
8030462N17Rik	8	0.201509
8030462N17Rik	12	0.0904566
9130401M01Rik	0	1
9130401M01Rik	1	0.892123
9130401M01Rik	1.5	0.84263
9130401M01Rik	2.3	0.769089
9130401M01Rik	3.5	0.670635
9130401M01Rik	5.3	0.546073
9130401M01Rik	8	0.401234
9130401M01Rik	12	0.254154
9430015G10Rik	0	1
9430015G10Rik	1	0.703238
9430015G10Rik	1.5	0.58973
9430015G10Rik	2.3	0.444974
9430015G10Rik	3.5	0.291647
9430015G10Rik	5.3	0.154754
9430015G10Rik	8	0.0598159
9430015G10Rik	12	0.0146293
9430038I01Rik	0	1
9430038I01Rik	1	0.81738
9430038I01Rik	1.5	0.738985
9430038I01Rik	2.3	0.628891
9430038I01Rik	3.5	0.493724
9430038I01Rik	5.3	0.343437
9430038I01Rik	8	0.199247
9430038I01Rik	12	0.088938
9930021J03Rik	0	1
9930021J03Rik	1	0.75556
9930021J03Rik	1.5	0.656755
9930021J03Rik	2.3	0.52483
9930021J03Rik	3.5	0.374922
9930021J03Rik	5.3	0.226373
9930021J03Rik	8	0.106207
9930021J03Rik	12	0.034612
9930104L06Rik	0	1
9930104L06Rik	1	0.636375
9930104L06Rik	1.5	0.507656
9930104L06Rik	2.3	0.353623
9930104L06Rik	3.5	0.205587
9930104L06Rik	5.3	0.0911338
9930104L06Rik	8	0.0268971
9930104L06Rik	12	0.00441121
A430005L14Rik	0	1
A430005L14Rik	1	0.785393
A430005L14Rik	1.5	0.696034
A430005L14Rik	2.3	0.57372
A430005L14Rik	3.5	0.429343
A430005L14Rik	5.3	0.277946
A430005L14Rik	8	0.144776
A430005L14Rik	12	0.0550862
A430033K04Rik	0	1
A430033K04Rik	1	0.568485
A430033K04Rik	1.5	0.428626
A430033K04Rik	2.3	0.272805
A430033K04Rik	3.5	0.138521
A430033K04Rik	5.3	0.0501198
A430033K04Rik	8	0.0109081
A430033K04Rik	12	0.00113927
A4galt	0	1
A4galt	1	0.831944
A4galt	1.5	0.758825
A4galt	2.3	0.654963
A4galt	3.5	0.525206
A4galt	5.3	0.377138
A4galt	8	0.229485
A4galt	12	0.109934
Aaas	0	1
Aaas	1	0.849154
Aaas	1.5	0.782491
Aaas	2.3	0.686544
Aaas	3.5	0.564225
Aaas	5.3	0.420366
Aaas	8	0.270328
Aaas	12	0.140552
Aacs	0	1
Aacs	1	0.778885
Aacs	1.5	0.687401
Aacs	2.3	0.562845
Aacs	3.5	0.41702
Aacs	5.3	0.265956
Aacs	8	0.135453
Aacs	12	0.049852
Aagab	0	1
Aagab	1	0.815321
Aagab	1.5	0.736195
Aagab	2.3	0.625253
Aagab	3.5	0.489384
Aagab	5.3	0.338876
Aagab	8	0.195267
Aagab	12	0.0862863
Aak1	0	1
Aak1	1	0.841965
Aak1	1.5	0.772576
Aak1	2.3	0.67325
Aak1	3.5	0.547683
Aak1	5.3	0.401845
Aak1	8	0.252553
Aak1	12	0.126919
Aamp	0	1
Aamp	1	0.87768
Aamp	1.5	0.822251
Aamp	2.3	0.740753
Aamp	3.5	0.633399
Aamp	5.3	0.500821
Aamp	8	0.35212
Aamp	12	0.208947
Aar2	0	1
Aar2	1	0.780064
Aar2	1.5	0.688962
Aar2	2.3	0.564806
Aar2	3.5	0.419233
Aar2	5.3	0.268096
Aar2	8	0.137101
Aar2	12	0.0507648
Aard	0	1
Aard	1	0.551139
Aard	1.5	0.409158
Aard	2.3	0.254039
Aard	3.5	0.124283
Aard	5.3	0.0425287
Aard	8	0.00851308
Aard	12	0.000785471
Aars	0	1
Aars	1	0.815022
Aars	1.5	0.73579
Aars	2.3	0.624725
Aars	3.5	0.488756
Aars	5.3	0.338218
Aars	8	0.194694
Aars	12	0.0859072
Aasdh	0	1
Aasdh	1	0.810904
Aasdh	1.5	0.730221
Aasdh	2.3	0.61749
Aasdh	3.5	0.480168
Aasdh	5.3	0.32926
Aasdh	8	0.186963
Aasdh	12	0.0808417
Aasdhppt	0	1
Aasdhppt	1	0.831693
Aasdhppt	1.5	0.758481
Aasdhppt	2.3	0.654508
Aasdhppt	3.5	0.524651
Aasdhppt	5.3	0.376534
Aasdhppt	8	0.228931
Aasdhppt	12	0.109536
Aatf	0	1
Aatf	1	0.866306
Aatf	1.5	0.806319
Aatf	2.3	0.718859
Aatf	3.5	0.60513
Aatf	5.3	0.467366
Aatf	8	0.317226
Aatf	12	0.178671
Abcb10	0	1
Abcb10	1	0.887244
Abcb10	1.5	0.835728
Abcb10	2.3	0.75945
Abcb10	3.5	0.657887
Abcb10	5.3	0.530431
Abcb10	8	0.384012
Abcb10	12	0.237968
Abcb1b	0	1
Abcb1b	1	0.844711
Abcb1b	1.5	0.776358
Abcb1b	2.3	0.678311
Abcb1b	3.5	0.55396
Abcb1b	5.3	0.408839
Abcb1b	8	0.259218
Abcb1b	12	0.131977
Abcb7	0	1
Abcb7	1	0.834231
Abcb7	1.5	0.761955
Abcb7	2.3	0.659111
Abcb7	3.5	0.530276
Abcb7	5.3	0.382664
Abcb7	8	0.23458
Abcb7	12	0.113615
Abcc1	0	1
Abcc1	1	0.807504
Abcc1	1.5	0.725634
Abcc1	2.3	0.611552
Abcc1	3.5	0.473159
Abcc1	5.3	0.322009
Abcc1	8	0.180784
Abcc1	12	0.0768669
Abcc5	0	1
Abcc5	1	0.80399
Abcc5	1.5	0.720902
Abcc5	2.3	0.605448
Abcc5	3.5	0.465991
Abcc5	5.3	0.314651
Abcc5	8	0.174584
Abcc5	12	0.0729472
Abcd3	0	1
Abcd3	1	0.692669
Abcd3	1.5	0.576486
Abcd3	2.3	0.429743
Abcd3	3.5	0.276592
Abcd3	5.3	0.142819
Abcd3	8	0.0529914
Abcd3	12	0.0121986
Abce1	0	1
Abce1	1	0.843281
Abce1	1.5	0.774388
Abce1	2.3	0.675673
Abce1	3.5	0.550686
Abce1	5.3	0.405186
Abce1	8	0.255729
Abce1	12	0.129321
Abcf1	0	1
Abcf1	1	0.891254
Abcf1	1.5	0.841399
Abcf1	2.3	0.767367
Abcf1	3.5	0.668351
Abcf1	5.3	0.543259
Abcf1	8	0.398117
Abcf1	12	0.251198
Abcf2	0	1
Abcf2	1	0.849967
Abcf2	1.5	0.783616
Abcf2	2.3	0.688057
Abcf2	3.5	0.566118
Abcf2	5.3	0.422504
Abcf2	8	0.272406
Abcf2	12	0.142175
Abcf3	0	1
Abcf3	1	0.846606
Abcf3	1.5	0.778973
Abcf3	2.3	0.681817
Abcf3	3.5	0.558323
Abcf3	5.3	0.413725
Abcf3	8	0.263908
Abcf3	12	0.135575
Abhd10	0	1
Abhd10	1	0.761171
Abhd10	1.5	0.664084
Abhd10	2.3	0.533837
Abhd10	3.5	0.384758
Abhd10	5.3	0.235426
Abhd10	8	0.112683
Abhd10	12	0.0378256
Abhd12	0	1
Abhd12	1	0.860296
Abhd12	1.5	0.797943
Abhd12	2.3	0.707441
Abhd12	3.5	0.590565
Abhd12	5.3	0.450437
Abhd12	8	0.300043
Abhd12	12	0.164352
Abhd13	0	1
Abhd13	1	0.816946
Abhd13	1.5	0.738397
Abhd13	2.3	0.628123
Abhd13	3.5	0.492807
Abhd13	5.3	0.342472
Abhd13	8	0.198403
Abhd13	12	0.0883732
Abhd14a	0	1
Abhd14a	1	0.903746
Abhd14a	1.5	0.859151
Abhd14a	2.3	0.79233
Abhd14a	3.5	0.701717
Abhd14a	5.3	0.584851
Abhd14a	8	0.44501
Abhd14a	12	0.296862
Abhd16a	0	1
Abhd16a	1	0.745827
Abhd16a	1.5	0.644106
Abhd16a	2.3	0.509411
Abhd16a	3.5	0.358289
Abhd16a	5.3	0.21134
Abhd16a	8	0.0957427
Abhd16a	12	0.029625
Abhd17b	0	1
Abhd17b	1	0.733029
Abhd17b	1.5	0.627599
Abhd17b	2.3	0.48953
Abhd17b	3.5	0.337229
Abhd17b	5.3	0.192816
Abhd17b	8	0.0833625
Abhd17b	12	0.0240689
Abhd17c	0	1
Abhd17c	1	0.816793
Abhd17c	1.5	0.73819
Abhd17c	2.3	0.627853
Abhd17c	3.5	0.492484
Abhd17c	5.3	0.342132
Abhd17c	8	0.198106
Abhd17c	12	0.0881749
Abhd18	0	1
Abhd18	1	0.401153
Abhd18	1.5	0.254077
Abhd18	2.3	0.122353
Abhd18	3.5	0.0408871
Abhd18	5.3	0.00789851
Abhd18	8	0.000670631
Abhd18	12	1.7367e-05
Abhd2	0	1
Abhd2	1	0.781283
Abhd2	1.5	0.690578
Abhd2	2.3	0.566839
Abhd2	3.5	0.421531
Abhd2	5.3	0.270325
Abhd2	8	0.138825
Abhd2	12	0.0517253
Abhd4	0	1
Abhd4	1	0.870544
Abhd4	1.5	0.812243
Abhd4	2.3	0.726973
Abhd4	3.5	0.615555
Abhd4	5.3	0.479612
Abhd4	8	0.329856
Abhd4	12	0.189446
Abhd5	0	1
Abhd5	1	0.87644
Abhd5	1.5	0.820509
Abhd5	2.3	0.738348
Abhd5	3.5	0.630272
Abhd5	5.3	0.497082
Abhd5	8	0.348159
Abhd5	12	0.205431
Abhd6	0	1
Abhd6	1	0.774121
Abhd6	1.5	0.681104
Abhd6	2.3	0.554959
Abhd6	3.5	0.408161
Abhd6	5.3	0.257447
Abhd6	8	0.128965
Abhd6	12	0.0463137
Abhd8	0	1
Abhd8	1	0.868509
Abhd8	1.5	0.809397
Abhd8	2.3	0.723072
Abhd8	3.5	0.610535
Abhd8	5.3	0.473701
Abhd8	8	0.323739
Abhd8	12	0.184202
Abi2	0	1
Abi2	1	0.817577
Abi2	1.5	0.739253
Abi2	2.3	0.62924
Abi2	3.5	0.494141
Abi2	5.3	0.343877
Abi2	8	0.199632
Abi2	12	0.0891963
Abl1	0	1
Abl1	1	0.764729
Abl1	1.5	0.668746
Abl1	2.3	0.539594
Abl1	3.5	0.391089
Abl1	5.3	0.241318
Abl1	8	0.116966
Abl1	12	0.0400027
Abl2	0	1
Abl2	1	0.747863
Abl2	1.5	0.646745
Abl2	2.3	0.512614
Abl2	3.5	0.361724
Abl2	5.3	0.214416
Abl2	8	0.0978535
Abl2	12	0.0306101
Abr	0	1
Abr	1	0.779731
Abr	1.5	0.688521
Abr	2.3	0.564252
Abr	3.5	0.418607
Abr	5.3	0.26749
Abr	8	0.136634
Abr	12	0.0505052
Abracl	0	1
Abracl	1	0.834586
Abracl	1.5	0.762442
Abracl	2.3	0.659757
Abracl	3.5	0.531067
Abracl	5.3	0.383528
Abracl	8	0.23538
Abracl	12	0.114197
Abraxas1	0	1
Abraxas1	1	0.70887
Abraxas1	1.5	0.596829
Abraxas1	2.3	0.453214
Abraxas1	3.5	0.299905
Abraxas1	5.3	0.161437
Abraxas1	8	0.0637577
Abraxas1	12	0.016099
Abraxas2	0	1
Abraxas2	1	0.781406
Abraxas2	1.5	0.690741
Abraxas2	2.3	0.567044
Abraxas2	3.5	0.421764
Abraxas2	5.3	0.27055
Abraxas2	8	0.139
Abraxas2	12	0.0518231
Abt1	0	1
Abt1	1	0.828175
Abt1	1.5	0.753674
Abt1	2.3	0.648158
Abt1	3.5	0.516925
Abt1	5.3	0.36817
Abt1	8	0.221298
Abt1	12	0.104104
Abtb2	0	1
Abtb2	1	0.584132
Abtb2	1.5	0.446444
Abtb2	2.3	0.290386
Abtb2	3.5	0.152331
Abtb2	5.3	0.0578775
Abtb2	8	0.0135547
Abtb2	12	0.0015781
AC163616.1	0	1
AC163616.1	1	0.755281
AC163616.1	1.5	0.656391
AC163616.1	2.3	0.524384
AC163616.1	3.5	0.374438
AC163616.1	5.3	0.225931
AC163616.1	8	0.105893
AC163616.1	12	0.034459
Acaa1a	0	1
Acaa1a	1	0.872764
Acaa1a	1.5	0.815353
Acaa1a	2.3	0.731245
Acaa1a	3.5	0.621069
Acaa1a	5.3	0.486132
Acaa1a	8	0.336648
Acaa1a	12	0.195328
Acaca	0	1
Acaca	1	0.85126
Acaca	1.5	0.785404
Acaca	2.3	0.690466
Acaca	3.5	0.569137
Acaca	5.3	0.42592
Acaca	8	0.275738
Acaca	12	0.144792
Acad11	0	1
Acad11	1	0.817196
Acad11	1.5	0.738737
Acad11	2.3	0.628566
Acad11	3.5	0.493336
Acad11	5.3	0.343028
Acad11	8	0.198889
Acad11	12	0.0886987
Acad8	0	1
Acad8	1	0.831175
Acad8	1.5	0.757772
Acad8	2.3	0.653571
Acad8	3.5	0.523508
Acad8	5.3	0.375293
Acad8	8	0.227793
Acad8	12	0.10872
Acad9	0	1
Acad9	1	0.884405
Acad9	1.5	0.831719
Acad9	2.3	0.753871
Acad9	3.5	0.650547
Acad9	5.3	0.521495
Acad9	8	0.37429
Acad9	12	0.228987
Acadl	0	1
Acadl	1	0.890064
Acadl	1.5	0.839715
Acadl	2.3	0.765013
Acadl	3.5	0.665234
Acadl	5.3	0.539427
Acadl	8	0.393886
Acadl	12	0.247204
Acadm	0	1
Acadm	1	0.820387
Acadm	1.5	0.743067
Acadm	2.3	0.634225
Acadm	3.5	0.50011
Acadm	5.3	0.350187
Acadm	8	0.205187
Acadm	12	0.092945
Acads	0	1
Acads	1	0.812431
Acads	1.5	0.732284
Acads	2.3	0.620167
Acads	3.5	0.48334
Acads	5.3	0.332559
Acads	8	0.189798
Acads	12	0.0826871
Acadsb	0	1
Acadsb	1	0.796656
Acadsb	1.5	0.711061
Acadsb	2.3	0.592821
Acadsb	3.5	0.451283
Acadsb	5.3	0.299735
Acadsb	8	0.162244
Acadsb	12	0.0653511
Acap3	0	1
Acap3	1	0.723822
Acap3	1.5	0.615812
Acap3	2.3	0.475503
Acap3	3.5	0.322635
Acap3	5.3	0.180322
Acap3	8	0.0753453
Acap3	12	0.0206816
Acat1	0	1
Acat1	1	0.915869
Acat1	1.5	0.876496
Acat1	2.3	0.816989
Acat1	3.5	0.735218
Acat1	5.3	0.627648
Acat1	8	0.495069
Acat1	12	0.348336
Acat2	0	1
Acat2	1	0.87956
Acat2	1.5	0.824894
Acat2	2.3	0.744407
Acat2	3.5	0.63816
Acat2	5.3	0.506532
Acat2	8	0.358199
Acat2	12	0.214381
Acbd3	0	1
Acbd3	1	0.695865
Acbd3	1.5	0.58048
Acbd3	2.3	0.434318
Acbd3	3.5	0.281085
Acbd3	5.3	0.146347
Acbd3	8	0.0549794
Acbd3	12	0.0128914
Acbd4	0	1
Acbd4	1	0.820704
Acbd4	1.5	0.743498
Acbd4	2.3	0.634788
Acbd4	3.5	0.500787
Acbd4	5.3	0.350904
Acbd4	8	0.205822
Acbd4	12	0.0933765
Acd	0	1
Acd	1	0.880778
Acd	1.5	0.826609
Acd	2.3	0.746781
Acd	3.5	0.641259
Acd	5.3	0.510262
Acd	8	0.362187
Acd	12	0.217971
Acer2	0	1
Acer2	1	0.717843
Acer2	1.5	0.608198
Acer2	2.3	0.466518
Acer2	3.5	0.313404
Acer2	5.3	0.172567
Acer2	8	0.070508
Acer2	12	0.0187222
Acer3	0	1
Acer3	1	0.406036
Acer3	1.5	0.25873
Acer3	2.3	0.125805
Acer3	3.5	0.0426557
Acer3	5.3	0.00842158
Acer3	8	0.000738786
Acer3	12	2.00807e-05
Acin1	0	1
Acin1	1	0.857439
Acin1	1.5	0.793971
Acin1	2.3	0.702049
Acin1	3.5	0.583729
Acin1	5.3	0.442565
Acin1	8	0.292163
Acin1	12	0.15792
Ackr4	0	1
Ackr4	1	0.756681
Ackr4	1.5	0.658217
Ackr4	2.3	0.526622
Ackr4	3.5	0.376873
Ackr4	5.3	0.228159
Ackr4	8	0.107474
Ackr4	12	0.0352332
Acly	0	1
Acly	1	0.884062
Acly	1.5	0.831235
Acly	2.3	0.7532
Acly	3.5	0.649665
Acly	5.3	0.520425
Acly	8	0.373131
Acly	12	0.227925
Aco1	0	1
Aco1	1	0.829576
Aco1	1.5	0.755587
Aco1	2.3	0.650683
Aco1	3.5	0.519993
Aco1	5.3	0.371483
Aco1	8	0.224311
Aco1	12	0.106237
Aco2	0	1
Aco2	1	0.901573
Aco2	1.5	0.856054
Aco2	2.3	0.787955
Aco2	3.5	0.695829
Aco2	5.3	0.577436
Aco2	8	0.436522
Aco2	12	0.288409
Acot1	0	1
Acot1	1	0.877694
Acot1	1.5	0.82227
Acot1	2.3	0.740779
Acot1	3.5	0.633432
Acot1	5.3	0.500861
Acot1	8	0.352163
Acot1	12	0.208985
Acot13	0	1
Acot13	1	0.82141
Acot13	1.5	0.744457
Acot13	2.3	0.636044
Acot13	3.5	0.502295
Acot13	5.3	0.352506
Acot13	8	0.207242
Acot13	12	0.0943445
Acot2	0	1
Acot2	1	0.860563
Acot2	1.5	0.798314
Acot2	2.3	0.707946
Acot2	3.5	0.591207
Acot2	5.3	0.451178
Acot2	8	0.300789
Acot2	12	0.164965
Acot8	0	1
Acot8	1	0.809345
Acot8	1.5	0.728116
Acot8	2.3	0.614763
Acot8	3.5	0.476945
Acot8	5.3	0.325919
Acot8	8	0.184107
Acot8	12	0.078996
Acot9	0	1
Acot9	1	0.90498
Acot9	1.5	0.860912
Acot9	2.3	0.794822
Acot9	3.5	0.705077
Acot9	5.3	0.589097
Acot9	8	0.449896
Acot9	12	0.301765
Acox1	0	1
Acox1	1	0.835832
Acox1	1.5	0.76415
Acox1	2.3	0.662024
Acox1	3.5	0.533847
Acox1	5.3	0.386573
Acox1	8	0.238206
Acox1	12	0.11626
Acox3	0	1
Acox3	1	0.785649
Acox3	1.5	0.696375
Acox3	2.3	0.574151
Acox3	3.5	0.429834
Acox3	5.3	0.278427
Acox3	8	0.145154
Acox3	12	0.0553024
Acp1	0	1
Acp1	1	0.868835
Acp1	1.5	0.809853
Acp1	2.3	0.723696
Acp1	3.5	0.611337
Acp1	5.3	0.474644
Acp1	8	0.324712
Acp1	12	0.185033
Acp5	0	1
Acp5	1	0.872175
Acp5	1.5	0.814527
Acp5	2.3	0.73011
Acp5	3.5	0.619601
Acp5	5.3	0.484394
Acp5	8	0.334833
Acp5	12	0.19375
Acp6	0	1
Acp6	1	0.906773
Acp6	1.5	0.863472
Acp6	2.3	0.798449
Acp6	3.5	0.709979
Acp6	5.3	0.59531
Acp6	8	0.457078
Acp6	12	0.309019
Acsl3	0	1
Acsl3	1	0.757982
Acsl3	1.5	0.659915
Acsl3	2.3	0.528707
Acsl3	3.5	0.379145
Acsl3	5.3	0.230246
Acsl3	8	0.108961
Acsl3	12	0.0359671
Acsl4	0	1
Acsl4	1	0.793764
Acsl4	1.5	0.707192
Acsl4	2.3	0.587882
Acsl4	3.5	0.445574
Acsl4	5.3	0.294011
Acsl4	8	0.157591
Acsl4	12	0.06256
Acsl5	0	1
Acsl5	1	0.837771
Acsl5	1.5	0.76681
Acsl5	2.3	0.665561
Acsl5	3.5	0.538193
Acsl5	5.3	0.391348
Acsl5	8	0.242662
Acsl5	12	0.119537
Acss2	0	1
Acss2	1	0.807231
Acss2	1.5	0.725265
Acss2	2.3	0.611076
Acss2	3.5	0.472598
Acss2	5.3	0.321431
Acss2	8	0.180294
Acss2	12	0.076555
Actb	0	1
Actb	1	0.913727
Actb	1.5	0.873423
Actb	2.3	0.812602
Actb	3.5	0.729219
Actb	5.3	0.619909
Actb	8	0.485884
Actb	12	0.338687
Actg1	0	1
Actg1	1	0.873374
Actg1	1.5	0.816207
Actg1	2.3	0.732421
Actg1	3.5	0.622589
Actg1	5.3	0.487935
Actg1	8	0.338534
Actg1	12	0.196972
Actl6a	0	1
Actl6a	1	0.851169
Actl6a	1.5	0.785278
Actl6a	2.3	0.690297
Actl6a	3.5	0.568925
Actl6a	5.3	0.42568
Actl6a	8	0.275502
Actl6a	12	0.144607
Actn1	0	1
Actn1	1	0.896527
Actn1	1.5	0.848877
Actn1	2.3	0.777849
Actn1	3.5	0.682293
Actn1	5.3	0.560512
Actn1	8	0.417355
Actn1	12	0.269624
Actn4	0	1
Actn4	1	0.867796
Actn4	1.5	0.8084
Actn4	2.3	0.721706
Actn4	3.5	0.608782
Actn4	5.3	0.471643
Actn4	8	0.321618
Actn4	12	0.182394
Actr10	0	1
Actr10	1	0.850885
Actr10	1.5	0.784885
Actr10	2.3	0.689767
Actr10	3.5	0.568261
Actr10	5.3	0.424928
Actr10	8	0.274768
Actr10	12	0.144029
Actr1a	0	1
Actr1a	1	0.837414
Actr1a	1.5	0.766321
Actr1a	2.3	0.66491
Actr1a	3.5	0.537392
Actr1a	5.3	0.390467
Actr1a	8	0.241837
Actr1a	12	0.118928
Actr1b	0	1
Actr1b	1	0.864544
Actr1b	1.5	0.80386
Actr1b	2.3	0.715501
Actr1b	3.5	0.600834
Actr1b	5.3	0.46235
Actr1b	8	0.312101
Actr1b	12	0.174359
Actr2	0	1
Actr2	1	0.881339
Actr2	1.5	0.827398
Actr2	2.3	0.747875
Actr2	3.5	0.642688
Actr2	5.3	0.511986
Actr2	8	0.364036
Actr2	12	0.219642
Actr3	0	1
Actr3	1	0.856711
Actr3	1.5	0.792961
Actr3	2.3	0.70068
Actr3	3.5	0.581997
Actr3	5.3	0.440578
Actr3	8	0.290186
Actr3	12	0.15632
Actr3b	0	1
Actr3b	1	0.770463
Actr3b	1.5	0.676281
Actr3b	2.3	0.548945
Actr3b	3.5	0.401449
Actr3b	5.3	0.251064
Actr3b	8	0.124169
Actr3b	12	0.0437542
Actr5	0	1
Actr5	1	0.807194
Actr5	1.5	0.725216
Actr5	2.3	0.611012
Actr5	3.5	0.472523
Actr5	5.3	0.321354
Actr5	8	0.180229
Actr5	12	0.0765134
Actr8	0	1
Actr8	1	0.798923
Actr8	1.5	0.714098
Actr8	2.3	0.596708
Actr8	3.5	0.455793
Actr8	5.3	0.304283
Actr8	8	0.165974
Actr8	12	0.0676179
Acvr1	0	1
Acvr1	1	0.671107
Acvr1	1.5	0.549778
Acvr1	2.3	0.399596
Acvr1	3.5	0.247612
Acvr1	5.3	0.12078
Acvr1	8	0.0411466
Acvr1	12	0.00834644
Acvr1b	0	1
Acvr1b	1	0.786201
Acvr1b	1.5	0.697109
Acvr1b	2.3	0.575079
Acvr1b	3.5	0.430892
Acvr1b	5.3	0.279466
Acvr1b	8	0.145972
Acvr1b	12	0.0557706
Acvr2a	0	1
Acvr2a	1	0.809639
Acvr2a	1.5	0.728513
Acvr2a	2.3	0.615276
Acvr2a	3.5	0.477551
Acvr2a	5.3	0.326546
Acvr2a	8	0.184642
Acvr2a	12	0.0793408
Acy1	0	1
Acy1	1	0.897614
Acy1	1.5	0.850422
Acy1	2.3	0.780021
Acy1	3.5	0.685195
Acy1	5.3	0.564125
Acy1	8	0.421423
Acy1	12	0.273575
Acyp1	0	1
Acyp1	1	0.813883
Acyp1	1.5	0.734249
Acyp1	2.3	0.62272
Acyp1	3.5	0.486371
Acyp1	5.3	0.335722
Acyp1	8	0.19253
Acyp1	12	0.0844786
Adad2	0	1
Adad2	1	0.931842
Adad2	1.5	0.899525
Adad2	2.3	0.850133
Adad2	3.5	0.781084
Adad2	5.3	0.687881
Adad2	8	0.568509
Adad2	12	0.428653
Adal	0	1
Adal	1	0.826682
Adal	1.5	0.751636
Adal	2.3	0.645473
Adal	3.5	0.51367
Adal	5.3	0.364665
Adal	8	0.218126
Adal	12	0.101873
Adam15	0	1
Adam15	1	0.908693
Adam15	1.5	0.866215
Adam15	2.3	0.802342
Adam15	3.5	0.715254
Adam15	5.3	0.60202
Adam15	8	0.464876
Adam15	12	0.316961
Adam17	0	1
Adam17	1	0.808306
Adam17	1.5	0.726714
Adam17	2.3	0.612949
Adam17	3.5	0.474805
Adam17	5.3	0.323707
Adam17	8	0.182224
Adam17	12	0.0777874
Adam9	0	1
Adam9	1	0.681921
Adam9	1.5	0.56312
Adam9	2.3	0.414561
Adam9	3.5	0.26186
Adam9	5.3	0.131459
Adam9	8	0.0467597
Adam9	12	0.0101113
Adamts9	0	1
Adamts9	1	0.681242
Adamts9	1.5	0.56228
Adamts9	2.3	0.413612
Adamts9	3.5	0.260949
Adamts9	5.3	0.130767
Adamts9	8	0.0463887
Adamts9	12	0.00999123
Adap1	0	1
Adap1	1	0.814819
Adap1	1.5	0.735515
Adap1	2.3	0.624368
Adap1	3.5	0.488331
Adap1	5.3	0.337772
Adap1	8	0.194307
Adap1	12	0.0856512
Adar	0	1
Adar	1	0.772053
Adar	1.5	0.678376
Adar	2.3	0.551554
Adar	3.5	0.404357
Adar	5.3	0.253822
Adar	8	0.126234
Adar	12	0.0448503
Adat1	0	1
Adat1	1	0.746836
Adat1	1.5	0.645413
Adat1	2.3	0.510997
Adat1	3.5	0.359989
Adat1	5.3	0.21286
Adat1	8	0.0967838
Adat1	12	0.0301095
Adat2	0	1
Adat2	1	0.865892
Adat2	1.5	0.805742
Adat2	2.3	0.71807
Adat2	3.5	0.60412
Adat2	5.3	0.466185
Adat2	8	0.316017
Adat2	12	0.177651
Adck5	0	1
Adck5	1	0.731116
Adck5	1.5	0.625143
Adck5	2.3	0.486596
Adck5	3.5	0.334158
Adck5	5.3	0.190164
Adck5	8	0.0816377
Adck5	12	0.0233258
Adcy6	0	1
Adcy6	1	0.670596
Adcy6	1.5	0.549151
Adcy6	2.3	0.398897
Adcy6	3.5	0.246953
Adcy6	5.3	0.120294
Adcy6	8	0.0408968
Adcy6	12	0.00827054
Add1	0	1
Add1	1	0.876247
Add1	1.5	0.820238
Add1	2.3	0.737974
Add1	3.5	0.629787
Add1	5.3	0.496502
Add1	8	0.347547
Add1	12	0.20489
Add3	0	1
Add3	1	0.718196
Add3	1.5	0.608645
Add3	2.3	0.467045
Add3	3.5	0.313943
Add3	5.3	0.173017
Add3	8	0.0707854
Add3	12	0.0188328
Adgra3	0	1
Adgra3	1	0.88963
Adgra3	1.5	0.8391
Adgra3	2.3	0.764154
Adgra3	3.5	0.664098
Adgra3	5.3	0.538033
Adgra3	8	0.39235
Adgra3	12	0.24576
Adgre5	0	1
Adgre5	1	0.779157
Adgre5	1.5	0.687761
Adgre5	2.3	0.563298
Adgre5	3.5	0.41753
Adgre5	5.3	0.266449
Adgre5	8	0.135832
Adgre5	12	0.0500613
Adgrl1	0	1
Adgrl1	1	0.824214
Adgrl1	1.5	0.748273
Adgrl1	2.3	0.64105
Adgrl1	3.5	0.508323
Adgrl1	5.3	0.358932
Adgrl1	8	0.212971
Adgrl1	12	0.0982835
Adgrl2	0	1
Adgrl2	1	0.787239
Adgrl2	1.5	0.698489
Adgrl2	2.3	0.576826
Adgrl2	3.5	0.432885
Adgrl2	5.3	0.281426
Adgrl2	8	0.14752
Adgrl2	12	0.0566601
Adh5	0	1
Adh5	1	0.902856
Adh5	1.5	0.857882
Adh5	2.3	0.790537
Adh5	3.5	0.699301
Adh5	5.3	0.581805
Adh5	8	0.441517
Adh5	12	0.293373
Adi1	0	1
Adi1	1	0.752015
Adi1	1.5	0.652138
Adi1	2.3	0.519184
Adi1	3.5	0.368802
Adi1	5.3	0.220801
Adi1	8	0.102285
Adi1	12	0.0327128
Adipor1	0	1
Adipor1	1	0.856233
Adipor1	1.5	0.792297
Adipor1	2.3	0.69978
Adipor1	3.5	0.580861
Adipor1	5.3	0.439276
Adipor1	8	0.288893
Adipor1	12	0.155276
Adipor2	0	1
Adipor2	1	0.816506
Adipor2	1.5	0.7378
Adipor2	2.3	0.627345
Adipor2	3.5	0.491878
Adipor2	5.3	0.341495
Adipor2	8	0.197548
Adipor2	12	0.0878032
Adk	0	1
Adk	1	0.866174
Adk	1.5	0.806135
Adk	2.3	0.718608
Adk	3.5	0.604808
Adk	5.3	0.466989
Adk	8	0.316841
Adk	12	0.178345
Adnp2	0	1
Adnp2	1	0.787966
Adnp2	1.5	0.699457
Adnp2	2.3	0.578053
Adnp2	3.5	0.434287
Adnp2	5.3	0.282807
Adnp2	8	0.148614
Adnp2	12	0.0572916
Ado	0	1
Ado	1	0.835616
Ado	1.5	0.763853
Ado	2.3	0.66163
Ado	3.5	0.533363
Ado	5.3	0.386042
Ado	8	0.237712
Ado	12	0.115899
Adpgk	0	1
Adpgk	1	0.818784
Adpgk	1.5	0.740891
Adpgk	2.3	0.631378
Adpgk	3.5	0.496699
Adpgk	5.3	0.346576
Adpgk	8	0.202002
Adpgk	12	0.090789
Adprh	0	1
Adprh	1	0.890759
Adprh	1.5	0.840699
Adprh	2.3	0.766388
Adprh	3.5	0.667055
Adprh	5.3	0.541664
Adprh	8	0.396354
Adprh	12	0.249531
Adprhl2	0	1
Adprhl2	1	0.774559
Adprhl2	1.5	0.681682
Adprhl2	2.3	0.55568
Adprhl2	3.5	0.408969
Adprhl2	5.3	0.258219
Adprhl2	8	0.129549
Adprhl2	12	0.0466286
Adprm	0	1
Adprm	1	0.760193
Adprm	1.5	0.662806
Adprm	2.3	0.532262
Adprm	3.5	0.383031
Adprm	5.3	0.233829
Adprm	8	0.11153
Adprm	12	0.0372468
Adrb3	0	1
Adrb3	1	0.839118
Adrb3	1.5	0.768661
Adrb3	2.3	0.668026
Adrb3	3.5	0.541229
Adrb3	5.3	0.394696
Adrb3	8	0.245802
Adrb3	12	0.121865
Adrm1	0	1
Adrm1	1	0.791178
Adrm1	1.5	0.703738
Adrm1	2.3	0.583486
Adrm1	3.5	0.440514
Adrm1	5.3	0.28897
Adrm1	8	0.15353
Adrm1	12	0.0601576
Adsl	0	1
Adsl	1	0.844084
Adsl	1.5	0.775495
Adsl	2.3	0.677154
Adsl	3.5	0.552523
Adsl	5.3	0.407235
Adsl	8	0.257684
Adsl	12	0.130807
Adss	0	1
Adss	1	0.843981
Adss	1.5	0.775352
Adss	2.3	0.676963
Adss	3.5	0.552286
Adss	5.3	0.40697
Adss	8	0.25743
Adss	12	0.130614
Aebp2	0	1
Aebp2	1	0.741192
Aebp2	1.5	0.638111
Aebp2	2.3	0.502159
Aebp2	3.5	0.350557
Aebp2	5.3	0.204472
Aebp2	8	0.091085
Aebp2	12	0.0274897
Aen	0	1
Aen	1	0.740028
Aen	1.5	0.636608
Aen	2.3	0.500347
Aen	3.5	0.348633
Aen	5.3	0.202776
Aen	8	0.0899469
Aen	12	0.0269761
Aff3	0	1
Aff3	1	0.836274
Aff3	1.5	0.764756
Aff3	2.3	0.662829
Aff3	3.5	0.534835
Aff3	5.3	0.387656
Aff3	8	0.239214
Aff3	12	0.116999
Aff4	0	1
Aff4	1	0.778912
Aff4	1.5	0.687437
Aff4	2.3	0.56289
Aff4	3.5	0.417071
Aff4	5.3	0.266005
Aff4	8	0.13549
Aff4	12	0.0498726
Afg3l2	0	1
Afg3l2	1	0.833955
Afg3l2	1.5	0.761577
Afg3l2	2.3	0.658609
Afg3l2	3.5	0.529662
Afg3l2	5.3	0.381993
Afg3l2	8	0.233959
Afg3l2	12	0.113164
Aftph	0	1
Aftph	1	0.767806
Aftph	1.5	0.672787
Aftph	2.3	0.544602
Aftph	3.5	0.396626
Aftph	5.3	0.24651
Aftph	8	0.120785
Aftph	12	0.0419779
Agap1	0	1
Agap1	1	0.828882
Agap1	1.5	0.754638
Agap1	2.3	0.649431
Agap1	3.5	0.51847
Agap1	5.3	0.369837
Agap1	8	0.222813
Agap1	12	0.105174
Agap3	0	1
Agap3	1	0.768194
Agap3	1.5	0.673297
Agap3	2.3	0.545235
Agap3	3.5	0.397328
Agap3	5.3	0.247171
Agap3	8	0.121275
Agap3	12	0.0422332
Agbl5	0	1
Agbl5	1	0.667606
Agbl5	1.5	0.545482
Agbl5	2.3	0.394818
Agbl5	3.5	0.24312
Agbl5	5.3	0.117478
Agbl5	8	0.0394605
Agbl5	12	0.00783871
Agfg1	0	1
Agfg1	1	0.751193
Agfg1	1.5	0.65107
Agfg1	2.3	0.51788
Agfg1	3.5	0.367393
Agfg1	5.3	0.219525
Agfg1	8	0.101394
Agfg1	12	0.0322865
Aggf1	0	1
Aggf1	1	0.802646
Aggf1	1.5	0.719094
Aggf1	2.3	0.603122
Aggf1	3.5	0.46327
Aggf1	5.3	0.311872
Aggf1	8	0.172263
Aggf1	12	0.0714969
Agk	0	1
Agk	1	0.807165
Agk	1.5	0.725176
Agk	2.3	0.610961
Agk	3.5	0.472463
Agk	5.3	0.321292
Agk	8	0.180177
Agk	12	0.07648
Ago1	0	1
Ago1	1	0.807965
Ago1	1.5	0.726255
Ago1	2.3	0.612355
Ago1	3.5	0.474105
Ago1	5.3	0.322984
Ago1	8	0.181611
Ago1	12	0.077395
Ago2	0	1
Ago2	1	0.881495
Ago2	1.5	0.827618
Ago2	2.3	0.74818
Ago2	3.5	0.643087
Ago2	5.3	0.512467
Ago2	8	0.364552
Ago2	12	0.22011
Ago3	0	1
Ago3	1	0.82057
Ago3	1.5	0.743316
Ago3	2.3	0.63455
Ago3	3.5	0.500501
Ago3	5.3	0.350601
Ago3	8	0.205554
Ago3	12	0.0931941
Agpat1	0	1
Agpat1	1	0.873716
Agpat1	1.5	0.816687
Agpat1	2.3	0.733081
Agpat1	3.5	0.623443
Agpat1	5.3	0.488949
Agpat1	8	0.339597
Agpat1	12	0.1979
Agpat2	0	1
Agpat2	1	0.773716
Agpat2	1.5	0.68057
Agpat2	2.3	0.554291
Agpat2	3.5	0.407414
Agpat2	5.3	0.256734
Agpat2	8	0.128426
Agpat2	12	0.0460236
Agpat4	0	1
Agpat4	1	0.768313
Agpat4	1.5	0.673453
Agpat4	2.3	0.545429
Agpat4	3.5	0.397543
Agpat4	5.3	0.247373
Agpat4	8	0.121424
Agpat4	12	0.0423115
Agpat5	0	1
Agpat5	1	0.838736
Agpat5	1.5	0.768136
Agpat5	2.3	0.667326
Agpat5	3.5	0.540366
Agpat5	5.3	0.393744
Agpat5	8	0.244907
Agpat5	12	0.1212
Agps	0	1
Agps	1	0.803022
Agps	1.5	0.7196
Agps	2.3	0.603773
Agps	3.5	0.46403
Agps	5.3	0.312648
Agps	8	0.17291
Agps	12	0.0719003
Agrn	0	1
Agrn	1	0.831707
Agrn	1.5	0.758499
Agrn	2.3	0.654533
Agrn	3.5	0.524681
Agrn	5.3	0.376566
Agrn	8	0.228961
Agrn	12	0.109557
Agtpbp1	0	1
Agtpbp1	1	0.841949
Agtpbp1	1.5	0.772553
Agtpbp1	2.3	0.67322
Agtpbp1	3.5	0.547645
Agtpbp1	5.3	0.401803
Agtpbp1	8	0.252513
Agtpbp1	12	0.12689
Agtrap	0	1
Agtrap	1	0.828804
Agtrap	1.5	0.754532
Agtrap	2.3	0.649291
Agtrap	3.5	0.5183
Agtrap	5.3	0.369653
Agtrap	8	0.222646
Agtrap	12	0.105056
Ahctf1	0	1
Ahctf1	1	0.829963
Ahctf1	1.5	0.756116
Ahctf1	2.3	0.651381
Ahctf1	3.5	0.520842
Ahctf1	5.3	0.372402
Ahctf1	8	0.225149
Ahctf1	12	0.106833
Ahcy	0	1
Ahcy	1	0.918286
Ahcy	1.5	0.879968
Ahcy	2.3	0.821957
Ahcy	3.5	0.742032
Ahcy	5.3	0.636477
Ahcy	8	0.505619
Ahcy	12	0.35953
Ahcyl1	0	1
Ahcyl1	1	0.813379
Ahcyl1	1.5	0.733566
Ahcyl1	2.3	0.621832
Ahcyl1	3.5	0.485316
Ahcyl1	5.3	0.33462
Ahcyl1	8	0.191576
Ahcyl1	12	0.0838519
Ahcyl2	0	1
Ahcyl2	1	0.764366
Ahcyl2	1.5	0.66827
Ahcyl2	2.3	0.539005
Ahcyl2	3.5	0.39044
Ahcyl2	5.3	0.240712
Ahcyl2	8	0.116523
Ahcyl2	12	0.0397755
Ahi1	0	1
Ahi1	1	0.734854
Ahi1	1.5	0.629944
Ahi1	2.3	0.492338
Ahi1	3.5	0.340177
Ahi1	5.3	0.195374
Ahi1	8	0.0850375
Ahi1	12	0.024798
Ahrr	0	1
Ahrr	1	0.857975
Ahrr	1.5	0.794716
Ahrr	2.3	0.703059
Ahrr	3.5	0.585008
Ahrr	5.3	0.444034
Ahrr	8	0.293628
Ahrr	12	0.15911
Ahsa1	0	1
Ahsa1	1	0.856074
Ahsa1	1.5	0.792076
Ahsa1	2.3	0.699481
Ahsa1	3.5	0.580482
Ahsa1	5.3	0.438843
Ahsa1	8	0.288463
Ahsa1	12	0.154929
AI413582	0	1
AI413582	1	0.812729
AI413582	1.5	0.732688
AI413582	2.3	0.620691
AI413582	3.5	0.483961
AI413582	5.3	0.333206
AI413582	8	0.190356
AI413582	12	0.0830522
AI467606	0	1
AI467606	1	0.75759
AI467606	1.5	0.659404
AI467606	2.3	0.528079
AI467606	3.5	0.37846
AI467606	5.3	0.229616
AI467606	8	0.108511
AI467606	12	0.0357448
AI597479	0	1
AI597479	1	0.747879
AI597479	1.5	0.646766
AI597479	2.3	0.51264
AI597479	3.5	0.361751
AI597479	5.3	0.214441
AI597479	8	0.0978705
AI597479	12	0.0306181
AI837181	0	1
AI837181	1	0.8067
AI837181	1.5	0.72455
AI837181	2.3	0.610152
AI837181	3.5	0.471512
AI837181	5.3	0.320313
AI837181	8	0.179348
AI837181	12	0.075953
AI987944	0	1
AI987944	1	0.799936
AI987944	1.5	0.715456
AI987944	2.3	0.598449
AI987944	3.5	0.457819
AI987944	5.3	0.306333
AI987944	8	0.167665
AI987944	12	0.0686538
Aida	0	1
Aida	1	0.748897
Aida	1.5	0.648087
Aida	2.3	0.514247
Aida	3.5	0.363478
Aida	5.3	0.215992
Aida	8	0.0989416
Aida	12	0.0311221
Aif1l	0	1
Aif1l	1	0.527781
Aif1l	1.5	0.383425
Aif1l	2.3	0.229955
Aif1l	3.5	0.106804
Aif1l	5.3	0.0338068
Aif1l	8	0.00602045
Aif1l	12	0.000467136
Aifm1	0	1
Aifm1	1	0.821063
Aifm1	1.5	0.743985
Aifm1	2.3	0.635427
Aifm1	3.5	0.501553
Aifm1	5.3	0.351718
Aifm1	8	0.206543
Aifm1	12	0.0938674
Aig1	0	1
Aig1	1	0.735932
Aig1	1.5	0.63133
Aig1	2.3	0.493999
Aig1	3.5	0.341926
Aig1	5.3	0.196897
Aig1	8	0.0860401
Aig1	12	0.0252378
Aimp1	0	1
Aimp1	1	0.869014
Aimp1	1.5	0.810102
Aimp1	2.3	0.724038
Aimp1	3.5	0.611777
Aimp1	5.3	0.475161
Aimp1	8	0.325247
Aimp1	12	0.18549
Aimp2	0	1
Aimp2	1	0.888014
Aimp2	1.5	0.836815
Aimp2	2.3	0.760966
Aimp2	3.5	0.659886
Aimp2	5.3	0.532873
Aimp2	8	0.386685
Aimp2	12	0.240456
Aip	0	1
Aip	1	0.829758
Aip	1.5	0.755835
Aip	2.3	0.65101
Aip	3.5	0.52039
Aip	5.3	0.371913
Aip	8	0.224704
Aip	12	0.106516
Ajuba	0	1
Ajuba	1	0.813441
Ajuba	1.5	0.733651
Ajuba	2.3	0.621943
Ajuba	3.5	0.485447
Ajuba	5.3	0.334757
Ajuba	8	0.191695
[truncated: 56,481 more rows]

## Sheet: 1D,E,F
gene_id	nr_m6A_in_gene	chr	Half-life DMSO [h]	Half-life STM2457[h]
ENSMUSG00000000001.4	4	chr3	4.49328	3.65523
ENSMUSG00000000028.15	0	chr16	2.77471	2.374
ENSMUSG00000000056.7	3	chr11	4.61108	3.23189
ENSMUSG00000000078.7	8	chr13	1.6823	1.53664
ENSMUSG00000000085.16	1	chr4	2.74714	3.49935
ENSMUSG00000000088.7	0	chr9	10.6773	7.31772
ENSMUSG00000000120.6	5	chr11	3.33472	3.36704
ENSMUSG00000000127.15	0	chr17	4.54056	3.58626
ENSMUSG00000000131.15	4	chr7	3.94541	4.69579
ENSMUSG00000000134.17	2	chrX	3.33217	3.10977
ENSMUSG00000000142.15	2	chr11	2.01973	3.11337
ENSMUSG00000000149.10	12	chr5	3.92948	3.59615
ENSMUSG00000000168.9	0	chr9	7.01994	4.66567
ENSMUSG00000000171.5	1	chr9	4.02352	4.33539
ENSMUSG00000000184.12	0	chr6	2.84494	3.21706
ENSMUSG00000000194.13	7	chr2	3.86487	4.00935
ENSMUSG00000000253.13	2	chr13	2.73334	6.57799
ENSMUSG00000000275.16	9	chr11	2.71905	3.27387
ENSMUSG00000000276.11	3	chr11	0.818364	2.05052
ENSMUSG00000000278.10	2	chr11	4.71869	4.01537
ENSMUSG00000000282.12	1	chr11	1.00449	1.93929
ENSMUSG00000000295.13	0	chr10	5.58057	3.54527
ENSMUSG00000000296.8	0	chr10	8.11922	5.17925
ENSMUSG00000000303.12	11	chr8	3.82857	4.23567
ENSMUSG00000000317.11	0	chr11	3.7089	2.50165
ENSMUSG00000000326.13	0	chr16	0.883876	0.82601
ENSMUSG00000000340.10	2	chr3	1.87519	1.63768
ENSMUSG00000000346.9	0	chr15	2.95921	2.71897
ENSMUSG00000000355.13	0	chrX	4.41048	4.65719
ENSMUSG00000000365.9	0	chr14	3.47782	3.57678
ENSMUSG00000000374.8	2	chr10	1.30162	2.90381
ENSMUSG00000000378.15	3	chr11	2.28364	4.0895
ENSMUSG00000000384.15	7	chr11	2.79472	3.95014
ENSMUSG00000000399.10	0	chr6	8.749	10.4609
ENSMUSG00000000409.14	0	chr4	5.19395	4.30185
ENSMUSG00000000420.15	5	chr18	2.90441	3.89107
ENSMUSG00000000439.9	2	chr6	4.41734	3.21711
ENSMUSG00000000531.5	4	chr15	1.93141	2.26064
ENSMUSG00000000532.11	11	chr15	3.69295	2.8816
ENSMUSG00000000538.18	0	chr11	2.73626	1.48891
ENSMUSG00000000544.14	7	chr1	3.2343	3.70137
ENSMUSG00000000563.17	0	chr3	7.27476	6.05305
ENSMUSG00000000567.5	0	chr11	1.57781	1.47929
ENSMUSG00000000568.15	0	chr5	4.11553	4.97253
ENSMUSG00000000581.8	0	chr11	2.94322	4.82583
ENSMUSG00000000594.7	2	chr11	5.04955	4.07603
ENSMUSG00000000628.10	10	chr6	2.23501	2.83613
ENSMUSG00000000708.14	0	chr17	3.75065	3.62931
ENSMUSG00000000730.13	1	chr10	5.17264	5.21806
ENSMUSG00000000738.18	2	chr8	4.34466	5.09207
ENSMUSG00000000743.9	7	chr8	4.49501	3.40826
ENSMUSG00000000751.13	3	chr11	5.53864	5.31606
ENSMUSG00000000759.14	1	chr8	3.91316	2.53267
ENSMUSG00000000776.13	3	chr14	1.56004	3.25496
ENSMUSG00000000782.16	5	chr11	3.83977	4.11307
ENSMUSG00000000787.12	5	chrX	2.9389	3.22121
ENSMUSG00000000804.14	3	chr11	3.50931	2.18109
ENSMUSG00000000826.16	3	chr2	3.13125	3.37215
ENSMUSG00000000827.18	4	chr2	4.15003	3.46955
ENSMUSG00000000838.17	0	chrX	3.62178	4.12026
ENSMUSG00000000881.12	3	chrX	2.75726	3.74501
ENSMUSG00000000884.17	2	chr16	2.97396	2.08287
ENSMUSG00000000902.13	0	chr10	4.77309	4.32825
ENSMUSG00000000915.15	1	chr5	2.64128	2.25103
ENSMUSG00000000957.11	2	chr14	3.86671	3.16107
ENSMUSG00000000958.10	2	chr14	3.56401	3.94108
ENSMUSG00000000959.7	1	chr14	2.7863	4.94222
ENSMUSG00000000976.13	1	chr11	4.00019	3.38307
ENSMUSG00000001016.12	3	chr3	3.98867	4.86795
ENSMUSG00000001017.15	6	chr3	2.99404	3.64159
ENSMUSG00000001034.17	9	chr11	2.17752	2.99019
ENSMUSG00000001036.17	12	chr11	2.30831	2.69386
ENSMUSG00000001039.12	0	chr11	6.3828	6.29547
ENSMUSG00000001052.15	3	chr3	2.79478	2.50437
ENSMUSG00000001054.9	1	chr11	2.36415	3.28321
ENSMUSG00000001056.3	1	chr11	6.12094	6.50181
ENSMUSG00000001082.12	0	chr5	6.14245	4.77193
ENSMUSG00000001089.14	20	chr4	2.61407	3.63387
ENSMUSG00000001100.10	4	chr11	4.51523	2.99041
ENSMUSG00000001105.15	1	chr11	3.29764	3.72642
ENSMUSG00000001127.12	0	chrX	3.81231	3.06782
ENSMUSG00000001128.7	0	chrX	1.34498	1.55979
ENSMUSG00000001131.11	1	chrX	6.51629	5.53157
ENSMUSG00000001138.13	9	chr1	2.91101	3.19313
ENSMUSG00000001150.7	4	chr10	3.39898	4.11057
ENSMUSG00000001151.10	18	chr10	3.19153	2.63322
ENSMUSG00000001156.9	0	chr6	1.03562	4.01664
ENSMUSG00000001157.13	0	chr6	3.8795	2.72963
ENSMUSG00000001158.13	0	chr6	3.53413	3.4132
ENSMUSG00000001166.17	0	chr5	1.60034	1.04841
ENSMUSG00000001173.15	2	chrX	2.92658	3.52224
ENSMUSG00000001175.15	3	chr12	4.49919	4.58871
ENSMUSG00000001228.14	3	chr17	3.96157	3.80039
ENSMUSG00000001229.9	1	chr17	4.51187	3.86273
ENSMUSG00000001240.13	2	chr11	4.35257	5.5816
ENSMUSG00000001247.16	2	chr7	3.81188	4.13659
ENSMUSG00000001248.15	5	chr7	1.48565	2.81669
ENSMUSG00000001270.9	2	chr12	5.60972	4.8947
ENSMUSG00000001280.13	10	chr15	2.38086	3.02435
ENSMUSG00000001285.12	1	chr15	4.30109	4.0124
ENSMUSG00000001288.15	1	chr15	2.60975	2.79155
ENSMUSG00000001289.12	1	chr15	8.16848	12.6135
ENSMUSG00000001300.16	2	chr8	2.65991	2.52352
ENSMUSG00000001305.5	4	chr1	3.71026	4.49094
ENSMUSG00000001313.12	2	chr11	5.0242	4.40984
ENSMUSG00000001348.15	2	chr9	4.37023	5.06814
ENSMUSG00000001376.17	0	chr6	4.08241	3.64532
ENSMUSG00000001380.7	2	chr18	4.75355	7.41864
ENSMUSG00000001383.9	2	chr18	4.53561	8.12638
ENSMUSG00000001403.13	1	chr2	4.17573	3.21829
ENSMUSG00000001415.10	5	chr3	2.63273	2.96098
ENSMUSG00000001416.13	3	chr3	5.65631	4.82971
ENSMUSG00000001418.13	2	chr3	4.66544	4.5937
ENSMUSG00000001419.17	3	chr3	3.13262	2.27003
ENSMUSG00000001424.14	1	chr6	5.96905	4.93409
ENSMUSG00000001435.15	9	chr10	5.49622	7.18267
ENSMUSG00000001436.15	5	chr10	2.66941	3.17363
ENSMUSG00000001440.5	5	chr11	4.98747	4.76335
ENSMUSG00000001441.13	4	chr11	3.65733	4.45938
ENSMUSG00000001445.10	6	chr11	3.78182	5.88362
ENSMUSG00000001467.5	4	chr5	2.73765	4.13493
ENSMUSG00000001473.7	2	chr18	4.66996	3.83017
ENSMUSG00000001507.16	5	chr11	4.01321	3.20859
ENSMUSG00000001518.12	1	chr6	3.48834	2.59094
ENSMUSG00000001521.12	6	chr6	2.35703	2.90649
ENSMUSG00000001524.14	2	chr17	7.86011	5.67124
ENSMUSG00000001525.10	5	chr17	5.68381	5.95242
ENSMUSG00000001542.7	2	chr13	3.29079	2.52584
ENSMUSG00000001552.14	2	chr11	3.16152	3.74684
ENSMUSG00000001555.10	0	chr11	5.16575	3.70812
ENSMUSG00000001576.15	0	chr17	4.56161	4.23231
ENSMUSG00000001604.14	0	chr4	6.19415	6.31749
ENSMUSG00000001627.12	0	chr12	2.42224	2.61668
ENSMUSG00000001630.13	3	chr6	2.65389	3.04438
ENSMUSG00000001632.16	5	chr6	1.49493	2.38648
ENSMUSG00000001642.18	0	chr6	8.24907	6.52557
ENSMUSG00000001674.11	1	chr1	3.26654	4.39224
ENSMUSG00000001687.15	8	chr5	2.59202	2.99595
ENSMUSG00000001700.10	0	chr18	1.78634	2.48186
ENSMUSG00000001707.8	1	chr13	3.54504	1.93768
ENSMUSG00000001729.14	4	chr12	3.8884	3.94802
ENSMUSG00000001750.16	0	chr19	3.71285	2.39492
ENSMUSG00000001755.12	1	chr11	3.87239	3.81117
ENSMUSG00000001761.7	1	chr6	2.13053	1.7723
ENSMUSG00000001767.5	1	chr2	3.91852	4.6717
ENSMUSG00000001768.16	0	chr2	2.41958	2.4227
ENSMUSG00000001774.8	0	chr9	3.22952	3.22902
ENSMUSG00000001783.3	4	chr10	5.73225	5.95382
ENSMUSG00000001785.13	1	chr10	4.07388	4.51802
ENSMUSG00000001786.14	2	chr10	2.64815	2.67131
ENSMUSG00000001794.13	2	chr7	10.1322	6.71224
ENSMUSG00000001827.12	1	chr7	4.56783	4.65335
ENSMUSG00000001833.17	0	chr9	4.15912	4.7278
ENSMUSG00000001844.10	0	chr5	5.57773	7.38565
ENSMUSG00000001847.14	1	chr5	4.04761	4.52974
ENSMUSG00000001855.15	6	chr2	4.04596	3.5407
ENSMUSG00000001864.13	0	chr2	0.883051	1.08461
ENSMUSG00000001909.16	0	chr8	3.89671	3.05141
ENSMUSG00000001910.5	8	chr8	3.88435	4.19097
ENSMUSG00000001918.17	8	chr7	3.15116	2.36045
ENSMUSG00000001924.15	0	chrX	7.47268	6.37759
ENSMUSG00000001962.8	0	chrX	5.63886	3.53061
ENSMUSG00000001995.9	12	chr8	2.65685	3.66697
ENSMUSG00000002010.17	1	chrX	10.298	5.82197
ENSMUSG00000002014.12	0	chrX	6.71602	7.46696
ENSMUSG00000002015.5	0	chrX	4.8168	4.43021
ENSMUSG00000002017.10	5	chr17	2.15585	3.46029
ENSMUSG00000002028.13	13	chr9	4.14156	1.2718
ENSMUSG00000002031.13	3	chr9	3.90779	4.88065
ENSMUSG00000002043.17	0	chr7	5.49383	5.3865
ENSMUSG00000002052.6	5	chr11	4.17305	4.50293
ENSMUSG00000002055.9	10	chr11	2.48041	2.91347
ENSMUSG00000002058.13	1	chr11	4.54347	2.84377
ENSMUSG00000002059.18	1	chr11	3.42673	5.07656
ENSMUSG00000002064.10	4	chr11	2.78523	4.33101
ENSMUSG00000002068.16	3	chr7	3.0081	3.72963
ENSMUSG00000002083.13	5	chr7	1.52256	2.19504
ENSMUSG00000002102.15	1	chr2	6.94399	5.84398
ENSMUSG00000002105.15	0	chr2	2.23311	1.11841
ENSMUSG00000002107.18	0	chr2	5.10388	1.37348
ENSMUSG00000002109.14	0	chr2	3.64859	2.4714
ENSMUSG00000002129.11	1	chr11	3.03843	3.15208
ENSMUSG00000002205.16	1	chr7	3.32195	3.96993
ENSMUSG00000002210.11	1	chr7	3.4842	3.4174
ENSMUSG00000002221.11	5	chr5	3.41704	3.18938
ENSMUSG00000002222.14	7	chr6	3.2893	4.24861
ENSMUSG00000002227.15	2	chr3	5.49783	9.81274
ENSMUSG00000002233.13	1	chr3	5.50886	3.73244
ENSMUSG00000002250.16	0	chr17	2.28719	3.34455
ENSMUSG00000002257.8	4	chr17	3.41189	4.48593
ENSMUSG00000002265.17	11	chr7	4.43614	5.05484
ENSMUSG00000002280.11	6	chr17	3.36602	1.93652
ENSMUSG00000002297.16	5	chr5	2.76467	3.31758
ENSMUSG00000002307.16	9	chr17	2.32791	3.59081
ENSMUSG00000002308.16	3	chr17	5.0795	3.66464
ENSMUSG00000002319.16	1	chr14	10.2262	4.90396
ENSMUSG00000002324.8	0	chr14	3.71436	3.04252
ENSMUSG00000002325.15	0	chr14	1.20619	2.72795
ENSMUSG00000002326.6	0	chr14	4.1406	2.91379
ENSMUSG00000002329.7	3	chr14	6.60806	10.76
ENSMUSG00000002332.16	0	chr14	5.1656	5.54581
ENSMUSG00000002342.17	2	chr8	1.46452	2.27736
ENSMUSG00000002343.11	6	chr8	2.86328	4.44732
ENSMUSG00000002346.16	1	chr8	2.8142	4.38132
ENSMUSG00000002372.9	8	chr17	3.0088	3.31512
ENSMUSG00000002379.7	0	chr17	10.2028	7.19984
ENSMUSG00000002393.14	4	chr8	2.76236	6.47795
ENSMUSG00000002395.14	2	chr8	4.823	4.43746
ENSMUSG00000002413.15	0	chr6	2.56061	3.88588
ENSMUSG00000002416.13	0	chr6	7.79414	3.76681
ENSMUSG00000002428.12	1	chr3	2.63989	2.46676
ENSMUSG00000002455.14	0	chr2	4.3826	4.92325
ENSMUSG00000002458.13	1	chr2	4.63306	3.56139
ENSMUSG00000002477.5	0	chr18	3.7916	3.68654
ENSMUSG00000002486.15	0	chr5	1.23655	2.43402
ENSMUSG00000002489.16	9	chr16	4.44952	3.98288
ENSMUSG00000002496.10	1	chr17	10.5182	4.1317
ENSMUSG00000002504.15	2	chr17	0.992615	2.50944
ENSMUSG00000002524.17	3	chr15	3.70113	4.68062
ENSMUSG00000002546.16	2	chr2	3.31149	4.13627
ENSMUSG00000002550.16	2	chr2	2.23695	2.83383
ENSMUSG00000002580.7	0	chr11	4.24632	4.7642
ENSMUSG00000002608.8	3	chr7	2.94275	3.59117
ENSMUSG00000002635.11	2	chr7	3.56535	4.57181
ENSMUSG00000002658.9	0	chr17	4.03378	3.55623
ENSMUSG00000002660.8	4	chr17	5.62258	5.58761
ENSMUSG00000002661.14	0	chr17	3.4121	2.79641
ENSMUSG00000002679.14	2	chr12	2.06916	3.09873
ENSMUSG00000002718.14	2	chr2	4.68935	4.2712
ENSMUSG00000002728.14	0	chr2	2.96961	2.43377
ENSMUSG00000002733.8	1	chr2	2.14923	2.58973
ENSMUSG00000002741.9	2	chr11	4.40978	3.94481
ENSMUSG00000002748.7	11	chr5	2.45517	2.85482
ENSMUSG00000002763.16	3	chr17	3.89961	5.15586
ENSMUSG00000002767.13	0	chr17	6.04496	4.48604
ENSMUSG00000002768.8	3	chr17	4.85078	4.97059
ENSMUSG00000002778.14	1	chr7	4.25554	4.17689
ENSMUSG00000002781.19	1	chr7	5.32521	7.11495
ENSMUSG00000002797.9	0	chr6	6.63671	6.21393
ENSMUSG00000002803.14	3	chr12	2.21686	4.83417
ENSMUSG00000002808.7	0	chr13	1.69033	4.25849
ENSMUSG00000002812.4	1	chr11	5.5079	8.02657
ENSMUSG00000002820.6	0	chr9	3.13404	4.3811
ENSMUSG00000002825.8	0	chr9	3.66009	3.31929
ENSMUSG00000002833.11	2	chr17	4.77722	5.20976
ENSMUSG00000002835.9	11	chr17	2.09723	3.69165
ENSMUSG00000002844.9	2	chr16	4.76562	5.99189
ENSMUSG00000002845.14	1	chr16	2.08608	2.55828
ENSMUSG00000002870.8	0	chr6	4.26417	3.90293
ENSMUSG00000002885.14	2	chr8	3.15004	2.77767
ENSMUSG00000002897.5	3	chr6	1.63179	6.34211
ENSMUSG00000002900.16	0	chr12	5.38065	5.47217
ENSMUSG00000002949.15	3	chr8	3.74549	2.74121
ENSMUSG00000002957.11	2	chr7	5.32424	4.43027
ENSMUSG00000002968.9	3	chr7	5.49332	6.74071
ENSMUSG00000002981.10	2	chr7	3.06261	5.2096
ENSMUSG00000002984.17	3	chr7	3.73618	4.33711
ENSMUSG00000002985.16	1	chr7	7.2698	7.75888
ENSMUSG00000002996.17	0	chr12	2.20265	2.06324
ENSMUSG00000002997.15	0	chr12	5.79674	4.65697
ENSMUSG00000003031.14	5	chr6	1.74739	2.17031
ENSMUSG00000003033.15	1	chr8	4.85898	4.76458
ENSMUSG00000003037.16	6	chr8	4.33684	3.92202
ENSMUSG00000003038.15	1	chr4	3.91762	4.13892
ENSMUSG00000003039.9	8	chr8	3.51159	4.40282
ENSMUSG00000003051.13	10	chr1	1.33257	2.28526
ENSMUSG00000003062.13	2	chr13	3.74953	6.64756
ENSMUSG00000003070.6	2	chr10	2.69899	5.85182
ENSMUSG00000003072.15	3	chr10	6.17612	7.97679
ENSMUSG00000003099.11	0	chr7	3.97558	3.52628
ENSMUSG00000003119.14	8	chr11	2.69838	2.64949
ENSMUSG00000003131.7	3	chr9	2.33536	2.70695
ENSMUSG00000003135.15	1	chr1	2.78601	3.76164
ENSMUSG00000003153.10	8	chr6	3.7294	5.18788
ENSMUSG00000003154.15	2	chr6	2.9417	2.70351
ENSMUSG00000003161.15	0	chr5	6.35356	5.97405
ENSMUSG00000003166.20	11	chr16	3.22956	3.37949
ENSMUSG00000003184.15	2	chr7	2.67417	3.55179
ENSMUSG00000003199.16	0	chr17	6.54526	7.47182
ENSMUSG00000003200.10	3	chr17	4.10994	3.95015
ENSMUSG00000003226.7	18	chr10	3.83566	3.91543
ENSMUSG00000003234.16	2	chr16	4.21318	4.16256
ENSMUSG00000003235.13	2	chr16	5.00629	5.76042
ENSMUSG00000003269.17	0	chr7	3.31225	2.94713
ENSMUSG00000003299.10	2	chr9	6.32547	4.29945
ENSMUSG00000003308.15	12	chr9	2.21306	4.2386
ENSMUSG00000003309.14	1	chr9	5.22536	7.63608
ENSMUSG00000003316.14	9	chr8	4.67338	4.89799
ENSMUSG00000003344.14	4	chr10	2.8297	3.60736
ENSMUSG00000003345.16	8	chr10	3.94952	4.11524
ENSMUSG00000003352.14	4	chr15	2.70852	5.68747
ENSMUSG00000003355.7	0	chr15	4.06154	4.76057
ENSMUSG00000003360.15	5	chr15	5.48776	5.35924
ENSMUSG00000003363.15	1	chr7	5.75018	5.14013
ENSMUSG00000003380.11	0	chr7	8.39385	5.9377
ENSMUSG00000003382.18	3	chr3	1.16609	0.814383
ENSMUSG00000003402.14	2	chr9	6.46718	3.91208
ENSMUSG00000003410.8	0	chr9	1.51598	2.02674
ENSMUSG00000003421.13	1	chr7	4.48317	4.65885
ENSMUSG00000003429.11	0	chr7	10.0993	9.95114
ENSMUSG00000003435.9	2	chr7	4.89246	4.02883
ENSMUSG00000003437.14	3	chr7	3.10429	4.02485
ENSMUSG00000003438.17	1	chr7	4.36895	4.66473
ENSMUSG00000003500.13	1	chr6	4.27152	4.85309
ENSMUSG00000003518.13	0	chr11	1.97863	3.06292
ENSMUSG00000003528.15	0	chr16	4.1979	4.35093
ENSMUSG00000003541.6	0	chr17	1.65693	0.780478
ENSMUSG00000003546.10	0	chr17	3.44154	2.49004
ENSMUSG00000003573.15	3	chr8	3.80609	3.96242
ENSMUSG00000003575.13	0	chr8	1.4963	1.58447
ENSMUSG00000003581.14	0	chr11	2.84077	2.6996
ENSMUSG00000003585.13	0	chr11	1.57225	4.22586
ENSMUSG00000003604.14	2	chr2	4.91949	6.5416
ENSMUSG00000003623.4	0	chr5	5.17869	3.33822
ENSMUSG00000003644.17	6	chr4	5.06915	6.48727
ENSMUSG00000003660.10	2	chr2	6.03194	5.55769
ENSMUSG00000003662.10	2	chr2	3.23988	2.45298
ENSMUSG00000003731.13	8	chr4	2.92814	3.93498
ENSMUSG00000003778.14	4	chr18	1.97725	2.06665
ENSMUSG00000003779.16	2	chr18	3.2538	3.85317
ENSMUSG00000003808.18	0	chr8	3.6969	3.7372
ENSMUSG00000003809.14	3	chr8	5.58221	3.29337
ENSMUSG00000003810.12	5	chr4	2.60685	2.69916
ENSMUSG00000003813.15	1	chr8	7.4941	5.32574
ENSMUSG00000003814.8	4	chr8	4.98565	5.03049
ENSMUSG00000003824.12	1	chr8	4.54866	4.54062
ENSMUSG00000003847.16	1	chr8	2.1243	2.13106
ENSMUSG00000003848.14	3	chr8	3.69838	3.45513
ENSMUSG00000003849.8	1	chr8	7.65878	6.91601
ENSMUSG00000003865.16	4	chr7	2.9261	2.8732
ENSMUSG00000003868.14	2	chr7	5.51378	5.85311
ENSMUSG00000003872.9	0	chr7	0.779089	1.46588
ENSMUSG00000003923.14	5	chr10	3.12085	3.22752
ENSMUSG00000003955.8	2	chr16	5.0746	5.28929
ENSMUSG00000003970.9	0	chr15	14.1137	12.6332
ENSMUSG00000004018.9	1	chr11	5.07435	3.38148
ENSMUSG00000004032.10	0	chr3	2.39712	3.45481
ENSMUSG00000004040.16	3	chr11	2.13544	3.04651
ENSMUSG00000004044.9	3	chr11	5.18999	5.57677
ENSMUSG00000004056.15	2	chr7	3.16957	3.91862
ENSMUSG00000004069.17	2	chr16	2.92897	2.59162
ENSMUSG00000004070.15	2	chr16	3.28826	3.35775
ENSMUSG00000004071.13	1	chr16	2.55838	4.47737
ENSMUSG00000004096.9	1	chr9	4.60455	4.26552
ENSMUSG00000004099.16	1	chr9	4.10984	4.13364
ENSMUSG00000004100.12	1	chr9	1.6635	2.76507
ENSMUSG00000004127.12	0	chr3	2.67256	4.1183
ENSMUSG00000004207.14	0	chr10	5.276	5.19149
ENSMUSG00000004264.17	2	chr6	5.90713	5.26683
ENSMUSG00000004268.11	4	chr6	4.37884	4.88503
ENSMUSG00000004270.13	1	chr6	4.08128	6.03979
ENSMUSG00000004285.12	1	chr6	4.82486	4.62119
ENSMUSG00000004317.14	0	chrX	4.21852	2.98556
ENSMUSG00000004319.15	10	chr8	2.68633	2.94282
ENSMUSG00000004356.8	3	chr10	2.69922	3.15366
ENSMUSG00000004364.14	2	chr1	3.49282	3.3185
ENSMUSG00000004394.12	0	chr11	3.17389	2.89658
ENSMUSG00000004446.12	8	chr6	1.79533	3.09471
ENSMUSG00000004455.16	1	chr5	4.31334	4.99766
ENSMUSG00000004460.17	1	chr16	3.44243	4.24496
ENSMUSG00000004462.7	2	chr16	1.80792	2.87546
ENSMUSG00000004530.12	9	chr5	4.741	4.83092
ENSMUSG00000004535.12	0	chr6	4.21034	3.59745
ENSMUSG00000004567.16	2	chr8	3.64709	3.77052
ENSMUSG00000004568.13	7	chr8	2.13412	2.75584
ENSMUSG00000004591.16	1	chr3	2.45511	3.33655
ENSMUSG00000004626.14	1	chr8	2.89199	4.68244
ENSMUSG00000004631.15	0	chr6	3.92292	4.44344
ENSMUSG00000004642.13	3	chr5	2.45743	2.96011
ENSMUSG00000004661.15	2	chr9	2.51974	2.46921
ENSMUSG00000004667.18	3	chr10	4.56756	5.04236
ENSMUSG00000004768.14	6	chr1	1.46269	2.02343
ENSMUSG00000004771.12	0	chr9	5.83052	5.13045
ENSMUSG00000004788.11	3	chr12	3.66696	4.19855
ENSMUSG00000004789.10	3	chr12	3.61629	4.85988
ENSMUSG00000004815.12	0	chr5	2.25682	2.30831
ENSMUSG00000004843.7	0	chr16	2.74966	2.9929
ENSMUSG00000004846.10	1	chr5	5.23964	6.72946
ENSMUSG00000004849.14	0	chr5	6.78856	4.37995
ENSMUSG00000004865.16	5	chr17	2.91346	3.58143
ENSMUSG00000004880.11	3	chr1	4.47845	4.96302
ENSMUSG00000004885.5	0	chr3	3.76272	3.93731
ENSMUSG00000004891.16	5	chr3	3.03874	3.58738
ENSMUSG00000004895.9	7	chr3	2.83875	3.76647
ENSMUSG00000004897.16	0	chr3	6.46678	5.18266
ENSMUSG00000004931.11	4	chr10	3.2546	3.95187
ENSMUSG00000004934.14	5	chr10	2.12262	2.67546
ENSMUSG00000004936.8	2	chr9	3.02173	3.93475
ENSMUSG00000004937.6	5	chr10	3.12508	3.03219
ENSMUSG00000004945.15	1	chr17	3.51898	4.09753
ENSMUSG00000004947.15	1	chr5	2.99638	3.16273
ENSMUSG00000004948.12	0	chr5	5.22357	4.23016
ENSMUSG00000004951.10	0	chr5	6.17205	5.17663
ENSMUSG00000004952.13	0	chr5	3.29721	5.26421
ENSMUSG00000004980.16	1	chr6	7.75577	6.38899
ENSMUSG00000004994.12	0	chr8	1.08122	3.22716
ENSMUSG00000004996.9	2	chr8	6.30167	4.39299
ENSMUSG00000005034.15	2	chr3	1.64321	3.50228
ENSMUSG00000005054.7	0	chr10	5.88295	5.94943
ENSMUSG00000005069.12	4	chr6	3.04715	2.79196
ENSMUSG00000005078.16	0	chr12	2.56344	3.24314
ENSMUSG00000005103.12	2	chr5	4.15895	3.40884
ENSMUSG00000005142.10	1	chr8	9.53675	9.55171
ENSMUSG00000005148.8	10	chr14	1.9632	2.25496
ENSMUSG00000005150.16	0	chr8	4.71318	3.12892
ENSMUSG00000005161.15	0	chr8	8.84174	6.30292
ENSMUSG00000005198.15	3	chr11	3.83326	3.5665
ENSMUSG00000005204.12	5	chr11	4.87694	5.61076
ENSMUSG00000005225.15	1	chr6	3.44768	4.8068
ENSMUSG00000005233.16	0	chr2	2.37942	3.14576
ENSMUSG00000005262.13	2	chr16	3.57173	4.12878
ENSMUSG00000005299.6	1	chr5	4.56619	7.17572
ENSMUSG00000005312.15	0	chr13	4.09818	3.5432
ENSMUSG00000005354.16	0	chr15	4.80139	4.80565
ENSMUSG00000005362.14	0	chr6	3.32201	2.91756
ENSMUSG00000005370.4	16	chr17	3.30517	3.94964
ENSMUSG00000005374.13	8	chr5	2.78132	2.5396
ENSMUSG00000005378.17	1	chr5	4.84524	4.61535
ENSMUSG00000005397.8	3	chr13	12.2441	5.47147
ENSMUSG00000005410.6	3	chr8	4.46969	4.26549
ENSMUSG00000005413.8	3	chr8	2.44988	3.11305
ENSMUSG00000005417.17	6	chr11	5.07215	5.78603
ENSMUSG00000005442.13	11	chr7	2.41148	3.80934
ENSMUSG00000005447.12	0	chr7	3.62767	5.72675
ENSMUSG00000005469.10	1	chr8	6.80942	5.7467
ENSMUSG00000005470.8	5	chr8	2.29566	3.30165
ENSMUSG00000005481.18	4	chr8	5.36272	5.57138
ENSMUSG00000005483.10	9	chr8	1.96876	3.59095
ENSMUSG00000005501.14	1	chr1	2.92285	3.30244
ENSMUSG00000005505.12	0	chr2	3.22083	3.35248
ENSMUSG00000005506.16	0	chr2	3.05114	2.75768
ENSMUSG00000005510.9	0	chr2	4.39904	10.1162
ENSMUSG00000005514.14	3	chr5	2.86801	3.37887
ENSMUSG00000005533.10	4	chr7	3.1584	2.69912
ENSMUSG00000005566.14	1	chr7	4.30885	4.19551
ENSMUSG00000005575.16	0	chr7	4.23712	2.8814
ENSMUSG00000005609.16	4	chr7	4.14793	3.43823
ENSMUSG00000005610.17	3	chr7	5.40712	4.28532
ENSMUSG00000005615.15	3	chr16	2.32587	2.48296
ENSMUSG00000005621.11	5	chr7	1.56552	2.14706
ENSMUSG00000005625.15	1	chr3	5.82733	4.99192
ENSMUSG00000005656.9	2	chr12	4.16364	2.90293
ENSMUSG00000005667.8	5	chr6	5.17121	3.34147
ENSMUSG00000005672.12	3	chr5	2.81452	1.91514
ENSMUSG00000005674.9	3	chr1	5.27178	6.1659
ENSMUSG00000005681.12	0	chr1	12.513	14.5227
ENSMUSG00000005682.9	4	chr10	3.15179	6.43807
ENSMUSG00000005683.8	3	chr10	4.79529	4.50048
ENSMUSG00000005687.14	2	chr3	4.76979	6.01031
ENSMUSG00000005698.15	9	chr8	2.9572	3.09968
ENSMUSG00000005699.16	2	chr8	1.94273	1.7625
ENSMUSG00000005718.8	1	chr16	2.7434	1.76968
ENSMUSG00000005732.14	0	chr16	6.28886	5.44529
ENSMUSG00000005779.12	0	chr3	11.3051	5.52627
ENSMUSG00000005802.12	0	chr2	3.90854	1.44694
ENSMUSG00000005813.12	4	chr3	3.43232	2.92867
ENSMUSG00000005823.9	0	chr17	2.62284	2.6908
ENSMUSG00000005846.12	5	chr16	3.48835	3.63619
ENSMUSG00000005873.6	0	chr18	6.36702	6.64263
ENSMUSG00000005881.13	0	chr2	5.51061	6.31011
ENSMUSG00000005882.18	4	chr2	2.2258	1.98598
ENSMUSG00000005892.4	2	chr6	4.12271	5.2468
ENSMUSG00000005893.14	1	chr6	1.50292	2.49891
ENSMUSG00000005899.14	3	chr16	5.8025	5.95323
ENSMUSG00000005907.14	2	chr5	1.90492	3.99232
ENSMUSG00000005936.19	3	chr17	2.84455	3.18725
ENSMUSG00000005949.9	3	chr11	2.68225	3.98491
ENSMUSG00000005958.15	6	chr16	2.50124	1.15777
ENSMUSG00000005968.14	1	chr3	0.839305	2.53839
ENSMUSG00000005981.11	0	chr16	5.96568	4.97974
ENSMUSG00000005986.16	0	chr19	1.69205	3.5492
ENSMUSG00000006005.18	1	chr1	4.28007	2.97338
ENSMUSG00000006010.14	0	chr1	2.36141	2.46937
ENSMUSG00000006024.13	4	chr7	4.6452	4.33707
ENSMUSG00000006050.12	1	chr18	5.62785	5.52855
ENSMUSG00000006057.15	0	chr11	8.23664	8.47076
ENSMUSG00000006058.10	1	chr11	5.79635	7.9074
ENSMUSG00000006095.12	0	chr7	7.69722	5.03354
ENSMUSG00000006134.4	16	chr16	1.51376	2.1122
ENSMUSG00000006169.20	6	chr11	3.5854	4.06234
ENSMUSG00000006191.17	1	chr13	3.40836	3.82719
ENSMUSG00000006215.12	0	chr4	1.97077	3.51984
ENSMUSG00000006235.6	0	chr9	2.88891	1.54796
ENSMUSG00000006262.15	0	chr5	2.11397	2.83304
ENSMUSG00000006273.14	2	chr8	3.76044	3.69829
ENSMUSG00000006276.10	2	chr8	2.47337	3.01508
ENSMUSG00000006288.8	2	chr14	4.16664	2.79874
ENSMUSG00000006289.14	0	chr14	5.90676	4.58451
ENSMUSG00000006299.13	2	chr1	5.16907	5.31257
ENSMUSG00000006304.14	1	chr1	4.70267	4.65881
ENSMUSG00000006307.16	13	chr7	2.60873	2.75569
ENSMUSG00000006315.9	0	chr7	6.14088	5.88254
ENSMUSG00000006333.14	3	chr7	11.5368	10.8122
ENSMUSG00000006335.16	0	chr7	3.94846	1.79595
ENSMUSG00000006356.10	0	chr12	3.18847	3.49003
ENSMUSG00000006360.11	0	chr12	9.72928	5.55606
ENSMUSG00000006369.14	0	chr15	5.19936	5.96677
ENSMUSG00000006373.10	3	chrX	4.34853	3.11423
ENSMUSG00000006378.15	0	chr15	6.66108	8.99601
ENSMUSG00000006390.15	3	chr4	2.11827	3.22555
ENSMUSG00000006392.16	2	chr4	3.42745	4.22448
ENSMUSG00000006398.15	0	chr4	4.28854	3.68202
ENSMUSG00000006412.10	2	chr1	3.8289	3.96006
ENSMUSG00000006418.17	3	chr2	2.50897	2.25916
ENSMUSG00000006423.15	0	chrX	2.64989	2.68195
ENSMUSG00000006442.10	1	chr4	4.00985	3.5005
ENSMUSG00000006445.3	9	chr4	1.60242	2.60138
ENSMUSG00000006463.13	1	chr19	2.11097	2.93806
ENSMUSG00000006471.18	4	chr2	5.83307	2.19225
ENSMUSG00000006494.11	6	chr2	3.14357	3.23729
ENSMUSG00000006498.16	4	chr10	3.16251	3.58583
ENSMUSG00000006517.5	2	chr8	3.53453	3.49335
ENSMUSG00000006575.14	0	chr11	2.62595	3.95976
ENSMUSG00000006587.6	0	chr8	0.6886	1.34381
ENSMUSG00000006589.8	2	chr8	5.44942	6.76757
ENSMUSG00000006599.13	3	chr7	3.25903	1.949
ENSMUSG00000006641.12	1	chr5	2.29192	4.18367
ENSMUSG00000006651.8	0	chr7	3.44399	3.0241
ENSMUSG00000006673.14	9	chr9	2.90957	3.52683
ENSMUSG00000006676.16	3	chr9	3.61557	3.76226
ENSMUSG00000006678.6	0	chrX	3.95806	3.49742
ENSMUSG00000006699.17	2	chr4	4.66452	4.3281
ENSMUSG00000006705.13	1	chr17	2.294	2.84035
ENSMUSG00000006715.11	2	chr13	3.53972	3.6795
ENSMUSG00000006717.7	0	chr13	3.8013	3.52328
ENSMUSG00000006720.16	2	chr13	2.3264	1.47996
ENSMUSG00000006728.12	0	chr10	6.15556	6.23018
ENSMUSG00000006736.9	3	chr10	3.85959	3.81201
ENSMUSG00000006740.14	3	chr18	2.66159	3.20312
ENSMUSG00000006763.14	0	chr7	5.68702	4.33035
ENSMUSG00000006782.16	1	chr11	3.91227	3.0229
ENSMUSG00000006800.14	10	chr2	5.91449	4.28477
ENSMUSG00000006818.5	1	chr17	5.67786	5.43354
ENSMUSG00000006920.14	1	chr11	2.36408	2.34738
ENSMUSG00000006932.17	7	chr9	4.08019	4.25332
ENSMUSG00000006941.5	1	chr9	2.65589	2.55731
ENSMUSG00000006998.16	3	chr16	6.15999	6.1063
ENSMUSG00000007021.5	0	chr17	2.79101	1.31284
ENSMUSG00000007029.16	2	chr17	6.41833	5.59662
ENSMUSG00000007036.15	0	chr17	2.48951	2.36358
ENSMUSG00000007039.12	2	chr17	6.24447	4.10124
ENSMUSG00000007041.9	3	chr17	4.09214	5.07627
ENSMUSG00000007050.17	3	chr17	2.99982	4.49746
ENSMUSG00000007080.14	1	chr5	5.04567	2.37054
ENSMUSG00000007207.10	0	chr5	3.78109	1.65526
ENSMUSG00000007216.6	5	chr6	1.10467	2.39416
ENSMUSG00000007338.10	3	chr19	4.10387	3.86645
ENSMUSG00000007379.15	12	chr3	1.33828	1.79448
ENSMUSG00000007411.16	4	chr12	3.38016	2.77913
ENSMUSG00000007415.15	3	chr5	3.91259	4.95563
ENSMUSG00000007458.14	1	chr6	3.95856	4.05823
ENSMUSG00000007564.15	2	chr17	6.15767	4.84035
ENSMUSG00000007570.16	7	chr17	2.94606	4.04337
ENSMUSG00000007589.9	2	chr14	3.15805	4.24031
ENSMUSG00000007603.9	1	chr17	3.11609	3.05498
ENSMUSG00000007610.15	4	chr8	3.73654	4.90764
ENSMUSG00000007613.15	0	chr4	2.37127	2.83132
ENSMUSG00000007617.18	3	chr13	1.58573	2.64366
ENSMUSG00000007646.13	1	chr11	1.22145	1.95473
ENSMUSG00000007656.13	3	chr9	5.65903	4.52421
ENSMUSG00000007659.18	5	chr2	1.53832	1.83643
ENSMUSG00000007670.10	6	chr17	4.41662	4.90488
ENSMUSG00000007739.10	2	chr11	5.4355	4.88507
ENSMUSG00000007777.9	4	chr11	2.35244	2.3929
ENSMUSG00000007783.10	2	chr7	2.88395	5.90156
ENSMUSG00000007812.16	7	chr5	1.84352	2.3111
ENSMUSG00000007815.13	4	chr9	6.25265	5.4036
ENSMUSG00000007817.15	3	chr14	1.43273	1.47533
ENSMUSG00000007827.10	1	chr6	2.26801	1.66839
ENSMUSG00000007833.15	1	chr7	6.28558	4.29619
ENSMUSG00000007836.6	9	chr13	4.31449	5.26107
ENSMUSG00000007837.11	0	chr7	1.42386	2.01664
ENSMUSG00000007850.16	0	chr11	3.39809	3.61918
ENSMUSG00000007872.3	0	chr4	1.94923	1.58918
ENSMUSG00000007891.16	5	chr7	4.29021	6.78341
ENSMUSG00000007892.8	0	chr9	12.9097	11.6201
ENSMUSG00000007950.9	2	chr8	3.01808	4.91674
ENSMUSG00000007987.12	0	chr5	3.43332	4.82195
ENSMUSG00000008028.15	0	chr7	3.78706	1.41333
ENSMUSG00000008035.12	2	chrX	2.11946	2.69346
ENSMUSG00000008036.11	0	chr7	6.17742	5.28377
ENSMUSG00000008090.14	0	chr5	2.52042	3.23611
ENSMUSG00000008140.18	1	chr7	8.48108	5.30427
ENSMUSG00000008153.12	2	chr6	3.49167	3.79003
ENSMUSG00000008167.14	1	chr8	3.31248	3.63157
ENSMUSG00000008200.15	1	chr2	3.36028	2.09604
ENSMUSG00000008301.11	4	chr18	2.17626	3.82169
ENSMUSG00000008333.12	0	chr2	4.56204	4.04955
ENSMUSG00000008348.9	0	chr5	2.14224	2.46869
ENSMUSG00000008373.16	3	chr7	5.79087	6.76434
ENSMUSG00000008384.8	6	chr7	1.1525	1.33918
ENSMUSG00000008393.9	5	chr16	3.20555	2.60233
ENSMUSG00000008429.8	4	chr9	2.42746	3.40355
ENSMUSG00000008435.15	6	chr7	1.62531	2.13295
ENSMUSG00000008450.8	1	chr8	5.91158	5.44375
ENSMUSG00000008475.13	1	chr1	3.90576	3.89945
ENSMUSG00000008575.17	0	chr4	4.05173	1.46438
ENSMUSG00000008604.11	13	chr3	4.24514	3.21074
ENSMUSG00000008668.15	0	chr17	12.8152	9.7711
ENSMUSG00000008682.13	0	chrX	10.9156	8.05156
ENSMUSG00000008683.16	0	chr7	9.98881	10.4407
ENSMUSG00000008690.15	5	chr15	4.05957	4.00689
ENSMUSG00000008730.17	4	chr3	2.10383	2.58715
ENSMUSG00000008763.16	1	chr3	3.52392	2.15546
ENSMUSG00000008822.15	0	chr12	4.66384	3.3658
ENSMUSG00000008855.17	0	chr11	6.60712	3.64937
ENSMUSG00000008859.8	1	chr13	4.09834	4.32773
ENSMUSG00000008892.12	1	chr8	4.83289	5.20131
ENSMUSG00000008958.14	1	chr3	3.15339	3.7007
ENSMUSG00000008976.16	6	chr16	3.30923	3.12111
ENSMUSG00000009013.5	1	chr5	4.53746	5.19051
ENSMUSG00000009030.14	8	chr2	1.90801	2.1998
ENSMUSG00000009073.16	5	chr11	4.30787	4.26293
ENSMUSG00000009076.10	1	chr11	4.89507	5.73528
ENSMUSG00000009079.16	0	chr11	4.71531	4.80913
ENSMUSG00000009090.17	5	chr11	4.33896	4.11814
ENSMUSG00000009112.4	10	chr6	3.53211	3.40927
ENSMUSG00000009145.6	0	chr6	1.16907	1.84543
ENSMUSG00000009207.15	2	chr2	1.98538	2.52968
ENSMUSG00000009291.13	2	chr10	3.43656	3.0708
ENSMUSG00000009293.17	2	chr10	2.3971	2.94312
ENSMUSG00000009406.13	2	chrX	3.96298	2.00062
ENSMUSG00000009470.17	0	chr13	4.10085	4.56634
ENSMUSG00000009535.13	1	chr18	4.16059	3.52377
ENSMUSG00000009549.14	1	chr2	5.65437	3.93621
ENSMUSG00000009555.16	6	chr2	2.1389	2.93755
ENSMUSG00000009563.16	2	chr2	4.66707	8.32293
ENSMUSG00000009566.12	3	chr2	2.80969	3.84724
ENSMUSG00000009569.14	0	chr16	1.51495	2.11514
ENSMUSG00000009575.14	2	chr15	3.4435	3.98463
ENSMUSG00000009585.18	0	chr15	4.67005	2.78355
ENSMUSG00000009621.18	1	chr2	3.50576	3.11954
ENSMUSG00000009628.14	0	chr8	3.97188	3.91026
ENSMUSG00000009647.13	0	chr10	4.06145	3.90455
ENSMUSG00000009741.15	5	chr9	3.11215	3.58844
ENSMUSG00000009863.14	2	chr4	6.30076	4.7829
ENSMUSG00000009894.15	3	chr11	3.41265	4.73498
ENSMUSG00000009907.17	1	chr1	2.8459	2.82998
ENSMUSG00000009927.9	0	chr9	10.5044	9.37648
ENSMUSG00000009995.17	2	chrX	2.39492	2.44661
ENSMUSG00000010025.19	2	chr11	2.413	2.67986
ENSMUSG00000010047.12	7	chr9	3.42425	4.32154
ENSMUSG00000010048.10	6	chr9	3.92018	4.31875
ENSMUSG00000010054.4	5	chr9	2.09563	3.43566
ENSMUSG00000010067.13	0	chr9	1.99253	1.75192
ENSMUSG00000010095.13	1	chr19	2.49955	2.22807
ENSMUSG00000010097.15	1	chr19	4.72521	5.03215
ENSMUSG00000010110.17	2	chr19	2.75023	3.76046
ENSMUSG00000010277.7	10	chr11	5.55203	4.91122
ENSMUSG00000010290.7	0	chr1	1.86858	2.38594
ENSMUSG00000010362.9	1	chr11	3.1339	5.78865
ENSMUSG00000010376.15	1	chr14	4.7334	5.69294
ENSMUSG00000010392.8	5	chr11	3.29461	3.47591
ENSMUSG00000010406.12	0	chr14	6.18275	5.6352
ENSMUSG00000010453.12	4	chr1	1.86283	3.18192
ENSMUSG00000010517.7	1	chr4	5.20973	4.67318
ENSMUSG00000010554.14	4	chr11	3.22575	4.09363
ENSMUSG00000010607.8	6	chr9	2.49438	3.23674
ENSMUSG00000010608.15	4	chr12	2.74667	3.80564
ENSMUSG00000010609.15	2	chr1	3.69646	3.67438
ENSMUSG00000010663.5	3	chr19	3.99418	4.351
ENSMUSG00000010721.15	0	chr5	1.88671	2.46914
ENSMUSG00000010751.15	1	chr7	3.58873	1.14372
ENSMUSG00000010755.17	6	chr7	5.31707	6.9865
ENSMUSG00000010760.5	0	chr7	7.66571	5.80031
ENSMUSG00000010911.12	0	chr2	7.30743	4.14878
ENSMUSG00000010914.10	2	chr2	3.65042	3.1175
ENSMUSG00000010936.11	4	chr8	5.02534	3.57397
ENSMUSG00000011114.18	0	chr9	4.63783	4.4322
ENSMUSG00000011158.8	1	chr12	2.68419	3.15072
ENSMUSG00000011179.8	1	chr12	4.72887	4.87391
ENSMUSG00000011257.19	1	chr4	6.76449	5.26276
ENSMUSG00000011267.8	3	chr7	2.63667	1.77774
ENSMUSG00000011382.8	0	chr7	3.39166	3.31774
ENSMUSG00000011427.16	1	chr7	0.782309	1.50151
ENSMUSG00000011589.9	0	chr17	6.73582	4.10132
ENSMUSG00000011751.16	2	chr7	2.52283	2.3692
ENSMUSG00000011752.7	0	chr19	5.53551	5.77014
ENSMUSG00000011831.16	0	chr5	3.32644	3.59848
ENSMUSG00000011837.4	3	chr8	2.09758	2.94383
ENSMUSG00000011877.13	5	chr11	2.82993	3.57656
ENSMUSG00000011884.13	2	chr5	5.27214	6.40326
ENSMUSG00000011958.17	2	chr9	2.23605	2.47934
ENSMUSG00000011960.12	7	chr15	2.34648	1.78698
ENSMUSG00000012114.17	1	chr16	4.55089	2.83437
ENSMUSG00000012117.13	1	chr4	2.24639	1.92963
ENSMUSG00000012123.17	1	chr4	3.4464	5.39702
ENSMUSG00000012296.16	9	chr17	2.53682	2.68251
ENSMUSG00000012396.12	7	chr6	2.56609	2.84024
ENSMUSG00000012405.16	0	chr14	9.08661	7.43382
ENSMUSG00000012422.14	2	chr13	3.39996	4.16235
ENSMUSG00000012429.9	0	chr13	2.86152	1.66342
ENSMUSG00000012443.4	0	chr19	3.95151	2.20981
ENSMUSG00000012483.4	0	chr6	3.95128	7.17869
ENSMUSG00000012535.14	1	chr6	3.56249	4.16681
ENSMUSG00000012609.19	0	chr12	2.20696	2.62506
ENSMUSG00000012640.16	2	chr7	1.49947	2.62793
ENSMUSG00000012848.15	0	chr7	14.2155	12.6349
ENSMUSG00000013033.16	18	chr8	2.95894	3.5854
ENSMUSG00000013076.17	1	chr9	4.12378	3.71481
ENSMUSG00000013089.15	7	chr16	2.75472	3.45373
ENSMUSG00000013150.15	5	chr8	3.61614	2.14154
ENSMUSG00000013155.10	2	chr8	2.42202	2.02644
ENSMUSG00000013160.7	0	chr8	5.90116	7.91099
ENSMUSG00000013236.17	5	chr17	4.93097	4.57275
ENSMUSG00000013275.9	8	chr1	1.74941	1.91937
ENSMUSG00000013415.9	1	chr11	3.82681	3.82351
ENSMUSG00000013465.19	2	chr2	5.15018	5.43687
ENSMUSG00000013593.12	1	chr1	8.6951	6.45149
ENSMUSG00000013622.15	1	chr5	2.96357	3.04841
ENSMUSG00000013629.16	3	chr5	5.58215	6.39936
ENSMUSG00000013646.17	5	chr11	3.1992	3.55764
ENSMUSG00000013662.6	0	chr19	2.46995	3.37911
ENSMUSG00000013663.7	1	chr19	2.9121	4.25615
ENSMUSG00000013701.13	0	chr14	4.08725	3.41298
ENSMUSG00000013736.16	0	chr6	3.29483	3.27326
ENSMUSG00000013787.15	2	chr17	4.97682	4.73818
ENSMUSG00000013822.7	3	chr9	4.73946	5.63141
ENSMUSG00000013858.14	6	chr10	2.17838	6.02798
ENSMUSG00000013973.12	2	chr1	2.77431	3.56775
ENSMUSG00000013997.10	0	chr1	2.9328	5.11592
ENSMUSG00000014074.17	7	chr16	1.87447	3.2378
ENSMUSG00000014075.15	0	chr16	6.04057	4.03842
ENSMUSG00000014077.13	0	chr2	4.5668	4.18271
ENSMUSG00000014177.10	1	chr11	2.64494	2.85423
ENSMUSG00000014195.15	1	chr11	4.39726	4.47016
ENSMUSG00000014226.10	2	chr1	4.80982	4.51543
ENSMUSG00000014243.5	2	chr11	5.42292	3.35871
ENSMUSG00000014294.4	2	chr18	7.26842	7.08719
ENSMUSG00000014301.13	0	chr16	5.49582	3.56277
ENSMUSG00000014313.15	0	chr15	13.7928	11.0749
ENSMUSG00000014349.7	2	chr11	3.16451	3.69927
ENSMUSG00000014355.10	11	chr2	3.86404	2.94611
ENSMUSG00000014402.15	0	chr7	3.68441	4.96138
ENSMUSG00000014426.9	14	chr17	4.64092	4.54269
ENSMUSG00000014444.17	3	chr8	3.79003	4.70179
ENSMUSG00000014470.4	0	chr8	1.71504	1.53876
ENSMUSG00000014496.8	2	chr14	3.03326	4.09437
ENSMUSG00000014504.16	1	chr18	4.34671	3.63841
ENSMUSG00000014547.10	1	chr14	3.52992	4.21094
ENSMUSG00000014550.14	4	chr6	2.12188	2.63723
ENSMUSG00000014551.8	2	chr6	5.74	9.84312
ENSMUSG00000014554.13	0	chr6	2.64009	2.53695
ENSMUSG00000014592.20	0	chr4	4.33551	3.18609
ENSMUSG00000014601.13	7	chr3	3.11237	3.99639
ENSMUSG00000014602.15	0	chr1	4.27946	4.07458
ENSMUSG00000014606.14	2	chr11	3.37215	5.59577
ENSMUSG00000014633.15	2	chr8	4.12179	4.21718
ENSMUSG00000014668.15	2	chr5	4.06965	3.11069
ENSMUSG00000014748.13	2	chr6	3.28728	3.46872
ENSMUSG00000014767.17	0	chr17	2.92108	3.09539
ENSMUSG00000014769.10	1	chr17	7.14969	6.96882
ENSMUSG00000014771.13	0	chr17	3.26564	2.95805
ENSMUSG00000014778.10	1	chr8	3.82718	3.68918
ENSMUSG00000014837.15	1	chr8	2.84794	2.84696
ENSMUSG00000014850.15	2	chr13	3.35388	4.00119
ENSMUSG00000014856.12	0	chr8	5.33251	4.38529
ENSMUSG00000014859.9	3	chr8	4.15679	4.41078
ENSMUSG00000014867.9	4	chr2	5.31583	5.12882
ENSMUSG00000014873.15	2	chr2	1.65835	3.31457
ENSMUSG00000014905.4	0	chr12	0.958764	0.936496
ENSMUSG00000014907.10	2	chr8	2.88535	2.96231
ENSMUSG00000014956.15	2	chr5	4.54958	3.35255
ENSMUSG00000014959.12	0	chr2	3.54357	3.88315
ENSMUSG00000014980.14	1	chr1	4.0531	3.14861
ENSMUSG00000015002.18	0	chr15	5.78832	3.14581
ENSMUSG00000015087.14	4	chr2	4.29728	3.95992
ENSMUSG00000015092.9	1	chr2	5.86058	4.50946
ENSMUSG00000015094.16	0	chr2	2.4569	4.21102
ENSMUSG00000015095.12	3	chr2	3.04744	5.21956
ENSMUSG00000015112.15	3	chr6	4.96099	4.6506
ENSMUSG00000015120.15	0	chr17	5.17473	4.5965
ENSMUSG00000015126.9	0	chr17	3.86681	3.46384
ENSMUSG00000015127.14	0	chr17	1.56403	1.78605
ENSMUSG00000015143.15	2	chr12	4.78638	6.34591
ENSMUSG00000015149.14	0	chr7	7.73732	4.4024
ENSMUSG00000015165.16	8	chr7	6.29033	4.7088
ENSMUSG00000015176.11	2	chr19	4.34455	2.89647
ENSMUSG00000015189.12	0	chr6	2.97037	1.83211
ENSMUSG00000015202.13	3	chr10	3.59192	1.31778
ENSMUSG00000015217.11	0	chrX	3.66541	4.26023
ENSMUSG00000015247.10	0	chr4	3.49962	3.16648
ENSMUSG00000015289.4	0	chrX	5.87743	4.12876
ENSMUSG00000015290.15	2	chrX	5.07849	3.76726
ENSMUSG00000015291.10	0	chrX	3.4992	2.87193
ENSMUSG00000015305.6	5	chr10	2.72473	3.58317
ENSMUSG00000015312.9	6	chr10	1.54939	3.36375
ENSMUSG00000015335.16	1	chr2	3.90327	4.35623
ENSMUSG00000015337.5	0	chr2	3.73257	5.21105
ENSMUSG00000015341.17	0	chr8	4.72703	4.10923
ENSMUSG00000015357.10	0	chr9	4.8019	1.96591
ENSMUSG00000015363.13	2	chr15	2.53822	3.91309
ENSMUSG00000015377.10	0	chr15	1.84082	2.23367
ENSMUSG00000015461.15	0	chr17	4.50358	4.40412
ENSMUSG00000015478.13	2	chr17	4.38773	4.04905
ENSMUSG00000015488.14	1	chr2	2.77959	4.71012
ENSMUSG00000015522.18	0	chr3	2.99073	3.2691
ENSMUSG00000015536.14	0	chr13	5.24708	4.06557
ENSMUSG00000015575.15	2	chr17	5.58446	5.13228
ENSMUSG00000015597.17	7	chr17	3.58708	3.48307
ENSMUSG00000015605.6	2	chr17	3.25012	3.29806
ENSMUSG00000015647.9	2	chr2	3.11369	3.88052
ENSMUSG00000015656.17	0	chr9	3.45905	3.35102
ENSMUSG00000015668.13	0	chrX	7.3513	5.15219
ENSMUSG00000015671.11	2	chr13	5.63439	4.74662
ENSMUSG00000015672.4	1	chr13	2.52789	3.33833
ENSMUSG00000015697.14	10	chr3	2.53305	3.53543
ENSMUSG00000015711.8	5	chr3	2.6001	3.3799
ENSMUSG00000015714.11	0	chr3	3.4363	4.14765
ENSMUSG00000015733.13	2	chr6	4.31494	4.63555
ENSMUSG00000015748.13	2	chr3	3.94818	3.2328
ENSMUSG00000015749.12	3	chr3	4.12547	4.30446
ENSMUSG00000015750.15	0	chr3	3.82363	4.05721
ENSMUSG00000015755.16	10	chr10	1.92802	2.56955
ENSMUSG00000015757.10	1	chr10	2.70439	2.67303
ENSMUSG00000015759.11	0	chr14	3.6815	4.83709
ENSMUSG00000015766.14	1	chr6	2.92275	2.60454
ENSMUSG00000015776.12	3	chr2	2.27144	2.96924
ENSMUSG00000015790.16	0	chr2	3.81153	2.83745
ENSMUSG00000015804.14	2	chr5	2.93744	4.36597
ENSMUSG00000015806.12	0	chr5	10.0148	8.01732
ENSMUSG00000015837.15	0	chr11	2.90246	2.48172
ENSMUSG00000015839.6	6	chr2	1.47383	1.93025
ENSMUSG00000015869.16	3	chr11	5.78263	5.04036
ENSMUSG00000015880.13	0	chr5	3.41875	4.6896
ENSMUSG00000015882.18	0	chr5	1.86585	2.5043
ENSMUSG00000015889.8	0	chr10	4.93041	5.45014
ENSMUSG00000015932.8	1	chr2	9.94523	6.28965
ENSMUSG00000015937.15	1	chr13	4.95708	5.16584
ENSMUSG00000015961.8	4	chr1	5.10388	4.08633
ENSMUSG00000015971.5	4	chr14	2.68171	3.08765
ENSMUSG00000015994.10	3	chr8	4.15747	3.72923
ENSMUSG00000016018.4	0	chr13	4.24735	2.9426
ENSMUSG00000016181.9	3	chr1	2.66008	4.72108
ENSMUSG00000016200.14	0	chr1	1.40065	1.94876
ENSMUSG00000016252.7	0	chr2	12.7045	11.3826
ENSMUSG00000016253.12	2	chr2	4.90025	5.82442
ENSMUSG00000016256.10	4	chr2	4.47802	4.87334
ENSMUSG00000016257.15	0	chr2	3.16669	3.56542
ENSMUSG00000016308.12	0	chrX	7.01161	5.0558
ENSMUSG00000016319.3	5	chrX	7.79192	6.88189
ENSMUSG00000016344.14	1	chr2	4.35593	4.74297
ENSMUSG00000016386.15	0	chr2	1.40254	3.73544
ENSMUSG00000016409.4	1	chrX	2.68632	3.80239
ENSMUSG00000016427.7	0	chrX	8.494	10.0016
ENSMUSG00000016477.18	6	chr13	1.63585	1.64408
ENSMUSG00000016481.15	0	chr1	4.38911	2.97221
ENSMUSG00000016487.15	1	chr6	1.40184	2.43445
ENSMUSG00000016495.12	0	chr19	4.8994	5.45749
ENSMUSG00000016520.7	2	chr5	2.77842	2.06444
ENSMUSG00000016526.8	11	chr1	2.05137	4.08964
ENSMUSG00000016534.15	0	chrX	3.32294	4.28871
ENSMUSG00000016541.10	1	chr15	8.1543	6.35422
ENSMUSG00000016554.9	4	chr15	4.18027	4.29596
ENSMUSG00000016559.14	1	chr11	3.94775	3.59696
ENSMUSG00000016619.10	13	chr15	2.59728	4.4317
ENSMUSG00000016831.12	1	chr14	2.68519	3.37932
ENSMUSG00000016833.14	0	chr5	8.2265	2.94959
ENSMUSG00000016918.15	5	chr1	1.71466	3.31705
ENSMUSG00000016921.14	1	chr2	3.29546	2.85062
ENSMUSG00000016933.17	5	chr2	5.01524	5.00178
ENSMUSG00000016940.18	4	chr11	2.12018	3.0464
ENSMUSG00000016946.6	7	chr17	3.53903	2.53553
ENSMUSG00000016984.7	2	chr11	1.60152	2.08768
ENSMUSG00000017009.3	2	chr2	4.84592	3.16248
ENSMUSG00000017119.19	9	chr11	3.29187	3.94201
ENSMUSG00000017146.12	4	chr11	2.53898	3.28561
ENSMUSG00000017188.3	3	chr11	3.84963	6.54948
ENSMUSG00000017210.14	1	chr11	3.07552	4.31146
ENSMUSG00000017221.14	1	chr11	4.87041	4.74624
ENSMUSG00000017264.16	0	chr4	3.20147	3.02248
ENSMUSG00000017286.15	8	chr11	5.42124	5.13389
ENSMUSG00000017291.13	2	chr11	2.04538	2.90688
ENSMUSG00000017299.13	0	chr2	4.00169	3.44739
ENSMUSG00000017307.16	0	chr2	3.95382	3.27683
ENSMUSG00000017376.15	0	chr11	3.39874	3.83702
ENSMUSG00000017386.10	9	chr11	2.97073	4.1873
ENSMUSG00000017404.12	0	chr11	10.8665	10.8781
ENSMUSG00000017417.14	3	chr11	3.27406	5.28064
ENSMUSG00000017418.14	0	chr2	2.60752	2.91646
ENSMUSG00000017421.18	3	chr11	3.11273	3.51524
ENSMUSG00000017428.16	4	chr11	3.82249	4.23104
ENSMUSG00000017453.4	2	chr11	3.29048	3.03272
ENSMUSG00000017485.11	0	chr14	3.73765	3.29649
ENSMUSG00000017493.12	2	chr11	3.84571	4.0034
ENSMUSG00000017499.15	1	chr11	1.78404	2.13473
ENSMUSG00000017548.15	7	chr11	2.69506	2.70184
ENSMUSG00000017561.16	2	chr11	2.70252	2.90211
ENSMUSG00000017615.12	3	chr11	2.34585	3.18633
ENSMUSG00000017631.19	7	chr11	2.80889	2.78589
ENSMUSG00000017677.11	2	chr11	1.97351	1.59079
ENSMUSG00000017679.16	0	chr2	2.38721	4.13121
ENSMUSG00000017686.17	1	chr11	3.33776	2.99492
ENSMUSG00000017707.9	2	chr2	4.94483	4.31097
ENSMUSG00000017715.11	6	chr11	3.57003	2.89631
ENSMUSG00000017716.15	4	chr11	4.02264	4.55742
ENSMUSG00000017724.14	0	chr11	7.19601	10.6454
ENSMUSG00000017747.13	3	chr11	2.40632	2.80571
ENSMUSG00000017754.13	0	chr2	7.89758	4.3721
ENSMUSG00000017756.9	15	chr13	2.58539	2.75223
ENSMUSG00000017760.16	2	chr2	5.36384	3.64016
ENSMUSG00000017764.2	9	chr2	2.49383	3.17504
ENSMUSG00000017776.15	12	chr11	2.19147	3.51878
ENSMUSG00000017778.14	0	chr13	8.2079	8.98769
ENSMUSG00000017781.17	0	chr11	4.49283	2.971
ENSMUSG00000017801.15	0	chr11	3.50543	4.15778
ENSMUSG00000017831.8	3	chr17	2.14884	2.40015
ENSMUSG00000017837.12	0	chr11	3.07864	2.0538
ENSMUSG00000017843.14	1	chr12	5.88369	3.97068
ENSMUSG00000017858.12	3	chr2	4.95409	3.22405
ENSMUSG00000017861.11	2	chr2	3.72371	4.56196
ENSMUSG00000017929.13	9	chr2	2.95079	3.6108
ENSMUSG00000017969.13	0	chr2	6.42512	4.88065
ENSMUSG00000017999.16	2	chr2	3.25844	3.09008
ENSMUSG00000018042.18	2	chr15	7.35951	6.13269
ENSMUSG00000018068.13	2	chr11	3.73936	2.77947
ENSMUSG00000018076.12	11	chr5	2.37404	4.15709
ENSMUSG00000018143.10	3	chr5	1.52535	1.48435
ENSMUSG00000018160.15	4	chr11	1.93087	2.46461
ENSMUSG00000018166.8	0	chr10	1.99892	1.94338
ENSMUSG00000018167.10	4	chr11	2.78409	2.46922
ENSMUSG00000018171.9	0	chr11	3.48761	3.77092
ENSMUSG00000018189.12	1	chr1	5.0022	4.67363
ENSMUSG00000018196.18	0	chr1	3.32116	4.84275
ENSMUSG00000018199.9	2	chr1	3.55678	3.22641
ENSMUSG00000018209.15	5	chr2	3.05901	4.03449
ENSMUSG00000018217.12	0	chr11	1.95569	1.75917
ENSMUSG00000018239.9	3	chr11	2.29351	2.39914
ENSMUSG00000018286.6	1	chr11	7.43288	6.68312
ENSMUSG00000018287.12	0	chr11	4.0916	3.70431
ENSMUSG00000018293.4	2	chr11	8.22064	6.69143
ENSMUSG00000018322.10	2	chr2	4.36815	6.071
ENSMUSG00000018326.9	2	chr2	5.71857	5.43862
ENSMUSG00000018340.13	1	chr11	7.58406	8.27505
ENSMUSG00000018347.16	2	chr11	2.22137	3.15742
ENSMUSG00000018362.14	0	chr11	2.33852	2.72643
ENSMUSG00000018363.16	2	chr11	2.50865	2.86357
ENSMUSG00000018372.13	0	chr11	2.67065	1.9718
ENSMUSG00000018377.10	0	chr11	1.79519	3.34534
ENSMUSG00000018379.17	0	chr11	4.73518	3.58408
ENSMUSG00000018395.19	0	chr11	6.61353	4.27998
ENSMUSG00000018398.18	4	chr11	3.42519	3.39952
ENSMUSG00000018401.17	8	chr11	2.28846	2.88329
ENSMUSG00000018405.7	2	chr11	1.63908	1.44471
ENSMUSG00000018412.16	11	chr11	2.19764	1.99848
ENSMUSG00000018415.14	4	chr11	3.01423	2.60851
ENSMUSG00000018417.14	0	chr1	2.65511	4.01161
ENSMUSG00000018425.18	2	chr11	4.13554	3.51339
ENSMUSG00000018428.15	13	chr11	2.47444	3.4553
ENSMUSG00000018433.14	4	chr11	3.37651	3.40482
ENSMUSG00000018442.13	1	chr11	2.44454	2.88969
ENSMUSG00000018446.8	4	chr11	4.93656	5.39775
ENSMUSG00000018449.12	0	chr11	2.95745	3.92587
ENSMUSG00000018481.9	3	chr11	2.32778	2.29686
ENSMUSG00000018501.17	7	chr11	3.4372	3.6238
ENSMUSG00000018507.16	0	chr11	4.43134	5.13071
ENSMUSG00000018509.8	0	chr11	5.91146	5.55794
ENSMUSG00000018537.16	2	chr11	3.01993	2.58304
ENSMUSG00000018547.8	13	chr11	2.90824	4.53582
ENSMUSG00000018548.15	0	chr11	3.40935	2.8837
ENSMUSG00000018559.16	3	chr11	2.96261	4.52754
ENSMUSG00000018565.17	0	chr11	4.85182	3.59106
ENSMUSG00000018567.14	0	chr11	3.66286	4.66369
ENSMUSG00000018572.10	9	chr11	1.7286	3.6333
ENSMUSG00000018583.5	10	chr11	3.35332	4.19656
ENSMUSG00000018585.9	1	chr11	9.77856	7.21536
ENSMUSG00000018593.13	0	chr11	5.8925	6.62311
ENSMUSG00000018604.18	14	chr5	1.48076	2.2291
ENSMUSG00000018648.15	1	chr11	1.73256	2.57044
ENSMUSG00000018651.14	6	chr11	2.80752	3.05296
ENSMUSG00000018659.12	0	chr11	3.95421	3.30271
ENSMUSG00000018661.17	2	chr11	2.84559	4.02379
ENSMUSG00000018669.14	1	chr11	3.49095	9.67391
ENSMUSG00000018677.9	1	chr11	4.76711	4.89451
ENSMUSG00000018678.13	2	chr11	2.02622	1.94247
ENSMUSG00000018697.14	0	chr11	4.88312	4.82971
ENSMUSG00000018707.13	8	chr12	4.72822	4.48709
ENSMUSG00000018733.10	0	chr11	0.759957	2.12186
ENSMUSG00000018736.14	2	chr11	2.31116	2.5134
ENSMUSG00000018761.14	3	chr11	4.82246	5.41024
ENSMUSG00000018765.5	0	chr11	3.1197	2.57505
ENSMUSG00000018770.9	0	chr2	8.60291	7.106
ENSMUSG00000018820.13	3	chr19	1.92214	3.47582
ENSMUSG00000018821.3	3	chr19	3.23086	4.19051
ENSMUSG00000018841.17	0	chr11	2.42171	1.58032
ENSMUSG00000018846.8	0	chr11	1.95327	2.5392
ENSMUSG00000018848.4	0	chr11	4.24563	3.61157
ENSMUSG00000018849.6	4	chr11	3.2555	3.29066
ENSMUSG00000018858.15	2	chr11	4.42016	5.36751
ENSMUSG00000018861.8	2	chr11	4.00252	1.25845
ENSMUSG00000018865.9	2	chr15	3.6688	4.0586
ENSMUSG00000018882.12	3	chr11	4.66463	3.77125
ENSMUSG00000018899.16	0	chr11	1.71543	1.49627
ENSMUSG00000018900.7	0	chr11	1.17541	1.51021
ENSMUSG00000018906.14	0	chr11	2.42769	4.87444
ENSMUSG00000018921.11	3	chr11	5.64523	6.02016
ENSMUSG00000018923.13	2	chr11	4.18541	4.0594
ENSMUSG00000018932.9	5	chr11	2.57108	3.5713
ENSMUSG00000018965.11	3	chr5	2.84739	4.34258
ENSMUSG00000018973.2	0	chr11	0.74441	1.34758
ENSMUSG00000018974.7	7	chr5	3.12558	3.19364
ENSMUSG00000018999.14	4	chr6	2.31751	2.52015
ENSMUSG00000019054.13	1	chr5	3.72595	5.07385
ENSMUSG00000019055.15	4	chr4	2.01494	3.59351
ENSMUSG00000019066.13	0	chr9	2.72524	3.83004
ENSMUSG00000019082.18	0	chr7	3.40591	3.50088
ENSMUSG00000019087.13	1	chrX	2.68053	5.53886
ENSMUSG00000019124.10	0	chr6	5.63838	5.17478
ENSMUSG00000019132.11	3	chr13	2.99324	3.44026
ENSMUSG00000019139.10	2	chr8	5.20988	5.88107
ENSMUSG00000019143.15	5	chr18	1.27659	2.04728
ENSMUSG00000019158.9	1	chr7	7.32718	8.58814
ENSMUSG00000019173.11	1	chr11	4.35847	3.7925
ENSMUSG00000019179.10	1	chr5	7.33449	5.64482
ENSMUSG00000019188.16	0	chr2	2.93244	3.06831
ENSMUSG00000019189.13	13	chr11	3.79658	3.53586
ENSMUSG00000019210.10	1	chr6	3.91792	4.32385
ENSMUSG00000019214.14	0	chr17	5.77333	3.17773
ENSMUSG00000019261.3	9	chr8	2.27826	3.66946
ENSMUSG00000019295.8	0	chr5	1.04048	1.53365
ENSMUSG00000019297.9	4	chr14	4.22934	6.18763
ENSMUSG00000019302.16	0	chr11	3.9347	4.98538
ENSMUSG00000019312.10	1	chr11	3.54216	2.58888
ENSMUSG00000019338.13	9	chr3	3.85347	3.10747
ENSMUSG00000019362.8	3	chr8	5.18978	5.58816
ENSMUSG00000019368.13	0	chr11	2.42584	5.38984
ENSMUSG00000019370.10	3	chr7	6.98254	7.24638
ENSMUSG00000019373.11	1	chr11	4.6298	3.87534
ENSMUSG00000019428.16	4	chr8	9.04703	7.75434
ENSMUSG00000019432.15	3	chr17	5.07512	4.22303
ENSMUSG00000019433.9	4	chr8	3.5226	2.67245
ENSMUSG00000019461.12	1	chr11	4.26441	2.85566
ENSMUSG00000019467.15	2	chr10	3.89605	4.14123
ENSMUSG00000019470.12	1	chr8	3.71504	2.2156
ENSMUSG00000019471.10	2	chr9	5.89374	6.39907
ENSMUSG00000019487.11	1	chr17	4.17804	4.28979
ENSMUSG00000019494.14	2	chr5	9.54303	10.4058
ENSMUSG00000019505.7	0	chr11	4.20079	4.01025
ENSMUSG00000019528.18	0	chr3	3.93018	2.65712
ENSMUSG00000019558.14	4	chrX	3.32738	3.51342
ENSMUSG00000019564.12	8	chr10	2.58079	2.0775
ENSMUSG00000019579.13	3	chr17	3.60266	3.24088
ENSMUSG00000019659.8	0	chr9	3.69844	4.67649
ENSMUSG00000019689.4	0	chr6	8.22408	9.21669
ENSMUSG00000019710.13	0	chr3	6.23914	4.54505
ENSMUSG00000019715.14	0	chr2	4.75899	5.42031
ENSMUSG00000019731.13	8	chr8	2.94045	3.65835
ENSMUSG00000019734.16	0	chr7	3.58969	2.35718
ENSMUSG00000019738.15	0	chr7	3.83819	4.35407
ENSMUSG00000019773.7	8	chr10	1.59271	2.05012
ENSMUSG00000019774.8	0	chr10	3.69053	1.24633
ENSMUSG00000019777.16	1	chr10	4.78442	4.43002
ENSMUSG00000019782.10	0	chr10	5.2272	4.65883
ENSMUSG00000019794.13	0	chr10	3.12842	2.96038
ENSMUSG00000019795.17	0	chr10	3.12162	3.05015
ENSMUSG00000019796.12	0	chr10	6.47785	4.94795
ENSMUSG00000019802.13	1	chr10	2.7495	3.95135
ENSMUSG00000019804.12	1	chr10	4.3645	4.42506
ENSMUSG00000019806.13	0	chr10	2.60182	2.26062
ENSMUSG00000019808.8	0	chr10	4.12779	4.8137
ENSMUSG00000019809.16	0	chr10	2.21784	1.72548
ENSMUSG00000019814.5	0	chr10	3.52182	4.16623
ENSMUSG00000019817.18	1	chr10	2.6738	4.30577
ENSMUSG00000019818.15	4	chr10	3.1328	3.68557
ENSMUSG00000019820.11	0	chr10	3.39032	3.05634
ENSMUSG00000019822.12	1	chr10	1.74897	2.18679
ENSMUSG00000019823.17	1	chr10	4.55137	4.49814
ENSMUSG00000019831.14	1	chr10	2.93675	2.10977
ENSMUSG00000019837.8	2	chr10	3.5754	4.68972
ENSMUSG00000019841.15	2	chr10	2.34116	2.60604
ENSMUSG00000019842.6	2	chr10	4.30741	2.82182
ENSMUSG00000019845.8	0	chr10	3.74126	2.07098
ENSMUSG00000019848.14	0	chr10	2.24436	1.12646
ENSMUSG00000019849.11	1	chr10	5.43387	3.43488
ENSMUSG00000019853.6	0	chr10	1.87295	4.2213
ENSMUSG00000019854.17	0	chr10	3.70082	2.61586
ENSMUSG00000019857.7	1	chr10	1.82149	2.31735
ENSMUSG00000019863.7	0	chr10	2.54644	4.42492
ENSMUSG00000019877.10	1	chr10	2.41566	2.653
ENSMUSG00000019878.8	0	chr10	2.4649	2.80664
ENSMUSG00000019889.10	0	chr10	3.84768	4.31552
ENSMUSG00000019891.15	5	chr10	1.2552	1.05593
ENSMUSG00000019894.14	0	chr10	1.28781	1.80464
ENSMUSG00000019897.8	4	chr10	2.70003	4.23597
ENSMUSG00000019907.10	4	chr10	3.87728	1.59932
ENSMUSG00000019917.10	0	chr10	4.35155	4.1271
ENSMUSG00000019920.18	0	chr10	3.54764	3.38169
ENSMUSG00000019923.14	5	chr10	3.96228	4.26281
ENSMUSG00000019942.13	0	chr10	2.45749	2.95673
ENSMUSG00000019943.10	5	chr10	2.6802	4.65252
ENSMUSG00000019947.10	11	chr10	1.78613	2.20688
ENSMUSG00000019951.10	3	chr10	4.00794	3.15095
ENSMUSG00000019960.8	0	chr10	1.4361	1.75078
ENSMUSG00000019961.17	4	chr10	3.32365	3.63064
ENSMUSG00000019966.18	0	chr10	3.59153	2.30505
ENSMUSG00000019969.14	5	chr12	2.72178	3.81349
ENSMUSG00000019970.15	5	chr10	1.21236	1.9351
ENSMUSG00000019977.16	2	chr10	3.82842	6.004
ENSMUSG00000019978.16	1	chr10	4.44236	3.70992
ENSMUSG00000019979.12	0	chr10	3.12258	1.26836
ENSMUSG00000019982.15	0	chr10	2.48759	1.57993
ENSMUSG00000019984.16	0	chr10	2.99199	2.97151
ENSMUSG00000019986.17	0	chr10	3.0011	2.24987
ENSMUSG00000019988.7	0	chr10	2.84984	4.37033
ENSMUSG00000019989.8	0	chr10	3.97833	2.95097
ENSMUSG00000019992.8	2	chr10	1.87693	1.94924
ENSMUSG00000019996.17	3	chr10	3.08316	4.06011
ENSMUSG00000019997.11	0	chr10	1.77206	1.83427
ENSMUSG00000020009.13	0	chr10	2.71686	2.04898
ENSMUSG00000020015.10	2	chr10	3.10475	2.49552
ENSMUSG00000020018.6	0	chr10	10.3555	7.98339
ENSMUSG00000020022.17	0	chr10	6.32221	8.01912
ENSMUSG00000020027.18	0	chr10	2.39157	2.40659
ENSMUSG00000020029.6	2	chr10	4.15192	3.39611
ENSMUSG00000020038.10	1	chr10	3.09402	3.46482
ENSMUSG00000020042.15	0	chr10	3.5682	3.15625
ENSMUSG00000020048.13	6	chr10	5.07706	5.34912
ENSMUSG00000020056.16	1	chr10	4.10168	3.59163
ENSMUSG00000020063.16	2	chr10	2.36956	2.33027
ENSMUSG00000020064.9	3	chr10	2.93106	2.57571
ENSMUSG00000020069.16	1	chr10	5.97735	4.05564
ENSMUSG00000020074.7	1	chr10	3.53539	3.18327
ENSMUSG00000020075.8	12	chr10	2.72386	3.47883
ENSMUSG00000020078.16	2	chr10	2.56085	2.91979
ENSMUSG00000020079.15	2	chr10	4.73322	3.55278
ENSMUSG00000020086.6	1	chr10	3.9304	4.42202
ENSMUSG00000020089.8	2	chr10	6.20556	5.60148
ENSMUSG00000020091.15	11	chr10	3.85342	4.07057
ENSMUSG00000020092.9	6	chr10	2.82229	3.70434
ENSMUSG00000020097.14	4	chr10	4.43868	4.33181
ENSMUSG00000020101.14	0	chr10	1.50834	1.09003
ENSMUSG00000020105.9	1	chr10	2.15462	1.56441
ENSMUSG00000020107.10	0	chr10	2.36359	2.31697
ENSMUSG00000020108.4	9	chr10	1.6441	2.2759
ENSMUSG00000020109.13	7	chr10	4.41007	4.07653
ENSMUSG00000020111.15	0	chr10	2.0875	2.72085
ENSMUSG00000020114.12	11	chr10	3.81583	4.32714
ENSMUSG00000020115.3	1	chr10	1.17845	1.57139
ENSMUSG00000020116.7	0	chr11	6.30393	4.71439
ENSMUSG00000020124.10	2	chr10	3.90835	3.32898
ENSMUSG00000020128.15	7	chr11	3.83269	2.29008
ENSMUSG00000020130.9	1	chr10	2.27327	2.68328
ENSMUSG00000020132.10	2	chr10	3.01249	2.85886
ENSMUSG00000020134.13	5	chr11	1.70956	2.48277
ENSMUSG00000020137.5	0	chr10	1.03138	1.42309
ENSMUSG00000020142.12	15	chr11	2.16257	2.25402
ENSMUSG00000020149.17	3	chr11	4.76766	3.43504
ENSMUSG00000020152.7	4	chr11	4.75325	5.48754
ENSMUSG00000020153.14	0	chr10	6.34857	3.89828
ENSMUSG00000020163.12	1	chr10	8.14832	9.33693
ENSMUSG00000020166.15	5	chr10	2.47136	3.43488
ENSMUSG00000020167.14	6	chr10	2.09023	2.90302
ENSMUSG00000020170.4	7	chr10	1.99808	1.92952
ENSMUSG00000020171.8	3	chr10	2.85456	3.94344
ENSMUSG00000020176.17	2	chr11	6.14275	5.59568
ENSMUSG00000020180.10	0	chr10	5.28811	4.71225
ENSMUSG00000020182.16	0	chr11	2.30195	3.3176
ENSMUSG00000020184.15	10	chr10	1.70793	2.42759
ENSMUSG00000020185.16	1	chr10	1.55449	2.322
ENSMUSG00000020186.7	2	chr10	5.41984	5.29964
ENSMUSG00000020189.15	0	chr10	2.50639	3.52527
ENSMUSG00000020190.13	2	chr10	4.81173	3.91179
ENSMUSG00000020196.10	3	chr10	2.72747	2.7937
ENSMUSG00000020198.8	3	chr10	4.60631	3.95662
ENSMUSG00000020205.8	0	chr10	3.19687	2.60681
ENSMUSG00000020211.15	1	chr10	4.83436	3.34279
ENSMUSG00000020219.7	2	chr10	5.42398	10.7911
ENSMUSG00000020220.16	11	chr4	2.63545	1.91779
ENSMUSG00000020224.15	1	chr10	3.20257	4.62311
ENSMUSG00000020225.10	0	chr10	4.40958	5.55527
ENSMUSG00000020230.15	0	chr10	3.85123	4.39232
ENSMUSG00000020232.17	1	chr10	4.36389	4.57985
ENSMUSG00000020235.16	4	chr10	3.23336	2.05823
ENSMUSG00000020238.14	5	chr10	4.67216	3.00454
ENSMUSG00000020248.18	0	chr10	3.40206	3.52186
ENSMUSG00000020250.10	3	chr10	3.70914	3.84012
ENSMUSG00000020253.15	2	chr9	4.03777	4.19305
ENSMUSG00000020255.8	2	chr10	3.15669	3.57316
ENSMUSG00000020257.13	6	chr9	2.50904	2.82855
ENSMUSG00000020261.15	0	chr11	2.55911	2.68324
ENSMUSG00000020263.14	1	chr10	2.94724	1.97813
ENSMUSG00000020267.6	0	chr11	8.15603	7.20644
ENSMUSG00000020271.17	2	chr11	2.15829	3.2998
ENSMUSG00000020272.8	3	chr11	3.10224	4.89029
ENSMUSG00000020273.13	1	chr11	2.74309	1.74971
ENSMUSG00000020277.10	5	chr10	4.90548	6.91507
ENSMUSG00000020280.12	0	chr11	3.31574	3.58328
ENSMUSG00000020283.5	1	chr11	3.28166	4.90205
ENSMUSG00000020284.16	0	chr10	3.08069	2.25826
ENSMUSG00000020287.15	3	chr11	3.53959	4.26935
ENSMUSG00000020289.15	0	chr11	2.54107	2.91542
ENSMUSG00000020290.14	3	chr11	3.83307	2.98993
ENSMUSG00000020305.13	0	chr11	4.09918	2.71622
ENSMUSG00000020307.15	5	chr10	4.64813	6.03062
ENSMUSG00000020308.6	7	chr10	3.66496	4.51609
ENSMUSG00000020311.17	0	chr11	3.37176	4.98538
ENSMUSG00000020315.18	9	chr11	6.25951	4.23345
ENSMUSG00000020321.16	2	chr11	6.70478	5.79162
ENSMUSG00000020326.7	2	chr11	3.42243	3.31516
ENSMUSG00000020328.10	6	chr11	4.27342	3.5826
ENSMUSG00000020329.12	4	chr10	1.55036	4.60751
ENSMUSG00000020330.16	2	chr11	3.1931	3.76496
ENSMUSG00000020346.16	6	chr11	2.09587	3.29953
ENSMUSG00000020349.4	7	chr11	3.10656	3.64368
ENSMUSG00000020358.17	1	chr11	4.09873	4.15899
ENSMUSG00000020361.13	4	chr11	4.70057	4.32166
ENSMUSG00000020362.13	2	chr11	2.27332	2.01414
ENSMUSG00000020363.6	2	chr11	2.26627	2.97863
ENSMUSG00000020368.15	3	chr11	5.46867	5.16816
ENSMUSG00000020372.15	1	chr11	11.7228	11.5284
ENSMUSG00000020375.9	1	chr11	3.62978	4.10867
ENSMUSG00000020380.16	4	chr11	3.37985	2.84494
ENSMUSG00000020381.10	4	chr11	1.03504	2.57516
ENSMUSG00000020385.16	0	chr11	1.37989	1.6243
ENSMUSG00000020386.5	0	chr11	3.75422	3.53938
ENSMUSG00000020387.15	0	chr11	1.78725	1.95961
ENSMUSG00000020390.12	1	chr11	2.46496	3.0202
ENSMUSG00000020392.8	6	chr11	3.46244	3.74433
ENSMUSG00000020393.16	2	chr11	2.48549	3.23116
ENSMUSG00000020396.8	0	chr11	3.82083	8.32972
ENSMUSG00000020397.15	2	chr11	2.20856	3.08468
ENSMUSG00000020400.17	4	chr11	2.70451	3.11983
ENSMUSG00000020402.11	3	chr11	7.78641	6.52367
ENSMUSG00000020407.13	1	chr11	5.2421	4.36655
ENSMUSG00000020409.10	1	chr11	3.10127	3.14218
ENSMUSG00000020412.16	1	chr11	2.37178	3.91309
ENSMUSG00000020413.11	1	chr11	2.51407	1.84587
ENSMUSG00000020415.16	0	chr11	4.8012	4.46422
ENSMUSG00000020422.14	19	chr11	2.22411	3.56141
ENSMUSG00000020424.3	2	chr11	4.71212	6.37042
ENSMUSG00000020427.11	0	chr11	2.82707	3.80838
ENSMUSG00000020430.12	3	chr11	4.25766	4.85947
ENSMUSG00000020439.17	1	chr11	3.90884	3.54202
ENSMUSG00000020440.13	1	chr6	7.42182	8.17315
ENSMUSG00000020441.6	0	chr11	3.85397	2.73246
ENSMUSG00000020444.19	2	chr11	4.88352	4.81181
ENSMUSG00000020448.16	4	chr11	2.27095	3.60398
ENSMUSG00000020451.17	12	chr11	2.61286	4.16326
ENSMUSG00000020453.17	7	chr11	2.69919	2.61831
ENSMUSG00000020454.17	5	chr11	3.89642	2.20116
ENSMUSG00000020456.17	4	chr11	4.12686	5.89869
ENSMUSG00000020457.13	2	chr11	4.53735	4.78309
ENSMUSG00000020458.16	6	chr11	3.51406	3.72316
ENSMUSG00000020459.14	0	chr11	2.6589	3.64692
ENSMUSG00000020460.15	0	chr11	11.3639	9.29403
ENSMUSG00000020462.14	0	chr11	4.26618	2.85867
ENSMUSG00000020463.15	1	chr11	2.58887	2.49273
ENSMUSG00000020464.15	0	chr11	3.75127	3.96073
ENSMUSG00000020471.11	1	chr11	4.34137	4.13825
ENSMUSG00000020472.14	10	chr11	2.2038	4.4447
ENSMUSG00000020474.11	1	chr11	2.41987	2.3466
ENSMUSG00000020476.14	5	chr11	3.80249	3.88231
ENSMUSG00000020477.10	2	chr11	4.24179	4.88305
ENSMUSG00000020482.4	3	chr11	2.55381	2.63646
ENSMUSG00000020483.14	3	chr11	4.10099	3.82288
ENSMUSG00000020484.19	3	chr11	2.13898	2.51451
ENSMUSG00000020485.14	0	chr11	4.58071	4.56529
ENSMUSG00000020492.11	1	chr11	2.24646	2.72499
ENSMUSG00000020493.8	0	chr11	1.3217	3.09503
ENSMUSG00000020495.13	3	chr11	1.01629	3.73336
ENSMUSG00000020496.9	4	chr11	6.28787	5.31314
ENSMUSG00000020514.8	1	chr11	3.84764	4.22463
ENSMUSG00000020515.13	1	chr11	2.70564	2.78693
ENSMUSG00000020516.15	2	chr11	2.31696	2.98176
ENSMUSG00000020519.5	1	chr11	3.43691	4.4055
ENSMUSG00000020520.14	1	chr11	2.17103	5.51644
ENSMUSG00000020522.13	7	chr11	2.39376	3.66564
ENSMUSG00000020523.14	3	chr11	4.22364	4.1779
ENSMUSG00000020525.17	2	chr11	1.95177	2.58504
ENSMUSG00000020526.12	4	chr11	2.90343	3.30138
ENSMUSG00000020527.14	0	chr11	2.65847	2.02032
ENSMUSG00000020528.14	0	chr11	3.5385	4.2874
ENSMUSG00000020530.14	0	chr11	1.66001	2.28792
ENSMUSG00000020532.18	0	chr11	3.95423	4.30424
ENSMUSG00000020534.14	8	chr11	5.09831	3.13085
ENSMUSG00000020536.12	6	chr11	2.39579	3.3974
ENSMUSG00000020537.9	1	chr11	5.27835	6.45878
ENSMUSG00000020538.15	2	chr11	2.73086	2.801
ENSMUSG00000020541.12	1	chr11	2.39766	4.83941
ENSMUSG00000020544.14	1	chr11	3.01379	2.22635
ENSMUSG00000020547.5	2	chr12	5.5479	4.66269
ENSMUSG00000020549.14	2	chr11	4.4137	4.31819
ENSMUSG00000020553.8	0	chr11	6.99169	3.88172
ENSMUSG00000020561.8	2	chr12	2.69908	3.375
ENSMUSG00000020570.15	0	chr12	2.40119	3.62892
ENSMUSG00000020571.12	2	chr12	4.78243	5.07139
ENSMUSG00000020576.10	0	chr12	3.71945	3.24508
ENSMUSG00000020577.17	0	chr12	4.77954	4.59837
ENSMUSG00000020580.10	1	chr12	2.41434	2.33394
ENSMUSG00000020585.4	0	chr12	3.91511	3.34888
ENSMUSG00000020590.16	0	chr12	2.83689	1.93903
ENSMUSG00000020592.14	6	chr12	3.25738	2.66629
ENSMUSG00000020593.16	1	chr12	1.6483	1.51853
ENSMUSG00000020594.14	1	chr12	2.58429	1.86939
ENSMUSG00000020601.8	0	chr12	2.52934	3.35098
ENSMUSG00000020605.9	4	chr12	3.32697	3.98569
ENSMUSG00000020608.7	2	chr12	3.26988	2.78971
ENSMUSG00000020610.17	0	chr11	3.22278	5.14339
ENSMUSG00000020611.14	6	chr11	2.33675	3.38309
ENSMUSG00000020612.16	1	chr11	3.0059	3.84917
ENSMUSG00000020629.12	1	chr12	6.4786	2.4321
ENSMUSG00000020630.9	3	chr12	2.56994	1.94587
ENSMUSG00000020634.12	2	chr12	2.54632	3.17619
ENSMUSG00000020640.10	1	chr12	2.96331	3.53639
ENSMUSG00000020646.17	6	chr12	2.67862	2.88849
ENSMUSG00000020648.3	0	chr12	2.40371	2.55899
ENSMUSG00000020649.11	4	chr12	3.52393	3.35917
ENSMUSG00000020652.17	2	chr12	3.26112	3.4466
ENSMUSG00000020653.12	4	chr12	1.18328	0.972467
ENSMUSG00000020657.16	0	chr12	2.20589	1.09354
ENSMUSG00000020659.16	1	chr12	1.60995	1.93594
ENSMUSG00000020661.15	1	chr12	3.96194	4.51037
ENSMUSG00000020664.10	1	chr12	5.24464	4.14867
ENSMUSG00000020671.9	1	chr12	5.82178	3.87663
ENSMUSG00000020677.7	1	chr11	3.62947	2.70788
ENSMUSG00000020680.15	1	chr11	3.95293	4.77576
ENSMUSG00000020687.13	1	chr11	3.35478	2.55552
ENSMUSG00000020692.14	0	chr11	3.83388	4.32289
ENSMUSG00000020694.17	6	chr11	2.3868	2.28824
ENSMUSG00000020697.16	3	chr11	3.69455	3.32429
ENSMUSG00000020700.11	8	chr11	1.86006	2.76337
ENSMUSG00000020705.6	7	chr11	2.6609	3.9115
ENSMUSG00000020706.13	4	chr11	4.22585	3.84073
ENSMUSG00000020707.6	1	chr11	0.727362	2.31758
ENSMUSG00000020708.12	1	chr11	5.421	4.81529
ENSMUSG00000020717.19	4	chr11	3.0988	3.40175
ENSMUSG00000020719.14	7	chr11	3.55298	3.35468
ENSMUSG00000020720.13	4	chr11	4.24929	4.55936
ENSMUSG00000020721.16	3	chr11	2.5567	3.5111
ENSMUSG00000020733.3	3	chr11	4.81074	4.47277
ENSMUSG00000020737.12	3	chr11	4.06357	4.76839
ENSMUSG00000020738.16	0	chr11	4.56117	4.33068
ENSMUSG00000020739.11	0	chr11	4.78723	4.37681
ENSMUSG00000020740.13	9	chr11	2.42203	2.3532
ENSMUSG00000020741.17	6	chr11	3.33902	3.45519
ENSMUSG00000020743.15	10	chr11	3.1924	3.48621
ENSMUSG00000020744.13	4	chr11	2.73208	3.08137
ENSMUSG00000020745.15	0	chr11	2.97518	3.32264
ENSMUSG00000020752.11	6	chr11	2.09599	2.72532
ENSMUSG00000020766.4	1	chr11	9.29314	10.537
ENSMUSG00000020770.13	0	chr11	1.50635	1.96041
ENSMUSG00000020773.11	1	chr11	1.33174	6.85036
ENSMUSG00000020775.13	2	chr11	4.70413	4.33066
ENSMUSG00000020777.16	0	chr11	2.86016	3.86526
ENSMUSG00000020780.15	2	chr11	3.03773	4.24086
ENSMUSG00000020782.18	1	chr11	3.44644	4.04068
ENSMUSG00000020783.14	2	chr11	3.2618	3.19438
ENSMUSG00000020792.15	0	chr11	4.83606	6.12803
ENSMUSG00000020794.13	0	chr11	2.976	3.55584
ENSMUSG00000020801.8	0	chr11	2.11396	2.32083
ENSMUSG00000020802.8	13	chr11	3.92842	6.30304
ENSMUSG00000020803.3	1	chr11	6.24112	5.33695
ENSMUSG00000020807.15	3	chr11	1.6025	2.62919
ENSMUSG00000020808.3	4	chr11	3.81171	2.63884
ENSMUSG00000020817.16	4	chr11	3.98912	3.9372
ENSMUSG00000020818.16	0	chr11	1.64354	1.94282
ENSMUSG00000020821.17	1	chr11	7.01452	5.6355
ENSMUSG00000020823.16	6	chr11	3.16639	4.65606
ENSMUSG00000020827.18	1	chr11	2.67597	2.9792
ENSMUSG00000020832.14	2	chr11	4.32989	4.37889
ENSMUSG00000020834.17	2	chr11	1.18547	4.21706
ENSMUSG00000020840.10	4	chr11	5.16832	4.38436
ENSMUSG00000020843.15	3	chr11	3.86038	3.83118
ENSMUSG00000020844.6	9	chr11	3.35452	5.01319
ENSMUSG00000020849.13	6	chr11	7.05424	6.78101
ENSMUSG00000020850.14	2	chr11	4.70526	4.59292
ENSMUSG00000020863.15	4	chr11	2.55809	2.35602
ENSMUSG00000020864.13	7	chr11	4.65813	4.79604
ENSMUSG00000020868.15	11	chr11	4.32043	2.75825
ENSMUSG00000020869.8	3	chr11	4.77322	4.53557
ENSMUSG00000020873.15	0	chr11	3.76088	4.56392
ENSMUSG00000020877.11	0	chr11	4.82271	3.53551
ENSMUSG00000020888.16	0	chr11	3.01363	2.79127
ENSMUSG00000020889.11	0	chr11	0.9568	2.36929
ENSMUSG00000020893.17	1	chr11	1.6048	2.68683
ENSMUSG00000020895.14	0	chr11	5.40946	5.25624
ENSMUSG00000020897.12	8	chr11	2.96139	4.05122
ENSMUSG00000020898.18	0	chr11	3.88763	3.9493
ENSMUSG00000020899.16	7	chr11	4.26498	5.07749
ENSMUSG00000020900.15	6	chr11	4.19522	4.78717
ENSMUSG00000020902.12	8	chr11	3.18605	2.90043
ENSMUSG00000020910.16	0	chr11	2.01012	2.52805
ENSMUSG00000020914.17	1	chr11	3.02318	3.3452
ENSMUSG00000020917.17	0	chr11	5.27672	5.62491
ENSMUSG00000020918.14	5	chr11	5.65931	7.39016
ENSMUSG00000020921.6	0	chr11	3.45546	2.54512
ENSMUSG00000020922.11	2	chr11	4.07911	3.55774
ENSMUSG00000020923.17	6	chr11	3.39806	4.19013
ENSMUSG00000020925.16	4	chr11	1.93228	3.8102
ENSMUSG00000020929.14	2	chr11	5.53962	7.34848
ENSMUSG00000020935.8	1	chr11	5.69326	5.80049
ENSMUSG00000020936.8	12	chr11	4.49769	3.9755
ENSMUSG00000020937.14	4	chr11	2.38348	1.91042
ENSMUSG00000020946.13	5	chr11	3.23797	2.72027
ENSMUSG00000020949.9	0	chr12	7.31877	6.56023
ENSMUSG00000020952.10	0	chr12	5.41032	4.06969
ENSMUSG00000020955.9	0	chr12	6.27863	4.56831
ENSMUSG00000020956.14	2	chr12	3.73887	4.75404
ENSMUSG00000020961.15	2	chr12	1.87077	4.69586
ENSMUSG00000020962.14	0	chr12	2.24843	2.2568
ENSMUSG00000020964.14	10	chr12	2.73529	4.36019
ENSMUSG00000020974.6	0	chr12	4.12805	3.10043
ENSMUSG00000020978.10	0	chr12	3.42026	3.56823
ENSMUSG00000020982.9	0	chr12	5.30484	3.51531
ENSMUSG00000020986.13	1	chr12	5.3759	4.3189
ENSMUSG00000020993.9	0	chr12	2.12713	2.08697
ENSMUSG00000020994.5	0	chr12	2.74603	2.93475
ENSMUSG00000021000.17	0	chr12	2.75823	3.54964
ENSMUSG00000021009.15	5	chr12	3.54428	1.26727
ENSMUSG00000021012.16	1	chr12	3.90738	3.95716
ENSMUSG00000021013.16	0	chr12	2.50679	4.16648
ENSMUSG00000021018.8	2	chr16	3.57391	4.76456
ENSMUSG00000021022.9	0	chr12	1.3402	3.2887
ENSMUSG00000021023.14	1	chr12	4.55423	2.91044
ENSMUSG00000021024.14	0	chr12	6.52674	6.13154
ENSMUSG00000021025.8	1	chr12	1.53102	1.8872
ENSMUSG00000021027.17	0	chr12	2.78674	2.92973
ENSMUSG00000021028.8	0	chr12	2.85647	1.80337
ENSMUSG00000021033.11	1	chr12	7.30218	5.28264
ENSMUSG00000021036.10	2	chr12	4.20362	3.68916
ENSMUSG00000021037.7	1	chr12	4.10374	4.46044
ENSMUSG00000021038.17	5	chr12	3.72745	2.94965
ENSMUSG00000021039.9	1	chr12	2.6633	2.98185
ENSMUSG00000021040.15	0	chr12	4.15691	4.57669
ENSMUSG00000021048.7	0	chr12	5.50792	4.07389
ENSMUSG00000021051.10	0	chr12	2.25166	2.15544
ENSMUSG00000021067.8	5	chr12	2.29399	2.35498
ENSMUSG00000021072.12	2	chr12	3.69584	2.96703
ENSMUSG00000021076.6	0	chr12	4.50442	4.2925
ENSMUSG00000021079.16	1	chr12	2.52401	2.37906
ENSMUSG00000021096.11	13	chr12	2.46283	3.63213
ENSMUSG00000021098.14	0	chr12	3.36801	3.93367
ENSMUSG00000021102.4	3	chr12	4.02711	7.93146
ENSMUSG00000021103.12	0	chr12	3.82257	4.0549
ENSMUSG00000021109.13	3	chr12	2.95461	2.43297
ENSMUSG00000021111.15	10	chr12	2.96323	3.54287
ENSMUSG00000021113.5	0	chr12	3.21323	2.75607
ENSMUSG00000021114.9	1	chr12	4.53634	4.15442
ENSMUSG00000021115.15	0	chr12	4.41661	3.89476
ENSMUSG00000021116.10	0	chr12	4.64141	4.60389
ENSMUSG00000021120.11	0	chr12	3.31755	3.8441
ENSMUSG00000021123.12	0	chr12	0.705969	2.06956
ENSMUSG00000021127.7	2	chr12	1.77017	2.32362
ENSMUSG00000021131.14	1	chr12	4.85873	5.64271
ENSMUSG00000021133.9	5	chr12	1.77489	1.84896
ENSMUSG00000021134.17	4	chr12	2.72659	3.16729
ENSMUSG00000021136.13	0	chr12	3.11643	2.04557
ENSMUSG00000021139.17	1	chr12	4.45652	4.73257
ENSMUSG00000021140.9	4	chr12	2.05077	5.03528
ENSMUSG00000021143.10	3	chr12	4.11812	3.62317
ENSMUSG00000021144.14	4	chr12	4.26972	4.48323
ENSMUSG00000021147.17	0	chr13	1.90993	2.60671
ENSMUSG00000021149.8	2	chr13	2.83103	2.93535
ENSMUSG00000021156.17	3	chr13	3.71235	3.78647
ENSMUSG00000021171.8	0	chr12	2.6469	2.89349
ENSMUSG00000021175.15	0	chr12	2.46147	2.86956
ENSMUSG00000021177.16	2	chr12	3.8161	4.5946
ENSMUSG00000021178.9	0	chr12	6.78048	4.31158
ENSMUSG00000021179.8	8	chr12	2.19066	1.98298
ENSMUSG00000021180.9	0	chr12	0.807835	1.17747
ENSMUSG00000021182.16	15	chr12	2.40525	3.25574
ENSMUSG00000021188.14	0	chr12	2.08978	1.71371
ENSMUSG00000021189.11	1	chr12	2.45496	2.86049
ENSMUSG00000021190.14	0	chr12	4.97546	2.73149
ENSMUSG00000021193.10	4	chr13	7.45216	3.48284
ENSMUSG00000021196.14	4	chr13	3.56167	5.47893
ENSMUSG00000021203.15	1	chr12	2.97401	1.14584
ENSMUSG00000021215.15	5	chr13	2.26006	2.35691
ENSMUSG00000021218.10	4	chr13	5.04248	4.31576
ENSMUSG00000021222.9	3	chr12	4.27927	3.94192
ENSMUSG00000021224.15	0	chr12	4.43974	3.78569
ENSMUSG00000021226.7	0	chr12	2.15481	4.6158
ENSMUSG00000021235.13	0	chr12	8.33208	5.13904
ENSMUSG00000021238.11	0	chr12	5.08896	3.90132
ENSMUSG00000021242.9	2	chr12	6.0759	5.62149
ENSMUSG00000021243.14	0	chr12	5.03168	4.12916
ENSMUSG00000021244.15	8	chr12	4.1705	4.33505
ENSMUSG00000021245.15	2	chr12	3.83854	3.82609
ENSMUSG00000021248.9	2	chr12	4.7332	4.4849
ENSMUSG00000021252.11	0	chr12	3.57946	3.74646
ENSMUSG00000021255.17	15	chr12	2.83789	2.82483
ENSMUSG00000021258.10	1	chr12	2.74313	3.45233
ENSMUSG00000021262.15	0	chr12	2.64894	2.69566
ENSMUSG00000021264.12	4	chr12	2.15667	2.68883
ENSMUSG00000021266.16	4	chr12	5.52977	3.87656
ENSMUSG00000021270.13	2	chr12	6.39865	6.02055
ENSMUSG00000021271.5	5	chr12	2.19549	4.11066
ENSMUSG00000021273.11	2	chr14	3.7247	4.18678
ENSMUSG00000021275.16	2	chr12	3.7368	3.76919
ENSMUSG00000021277.16	3	chr12	1.98428	2.96233
ENSMUSG00000021279.5	7	chr12	2.3304	4.02888
ENSMUSG00000021282.17	9	chr12	3.46532	3.51389
ENSMUSG00000021286.8	0	chr12	2.46516	3.0161
ENSMUSG00000021288.19	0	chr12	3.30223	3.18897
ENSMUSG00000021290.6	0	chr12	7.75665	8.24127
ENSMUSG00000021302.10	1	chr13	2.77516	2.07619
ENSMUSG00000021311.9	3	chr13	4.06627	4.55564
ENSMUSG00000021318.15	0	chr13	3.02462	2.81737
ENSMUSG00000021326.13	8	chr13	2.48071	3.65969
ENSMUSG00000021327.19	2	chr13	2.36155	1.86817
ENSMUSG00000021338.17	0	chr13	4.35615	2.33558
ENSMUSG00000021357.14	0	chr13	3.50978	3.86969
ENSMUSG00000021360.16	17	chr13	1.50476	2.13639
ENSMUSG00000021361.7	2	chr13	5.16607	4.88589
ENSMUSG00000021374.10	11	chr13	2.41561	3.03653
ENSMUSG00000021375.11	4	chr13	3.12728	3.42003
ENSMUSG00000021377.15	0	chr13	4.81246	3.16191
ENSMUSG00000021385.10	0	chr13	2.55701	2.12174
ENSMUSG00000021391.10	0	chr13	3.69271	6.12387
ENSMUSG00000021392.8	2	chr13	1.5184	4.2468
ENSMUSG00000021395.11	2	chr13	2.48594	3.263
ENSMUSG00000021400.8	6	chr13	2.56515	3.23984
ENSMUSG00000021413.9	5	chr13	3.15462	2.32359
ENSMUSG00000021417.15	1	chr13	3.80188	4.56861
ENSMUSG00000021418.15	0	chr13	4.53011	2.59915
ENSMUSG00000021427.10	3	chr13	3.63226	3.51647
ENSMUSG00000021428.9	0	chr13	3.50678	3.42971
ENSMUSG00000021453.2	4	chr13	1.5803	1.4605
ENSMUSG00000021460.17	0	chr13	3.86428	4.56121
ENSMUSG00000021464.14	10	chr13	2.53878	2.76783
ENSMUSG00000021466.12	11	chr13	1.27204	2.36401
ENSMUSG00000021468.8	3	chr13	2.77591	3.51371
ENSMUSG00000021469.9	0	chr13	2.06776	2.04682
ENSMUSG00000021470.19	1	chr13	2.51786	4.43329
ENSMUSG00000021474.9	5	chr13	2.73156	3.08677
ENSMUSG00000021477.9	2	chr13	4.98912	5.31379
ENSMUSG00000021484.8	4	chr13	1.8192	2.21226
ENSMUSG00000021486.7	0	chr13	5.37334	4.19958
ENSMUSG00000021488.8	29	chr13	2.7487	3.3077
ENSMUSG00000021493.15	0	chr13	4.585	3.3559
ENSMUSG00000021494.9	1	chr13	5.05527	7.75714
ENSMUSG00000021495.10	8	chr13	2.88366	2.62952
ENSMUSG00000021497.10	5	chr13	3.20951	4.7009
ENSMUSG00000021500.17	1	chr13	5.88891	6.20891
ENSMUSG00000021504.14	3	chr13	1.94365	3.02969
ENSMUSG00000021514.18	0	chr13	2.9639	3.14748
ENSMUSG00000021518.4	3	chr13	4.08482	4.58739
ENSMUSG00000021519.11	0	chr13	1.93671	3.65043
ENSMUSG00000021520.4	0	chr13	7.98013	5.80227
ENSMUSG00000021532.11	2	chr13	2.6578	2.8084
ENSMUSG00000021537.9	0	chr13	5.50615	5.77828
ENSMUSG00000021540.16	2	chr13	2.02301	3.68132
ENSMUSG00000021546.18	1	chr13	5.35958	5.00405
ENSMUSG00000021548.10	0	chr13	5.26765	4.78903
ENSMUSG00000021549.14	1	chr13	3.75776	1.38384
ENSMUSG00000021550.6	2	chr13	4.59807	2.86562
ENSMUSG00000021552.7	0	chr13	3.46222	2.6425
ENSMUSG00000021555.15	1	chr13	2.87701	2.6343
ENSMUSG00000021556.12	6	chr13	3.2711	5.35019
ENSMUSG00000021557.15	0	chr13	4.39046	4.02907
ENSMUSG00000021559.14	8	chr13	1.57755	1.95971
ENSMUSG00000021569.10	2	chr13	4.07668	3.89376
ENSMUSG00000021572.9	1	chr13	1.64721	1.08239
ENSMUSG00000021575.16	0	chr13	1.15779	4.52505
ENSMUSG00000021576.6	2	chr13	5.24952	4.31535
ENSMUSG00000021577.14	3	chr13	5.38214	5.68648
ENSMUSG00000021578.17	4	chr13	2.6089	3.08379
ENSMUSG00000021585.10	0	chr13	3.26921	3.51097
ENSMUSG00000021595.18	4	chr13	5.11194	5.70207
ENSMUSG00000021598.9	3	chr13	2.9049	3.49675
ENSMUSG00000021606.8	0	chr13	6.97386	7.35101
ENSMUSG00000021607.9	1	chr13	4.21497	4.34627
ENSMUSG00000021610.8	1	chr13	3.30278	4.35242
ENSMUSG00000021614.16	6	chr13	3.35246	4.81281
ENSMUSG00000021621.15	2	chr13	4.46528	4.00684
ENSMUSG00000021629.10	1	chr13	4.09301	3.46557
ENSMUSG00000021635.14	1	chr13	1.95976	2.29154
ENSMUSG00000021639.17	0	chr13	2.86251	4.12901
ENSMUSG00000021645.16	0	chr13	3.91084	3.03411
ENSMUSG00000021646.9	0	chr13	3.23841	5.66315
ENSMUSG00000021650.7	4	chr13	3.0192	3.08122
ENSMUSG00000021660.14	1	chr13	7.25489	5.51644
ENSMUSG00000021661.16	1	chr13	3.63856	3.53513
ENSMUSG00000021665.9	1	chr13	6.51996	4.50468
ENSMUSG00000021666.16	1	chr13	4.6111	7.02695
ENSMUSG00000021668.15	1	chr13	1.14144	1.52485
ENSMUSG00000021669.15	1	chr13	4.68339	4.20498
ENSMUSG00000021670.14	9	chr13	2.0911	2.56701
ENSMUSG00000021676.10	0	chr13	3.69905	4.62541
ENSMUSG00000021678.9	10	chr13	2.8478	3.41421
ENSMUSG00000021681.8	2	chr13	2.86386	3.15294
ENSMUSG00000021686.6	0	chr13	3.52331	2.50003
ENSMUSG00000021687.14	0	chr13	2.91136	4.58521
ENSMUSG00000021690.10	5	chr13	1.70972	2.41862
ENSMUSG00000021692.9	1	chr13	3.22687	2.43954
ENSMUSG00000021693.20	0	chr13	3.15148	2.41004
ENSMUSG00000021697.12	0	chr13	3.10021	3.16604
ENSMUSG00000021701.8	6	chr13	2.22485	2.61085
ENSMUSG00000021703.9	0	chr13	2.28247	1.36417
ENSMUSG00000021704.8	0	chr13	2.08241	0.679983
ENSMUSG00000021707.5	0	chr13	3.8665	4.35758
ENSMUSG00000021709.14	0	chr13	3.28901	2.27432
ENSMUSG00000021713.9	1	chr13	2.96396	3.81812
ENSMUSG00000021728.8	1	chr13	4.45816	7.27499
ENSMUSG00000021731.10	2	chr13	2.91945	3.21151
ENSMUSG00000021733.11	1	chr14	2.79053	5.4739
ENSMUSG00000021737.4	1	chr14	5.54116	4.68002
ENSMUSG00000021745.14	3	chr14	2.53493	4.08471
ENSMUSG00000021747.12	0	chr14	5.18744	1.71708
ENSMUSG00000021748.9	1	chr14	4.90757	3.95803
ENSMUSG00000021752.13	8	chr14	1.32606	1.71885
ENSMUSG00000021754.17	7	chr13	1.97673	2.30525
ENSMUSG00000021756.12	8	chr13	1.59879	1.80649
ENSMUSG00000021764.8	0	chr13	8.01536	6.76756
ENSMUSG00000021767.19	15	chr14	2.13598	2.71833
ENSMUSG00000021770.11	1	chr14	2.9682	4.80116
ENSMUSG00000021771.14	2	chr14	4.0869	3.87933
ENSMUSG00000021772.15	1	chr14	2.76408	3.15369
ENSMUSG00000021775.11	0	chr14	1.93685	2.81694
ENSMUSG00000021782.14	9	chr14	4.50178	7.91449
ENSMUSG00000021792.15	0	chr14	2.40851	4.53546
ENSMUSG00000021794.16	4	chr14	6.0051	5.34916
ENSMUSG00000021796.15	3	chr14	2.45703	2.66797
ENSMUSG00000021806.4	8	chr14	6.81229	4.35872
ENSMUSG00000021807.6	2	chr14	6.12351	4.74663
ENSMUSG00000021810.3	1	chr14	3.8294	3.33445
ENSMUSG00000021811.7	1	chr14	3.72011	3.32524
ENSMUSG00000021814.17	1	chr14	3.85733	4.24271
ENSMUSG00000021815.4	0	chr14	1.42516	1.08479
ENSMUSG00000021819.11	2	chr14	4.85487	3.70709
ENSMUSG00000021823.10	1	chr14	4.01892	4.49978
ENSMUSG00000021824.13	0	chr14	4.79654	4.22536
ENSMUSG00000021831.9	2	chr14	3.77563	2.31518
ENSMUSG00000021832.8	1	chr14	5.56532	3.64453
ENSMUSG00000021835.15	1	chr14	2.1973	2.22969
ENSMUSG00000021840.17	5	chr14	2.83971	3.9604
ENSMUSG00000021843.17	2	chr14	4.33077	3.06873
ENSMUSG00000021868.7	3	chr14	3.74748	4.96392
ENSMUSG00000021877.12	0	chr14	3.46874	2.49817
ENSMUSG00000021890.6	2	chr14	2.44246	2.65351
ENSMUSG00000021891.8	3	chr14	1.69145	3.93852
ENSMUSG00000021893.14	0	chr14	3.26945	3.17363
ENSMUSG00000021895.10	7	chr14	1.86585	3.12518
ENSMUSG00000021900.10	0	chr14	2.55281	5.56362
ENSMUSG00000021901.10	6	chr14	3.16484	2.71702
ENSMUSG00000021905.14	4	chr14	2.93337	6.50636
ENSMUSG00000021906.14	3	chr14	3.40253	4.59293
ENSMUSG00000021910.15	8	chr14	5.02129	5.5609
ENSMUSG00000021911.16	6	chr14	3.40142	3.61591
ENSMUSG00000021913.8	0	chr14	3.04482	6.42956
ENSMUSG00000021917.16	2	chr14	4.11807	4.68006
ENSMUSG00000021918.10	0	chr14	2.46317	2.51797
ENSMUSG00000021928.9	1	chr14	4.87662	4.94152
ENSMUSG00000021929.9	2	chr14	4.44836	3.52543
ENSMUSG00000021930.14	0	chr14	1.80316	2.29909
ENSMUSG00000021932.13	4	chr14	5.05474	3.60426
ENSMUSG00000021936.14	0	chr14	2.50178	2.16272
ENSMUSG00000021939.8	4	chr14	5.42116	4.83351
ENSMUSG00000021945.9	2	chr14	2.23037	1.95793
ENSMUSG00000021950.15	0	chr14	3.38406	4.8772
ENSMUSG00000021951.7	1	chr14	5.45339	5.0137
ENSMUSG00000021952.16	4	chr14	2.40297	2.73445
ENSMUSG00000021953.14	5	chr14	5.63864	5.71935
ENSMUSG00000021957.7	0	chr14	7.7524	6.6743
ENSMUSG00000021958.5	0	chr14	2.57408	2.6871
ENSMUSG00000021962.9	10	chr14	2.42304	1.63223
ENSMUSG00000021963.17	0	chr14	4.11923	5.48579
ENSMUSG00000021965.3	4	chr14	3.22352	2.01665
ENSMUSG00000021967.4	0	chr14	2.91487	6.33484
ENSMUSG00000021969.8	3	chr14	3.00815	2.62485
ENSMUSG00000021972.14	0	chr14	1.49037	3.74256
ENSMUSG00000021973.9	0	chr14	7.25897	2.48061
ENSMUSG00000021975.8	2	chr14	4.446	4.0409
ENSMUSG00000021978.9	9	chr14	2.65012	3.28105
ENSMUSG00000021982.14	0	chr14	4.11702	2.69577
ENSMUSG00000021990.16	13	chr14	1.89099	2.4906
ENSMUSG00000021996.16	0	chr14	8.36113	4.695
ENSMUSG00000022000.11	4	chr14	3.79139	3.36697
ENSMUSG00000022003.7	3	chr14	2.44397	3.16347
ENSMUSG00000022008.4	0	chr14	2.73566	2.66015
ENSMUSG00000022009.1	3	chr14	2.33658	2.80182
ENSMUSG00000022010.19	12	chr14	2.17961	2.21422
ENSMUSG00000022012.9	0	chr14	2.35256	3.46638
ENSMUSG00000022016.16	3	chr14	2.04577	2.49185
ENSMUSG00000022020.15	0	chr14	2.33945	2.45354
ENSMUSG00000022023.6	1	chr14	3.13084	3.19258
ENSMUSG00000022024.10	0	chr14	5.2528	4.54197
ENSMUSG00000022031.6	4	chr14	3.00791	4.6988
ENSMUSG00000022033.9	1	chr14	3.10923	3.05693
ENSMUSG00000022034.10	1	chr14	3.11721	2.55057
ENSMUSG00000022035.6	2	chr14	2.75765	3.8019
ENSMUSG00000022037.15	0	chr14	5.53412	4.10924
ENSMUSG00000022040.8	0	chr14	11.9079	8.52102
ENSMUSG00000022043.19	5	chr14	2.42633	1.93168
ENSMUSG00000022051.15	1	chr14	4.19482	3.56337
ENSMUSG00000022052.9	4	chr14	2.39967	2.58073
ENSMUSG00000022055.7	0	chr14	3.07875	4.36463
ENSMUSG00000022070.7	4	chr14	2.90489	3.81948
ENSMUSG00000022074.6	5	chr14	2.02966	2.87029
ENSMUSG00000022089.9	1	chr14	7.11206	2.76928
ENSMUSG00000022095.9	7	chr14	2.61524	2.28542
ENSMUSG00000022099.17	4	chr14	3.69641	5.25385
ENSMUSG00000022100.14	2	chr14	3.68589	3.16994
ENSMUSG00000022108.8	0	chr14	5.61106	5.4694
ENSMUSG00000022109.6	2	chr14	2.02771	2.31036
ENSMUSG00000022110.13	0	chr14	4.43244	4.76434
ENSMUSG00000022111.9	1	chr14	5.74208	4.43616
ENSMUSG00000022114.5	10	chr14	1.64357	1.69421
ENSMUSG00000022119.15	4	chr14	2.21527	1.97266
ENSMUSG00000022120.4	0	chr14	2.57664	2.41916
ENSMUSG00000022124.15	6	chr14	2.74633	2.95788
ENSMUSG00000022125.7	3	chr14	2.24055	3.92727
ENSMUSG00000022130.10	2	chr14	2.1813	3.85978
ENSMUSG00000022136.8	0	chr14	3.99869	4.18289
ENSMUSG00000022139.17	4	chr14	2.08157	1.31983
ENSMUSG00000022141.7	3	chr15	3.32887	2.61654
ENSMUSG00000022142.8	0	chr15	3.29987	2.98653
ENSMUSG00000022151.16	2	chr15	2.04684	4.24454
ENSMUSG00000022159.16	0	chr14	2.23581	2.35898
ENSMUSG00000022160.18	0	chr14	3.88882	2.43509
ENSMUSG00000022174.8	1	chr14	5.45674	5.48162
ENSMUSG00000022175.9	8	chr14	2.79067	2.27851
ENSMUSG00000022178.11	17	chr14	2.3572	3.35695
ENSMUSG00000022180.7	0	chr14	3.5721	1.51516
ENSMUSG00000022185.19	8	chr14	3.64641	4.50665
ENSMUSG00000022186.14	0	chr15	5.31948	5.90134
ENSMUSG00000022191.16	5	chr15	4.53762	4.1505
ENSMUSG00000022193.7	1	chr14	6.95379	6.26021
ENSMUSG00000022195.7	6	chr15	2.55389	1.93702
ENSMUSG00000022200.8	6	chr15	2.74341	4.06406
ENSMUSG00000022201.16	0	chr15	2.89392	2.70409
ENSMUSG00000022203.7	0	chr14	2.45681	1.92217
ENSMUSG00000022204.9	0	chr14	4.17761	3.49643
ENSMUSG00000022205.15	0	chr15	6.80333	5.07227
ENSMUSG00000022206.7	0	chr15	1.83165	2.06229
ENSMUSG00000022210.7	1	chr14	4.20706	5.39189
ENSMUSG00000022214.15	2	chr14	2.63895	2.44124
ENSMUSG00000022216.17	1	chr14	6.74665	5.72828
ENSMUSG00000022223.9	0	chr14	2.97015	2.55091
ENSMUSG00000022229.3	0	chr14	0.908975	1.767
ENSMUSG00000022234.15	4	chr15	7.28042	6.09059
ENSMUSG00000022241.6	2	chr15	5.1793	3.33391
ENSMUSG00000022246.14	7	chr15	3.07096	3.67365
ENSMUSG00000022247.12	3	chr15	2.94441	3.93849
ENSMUSG00000022248.14	1	chr15	1.91041	3.02061
ENSMUSG00000022253.15	0	chr15	3.82662	4.29927
ENSMUSG00000022255.16	6	chr15	3.50487	3.34167
ENSMUSG00000022257.4	0	chr15	4.43097	4.37955
ENSMUSG00000022272.17	14	chr15	2.85616	3.399
ENSMUSG00000022283.15	4	chr15	6.55468	6.87167
ENSMUSG00000022285.17	2	chr15	5.53325	4.37608
ENSMUSG00000022292.16	0	chr15	0.933678	4.12527
ENSMUSG00000022295.8	0	chr15	3.90739	3.47061
ENSMUSG00000022297.15	0	chr15	1.17049	2.76109
ENSMUSG00000022299.9	0	chr15	1.41754	1.56914
ENSMUSG00000022300.10	0	chr15	3.9803	3.70898
ENSMUSG00000022305.13	2	chr15	0.687057	2.35731
ENSMUSG00000022307.16	8	chr15	3.03007	4.38825
ENSMUSG00000022312.11	2	chr15	12.0362	8.968
ENSMUSG00000022313.10	1	chr15	2.26668	2.11996
ENSMUSG00000022314.10	4	chr15	3.20677	3.21779
ENSMUSG00000022322.8	3	chr8	3.35764	4.45335
ENSMUSG00000022336.3	0	chr15	6.06629	5.04566
ENSMUSG00000022337.7	0	chr15	3.78209	4.1992
ENSMUSG00000022338.8	0	chr15	4.74738	5.0787
ENSMUSG00000022339.9	1	chr15	1.6884	3.84391
ENSMUSG00000022346.15	0	chr15	2.40735	6.06263
ENSMUSG00000022350.7	1	chr15	5.68241	3.05994
ENSMUSG00000022351.14	2	chr15	2.58469	2.78732
ENSMUSG00000022353.10	4	chr15	2.40686	2.83913
ENSMUSG00000022354.4	0	chr15	9.13086	6.36378
ENSMUSG00000022359.10	0	chr15	1.84735	2.11546
ENSMUSG00000022360.8	0	chr15	2.12213	2.39065
ENSMUSG00000022364.14	0	chr15	2.29521	1.21292
ENSMUSG00000022365.6	8	chr15	3.83371	3.74577
ENSMUSG00000022369.13	0	chr15	3.61932	2.37155
ENSMUSG00000022370.13	1	chr15	7.18397	6.14802
ENSMUSG00000022378.14	1	chr15	4.09179	2.833
ENSMUSG00000022385.11	4	chr15	2.82664	2.66885
ENSMUSG00000022387.17	10	chr15	2.54992	2.76419
ENSMUSG00000022389.15	8	chr15	2.27393	2.33446
ENSMUSG00000022390.11	1	chr15	3.63501	5.8461
ENSMUSG00000022391.16	4	chr15	5.07177	4.36812
ENSMUSG00000022394.14	8	chr15	3.76845	2.72899
ENSMUSG00000022400.9	0	chr15	4.98207	4.58969
ENSMUSG00000022401.12	1	chr15	2.25648	3.13538
ENSMUSG00000022403.15	5	chr15	5.46256	5.36628
ENSMUSG00000022404.8	1	chr15	2.98759	3.47025
ENSMUSG00000022407.10	1	chr15	4.28123	4.0893
ENSMUSG00000022412.14	6	chr15	1.91426	4.87088
ENSMUSG00000022415.12	2	chr15	7.97616	7.62358
ENSMUSG00000022422.13	0	chr15	4.80402	2.77448
ENSMUSG00000022426.6	2	chr15	1.77828	4.40044
ENSMUSG00000022427.4	0	chr15	3.54824	4.56935
ENSMUSG00000022428.8	1	chr15	4.51425	3.62363
ENSMUSG00000022429.11	0	chr15	2.06423	1.69711
ENSMUSG00000022433.19	5	chr15	1.8711	1.80841
ENSMUSG00000022437.7	1	chr15	6.67086	6.57433
ENSMUSG00000022443.17	4	chr15	4.54371	4.57835
ENSMUSG00000022450.6	0	chr15	8.92768	6.06335
ENSMUSG00000022451.12	4	chr15	3.19563	2.21499
ENSMUSG00000022452.16	0	chr15	10.4033	4.57194
ENSMUSG00000022462.7	10	chr15	1.92439	2.4062
ENSMUSG00000022463.8	7	chr15	3.76355	4.24553
ENSMUSG00000022464.14	1	chr15	4.87651	6.41211
ENSMUSG00000022466.6	1	chr15	4.87706	4.37207
ENSMUSG00000022471.14	4	chr15	4.16099	4.72768
ENSMUSG00000022472.16	2	chr15	4.18093	4.23155
ENSMUSG00000022474.15	7	chr15	4.44101	4.85302
ENSMUSG00000022476.8	1	chr15	3.56525	4.11389
ENSMUSG00000022477.13	1	chr15	6.75417	6.68966
ENSMUSG00000022490.7	0	chr15	5.45797	4.50933
ENSMUSG00000022500.15	7	chr16	5.49539	4.09333
ENSMUSG00000022503.10	8	chr16	5.91756	5.84309
ENSMUSG00000022507.6	5	chr16	2.2233	2.09315
ENSMUSG00000022515.6	1	chr16	2.48206	1.30305
ENSMUSG00000022516.10	2	chr16	4.38853	4.50221
ENSMUSG00000022517.17	0	chr16	2.73796	3.79498
ENSMUSG00000022519.14	3	chr16	2.12417	2.77078
ENSMUSG00000022528.8	0	chr16	1.65797	3.06001
ENSMUSG00000022529.11	11	chr16	2.51162	1.15028
ENSMUSG00000022533.14	1	chr16	2.66842	2.87401
ENSMUSG00000022536.14	16	chr16	4.13626	4.09745
ENSMUSG00000022538.20	5	chr16	3.4169	3.23247
ENSMUSG00000022544.14	1	chr16	2.409	5.61551
ENSMUSG00000022550.18	0	chr15	1.92393	2.21323
ENSMUSG00000022551.8	0	chr15	10.3461	9.1115
ENSMUSG00000022552.16	1	chr15	4.849	2.83913
ENSMUSG00000022553.16	1	chr15	3.30802	5.93657
ENSMUSG00000022554.7	3	chr15	1.82733	2.27156
ENSMUSG00000022555.12	0	chr15	1.78527	5.52946
ENSMUSG00000022557.11	0	chr15	6.21078	7.53518
ENSMUSG00000022561.13	0	chr15	8.26638	3.69373
ENSMUSG00000022568.17	1	chr15	3.80367	4.57458
ENSMUSG00000022570.7	0	chr15	7.64505	6.11356
ENSMUSG00000022571.9	2	chr15	8.42067	7.92192
ENSMUSG00000022574.7	0	chr15	3.48066	4.95471
ENSMUSG00000022587.14	2	chr15	5.30154	5.41176
ENSMUSG00000022601.11	6	chr16	1.9368	2.94463
ENSMUSG00000022604.18	3	chr16	1.66806	3.11627
ENSMUSG00000022607.18	3	chr15	3.20875	4.09285
ENSMUSG00000022610.10	0	chr15	1.47744	4.21658
ENSMUSG00000022614.8	0	chr15	3.84705	4.25161
ENSMUSG00000022621.16	0	chr15	5.37041	2.2511
ENSMUSG00000022623.17	0	chr15	2.83412	3.95977
ENSMUSG00000022629.17	0	chr15	1.24805	1.2126
ENSMUSG00000022635.9	0	chr15	3.88109	2.85325
ENSMUSG00000022641.15	2	chr16	3.52398	1.75136
ENSMUSG00000022652.7	2	chr16	2.75474	4.9288
ENSMUSG00000022656.15	1	chr16	2.06247	3.84675
ENSMUSG00000022668.10	1	chr16	4.49753	2.90829
ENSMUSG00000022671.13	1	chr16	6.01068	3.7378
ENSMUSG00000022674.15	0	chr16	3.59222	3.83489
ENSMUSG00000022677.15	1	chr16	2.86436	3.31474
ENSMUSG00000022678.16	7	chr16	2.32222	3.15257
ENSMUSG00000022680.14	3	chr16	7.2583	3.08167
ENSMUSG00000022681.15	0	chr16	5.08214	4.88537
ENSMUSG00000022682.8	5	chr16	3.16061	3.10479
ENSMUSG00000022684.15	0	chr16	1.67073	2.41473
ENSMUSG00000022685.9	0	chr16	4.45363	3.75426
ENSMUSG00000022698.17	2	chr16	3.51644	2.80405
ENSMUSG00000022702.16	5	chr16	4.19093	2.70136
ENSMUSG00000022704.16	3	chr16	3.49088	3.2542
ENSMUSG00000022706.16	3	chr16	4.05811	5.02049
ENSMUSG00000022707.16	0	chr16	1.86252	3.39821
ENSMUSG00000022710.17	4	chr16	3.82795	2.82403
ENSMUSG00000022718.12	0	chr16	4.05904	2.4417
ENSMUSG00000022721.19	0	chr16	2.0002	3.20837
ENSMUSG00000022722.18	0	chr16	4.44714	2.124
ENSMUSG00000022724.15	1	chr16	2.82959	4.17866
ENSMUSG00000022744.12	0	chr16	3.43306	3.17777
ENSMUSG00000022748.8	0	chr16	4.86712	4.11895
ENSMUSG00000022749.8	0	chr16	2.80797	1.84368
ENSMUSG00000022750.18	10	chr16	4.67161	4.59765
ENSMUSG00000022751.9	0	chr16	5.41053	4.25451
ENSMUSG00000022752.9	5	chr16	3.83722	4.27899
ENSMUSG00000022757.19	0	chr16	2.83842	3.44218
ENSMUSG00000022761.12	1	chr16	3.49946	2.38945
ENSMUSG00000022769.9	4	chr16	6.12512	8.02591
ENSMUSG00000022770.17	1	chr16	3.14683	4.09848
ENSMUSG00000022771.17	2	chr16	3.34857	6.10666
ENSMUSG00000022772.12	3	chr16	1.78405	1.54449
ENSMUSG00000022774.13	2	chr16	4.64441	4.40823
ENSMUSG00000022779.16	1	chr16	3.67826	2.75039
ENSMUSG00000022781.8	2	chr16	2.59252	2.6596
ENSMUSG00000022783.11	0	chr16	9.89889	8.87511
ENSMUSG00000022788.16	0	chr16	1.8394	0.924743
ENSMUSG00000022789.15	2	chr16	4.43943	2.54336
ENSMUSG00000022791.19	8	chr16	3.83373	3.91045
ENSMUSG00000022792.16	1	chr16	4.63595	4.54425
ENSMUSG00000022797.16	1	chr16	2.80116	2.34946
ENSMUSG00000022800.14	3	chr16	3.61286	3.10414
ENSMUSG00000022801.13	9	chr16	2.27973	1.11865
ENSMUSG00000022802.2	0	chr16	1.36419	1.48843
ENSMUSG00000022807.9	7	chr16	2.6734	3.81612
ENSMUSG00000022808.5	0	chr16	4.6942	4.56549
ENSMUSG00000022811.17	7	chr16	3.23327	2.16163
ENSMUSG00000022812.14	2	chr16	2.64841	2.50619
ENSMUSG00000022814.6	7	chr16	4.3495	4.49943
ENSMUSG00000022816.11	2	chr16	5.92085	6.43455
ENSMUSG00000022817.15	5	chr16	2.55999	4.15905
ENSMUSG00000022820.4	0	chr16	6.05459	7.65905
ENSMUSG00000022822.16	2	chr16	3.0295	3.17712
ENSMUSG00000022827.14	0	chr16	3.30205	3.67335
ENSMUSG00000022828.10	5	chr16	1.70216	2.37146
ENSMUSG00000022833.7	3	chr16	1.07425	1.92004
ENSMUSG00000022841.15	0	chr16	6.96104	5.11457
ENSMUSG00000022843.17	0	chr16	2.00522	2.95635
ENSMUSG00000022844.8	1	chr16	4.76952	8.1623
ENSMUSG00000022848.8	1	chr16	1.29888	2.44292
ENSMUSG00000022849.5	3	chr16	1.67985	1.86468
ENSMUSG00000022855.9	7	chr16	3.92104	2.7391
ENSMUSG00000022856.9	2	chr16	2.92943	4.77772
ENSMUSG00000022858.16	0	chr16	3.54886	3.65855
ENSMUSG00000022863.15	0	chr16	2.03897	1.62796
ENSMUSG00000022864.14	5	chr16	1.38005	2.35559
ENSMUSG00000022881.15	1	chr16	4.75253	3.83397
ENSMUSG00000022884.15	3	chr16	1.86821	2.11576
ENSMUSG00000022889.7	0	chr16	4.58785	4.41167
ENSMUSG00000022890.13	0	chr16	10.0115	7.84481
ENSMUSG00000022895.16	5	chr16	1.33011	2.22732
ENSMUSG00000022897.15	6	chr16	2.04065	2.34788
ENSMUSG00000022898.13	9	chr16	2.3149	2.25498
ENSMUSG00000022905.12	6	chr16	2.80981	3.83402
ENSMUSG00000022912.8	0	chr16	2.90319	6.24744
ENSMUSG00000022913.16	1	chr16	5.67142	4.28298
ENSMUSG00000022914.17	12	chr16	2.59397	1.85739
ENSMUSG00000022940.17	0	chr16	8.689	7.58008
ENSMUSG00000022945.12	3	chr16	4.31684	6.75148
ENSMUSG00000022947.8	2	chr16	3.43529	6.34664
ENSMUSG00000022948.16	1	chr16	2.84271	2.26332
ENSMUSG00000022951.16	2	chr16	1.75464	3.64041
ENSMUSG00000022957.20	1	chr16	2.79421	3.08274
ENSMUSG00000022960.13	0	chr16	2.82867	3.60983
ENSMUSG00000022961.18	22	chr16	3.12706	3.40109
ENSMUSG00000022962.15	3	chr16	4.60064	5.22015
ENSMUSG00000022964.14	0	chr16	3.03144	2.4921
ENSMUSG00000022971.18	0	chr16	3.97612	3.26078
ENSMUSG00000022972.10	0	chr16	5.03826	4.47492
ENSMUSG00000022974.12	3	chr16	1.91667	2.04855
ENSMUSG00000022982.10	1	chr16	10.4016	8.35673
ENSMUSG00000022983.16	4	chr16	2.55777	2.32271
ENSMUSG00000022992.17	0	chr15	2.6074	2.70395
ENSMUSG00000022994.9	0	chr15	2.79527	1.73465
ENSMUSG00000022995.16	10	chr1	3.02748	3.69272
ENSMUSG00000022999.15	2	chr15	3.28878	5.0482
ENSMUSG00000023004.8	0	chr15	5.02997	5.56265
ENSMUSG00000023007.15	2	chr15	3.17364	3.45075
ENSMUSG00000023010.15	8	chr15	4.0792	5.77605
ENSMUSG00000023015.14	5	chr15	2.88113	3.02495
ENSMUSG00000023018.5	0	chr15	3.84181	3.82359
ENSMUSG00000023020.3	1	chr15	4.9832	5.62926
ENSMUSG00000023021.15	3	chr15	3.31607	3.74571
ENSMUSG00000023022.14	14	chr15	3.0822	3.89383
ENSMUSG00000023025.16	1	chr15	2.48777	3.27356
ENSMUSG00000023026.16	4	chr15	2.27894	2.33242
ENSMUSG00000023027.13	1	chr15	2.71079	2.80969
ENSMUSG00000023030.16	2	chr15	2.83329	3.75296
ENSMUSG00000023034.7	4	chr15	1.95719	2.90346
ENSMUSG00000023043.7	0	chr15	2.01114	2.86892
ENSMUSG00000023044.2	2	chr15	3.84654	5.6932
ENSMUSG00000023048.13	0	chr15	2.11339	2.84833
ENSMUSG00000023051.11	0	chr15	4.59147	3.66323
ENSMUSG00000023067.14	5	chr17	1.63499	1.66505
ENSMUSG00000023068.16	3	chr10	3.35886	3.28085
ENSMUSG00000023072.14	1	chr7	2.0943	4.65152
ENSMUSG00000023075.9	3	chr4	2.73874	2.98031
ENSMUSG00000023079.14	1	chr5	5.09656	3.97505
ENSMUSG00000023087.15	8	chr3	2.71948	3.60452
ENSMUSG00000023088.17	3	chr16	2.84834	3.24193
ENSMUSG00000023089.12	0	chr6	5.44101	5.24882
ENSMUSG00000023104.9	5	chr5	4.61074	7.01064
ENSMUSG00000023106.15	0	chr5	5.57673	4.3391
ENSMUSG00000023110.12	3	chr14	4.58078	3.22839
ENSMUSG00000023143.10	0	chr16	2.977	3.34171
ENSMUSG00000023147.17	2	chr16	2.91378	3.13281
ENSMUSG00000023150.14	1	chr1	3.82763	2.99309
ENSMUSG00000023169.15	10	chr15	3.40219	2.44829
ENSMUSG00000023170.14	0	chr11	3.47473	2.87956
ENSMUSG00000023175.15	1	chr10	6.50533	5.94871
ENSMUSG00000023235.14	0	chr8	4.07668	1.2397
ENSMUSG00000023243.9	12	chr14	1.90986	1.09803
ENSMUSG00000023262.13	0	chr9	8.12924	6.41714
ENSMUSG00000023272.4	1	chr15	4.53053	4.11041
ENSMUSG00000023277.13	3	chr9	3.43545	4.41381
ENSMUSG00000023286.16	5	chr4	2.56934	3.49994
ENSMUSG00000023307.14	0	chr19	3.45829	4.1586
ENSMUSG00000023330.12	0	chr2	2.49034	3.06868
ENSMUSG00000023345.17	0	chr9	4.02362	3.88706
ENSMUSG00000023348.11	1	chr5	3.92592	3.31898
ENSMUSG00000023353.14	5	chr5	2.64575	2.62842
ENSMUSG00000023452.19	2	chr5	4.32179	3.15262
ENSMUSG00000023456.15	1	chr6	7.68197	6.18771
ENSMUSG00000023460.13	4	chr17	3.19016	3.79444
ENSMUSG00000023495.13	5	chr9	3.93682	4.05866
ENSMUSG00000023505.13	1	chr6	5.33447	3.26781
ENSMUSG00000023723.17	0	chr11	3.06125	3.40519
ENSMUSG00000023755.10	1	chr15	2.60472	3.01292
ENSMUSG00000023764.18	0	chr11	2.77414	2.53344
ENSMUSG00000023809.10	5	chr17	3.01331	4.69934
ENSMUSG00000023826.16	0	chr17	4.20522	2.12038
ENSMUSG00000023827.8	5	chr17	1.53369	2.62996
ENSMUSG00000023832.14	1	chr17	5.44104	5.40114
ENSMUSG00000023845.7	1	chr17	2.34793	4.53205
ENSMUSG00000023852.14	6	chr17	2.76996	3.51133
ENSMUSG00000023861.17	0	chr17	3.51612	6.14522
ENSMUSG00000023883.13	3	chr17	7.45877	3.64422
ENSMUSG00000023892.8	0	chr17	2.03745	1.80195
ENSMUSG00000023902.18	3	chr17	2.57521	2.7043
[truncated: 5,311 more rows]

## Sheet: 1G
Chromosome	Median fold change in RNA half-life STM2457/DMSO (log2)
chr1	0.107922
chr2	0.056595
chr3	0.074398
chr4	0.102242
chr5	0.0760382
chr6	0.0604021
chr7	0.0545112
chr8	0.106344
chr9	0.0619465
chr10	0.038391
chr11	0.0990816
chr12	0.0687011
chr13	0.0695972
chr14	0.043893
chr15	0.0734095
chr16	0.0654681
chr17	0.0374938
chr18	0.149846
chr19	0.0524902
chrX	-0.0323605

## Sheet: 1H
Median fold change in RNA half-life Mettl3 KO/DMSO (log2)	Chromosome
0.4033	chr1
0.406	chr2
0.37405	chr3
0.4735	chr4
0.4256	chr5
0.40075	chr6
0.4086	chr7
0.3879	chr8
0.407	chr9
0.367	chr10
0.3922	chr11
0.3552	chr12
0.37945	chr13
0.34725	chr14
0.3098	chr15
0.39065	chr16
0.4207	chr17
0.3445	chr18
0.37915	chr19
0.2017	chrX

## Sheet: 2A
gene_id	gene_name	chr	log2.fold.change..MLE...group.mESC.STM2457.vs.mESC.DMSO	mean_FPKM_all
ENSMUSG00000008301.11	Phax	chr18	1.30883	65.5145
ENSMUSG00000022947.8	Cbr3	chr16	1.88052	55.3641
ENSMUSG00000025208.9	Mrpl43	chr19	1.29987	58.1657
ENSMUSG00000047281.3	Sfn	chr4	0.882119	123.384
ENSMUSG00000035772.11	Mrps2	chr2	0.898201	52.4143
ENSMUSG00000030986.13	Dhx32	chr7	0.877431	21.8419
ENSMUSG00000029344.14	Tpst2	chr5	1.36203	17.3356
ENSMUSG00000039067.5	Psmd7	chr8	0.741357	181.941
ENSMUSG00000032997.16	Chpf	chr1	1.06057	18.8519
ENSMUSG00000020283.5	Pex13	chr11	0.867368	19.5849
ENSMUSG00000022814.6	Umps	chr16	0.747042	69.036
ENSMUSG00000009555.16	Cdk9	chr2	0.766711	27.5377
ENSMUSG00000030612.6	Mrpl46	chr7	1.19041	46.696
ENSMUSG00000005892.4	Trh	chr6	-1.12328	155.057
ENSMUSG00000024772.9	Ehd1	chr19	0.785168	48.295
ENSMUSG00000036992.10	Nxt1	chr2	1.26014	71.6605
ENSMUSG00000026273.13	Mterf4	chr1	1.17339	6.56534
ENSMUSG00000024791.10	Cdca5	chr19	0.792424	66.2654
ENSMUSG00000040025.17	Ythdf2	chr4	0.669586	39.1514
ENSMUSG00000032315.6	Cyp1a1	chr9	2.3731	6.2095
ENSMUSG00000062309.8	Rpp25	chr9	0.861626	39.7974
ENSMUSG00000033751.5	Gadd45gip1	chr8	0.860145	44.8873
ENSMUSG00000003051.13	Elf3	chr1	0.676874	69.6229
ENSMUSG00000028961.15	Pgd	chr4	0.836417	83.66
ENSMUSG00000040263.16	Klhdc4	chr8	0.594886	55.419
ENSMUSG00000049969.3	Plekhf2	chr4	0.590349	71.052
ENSMUSG00000036376.3	Abt1	chr13	0.901107	13.9203
ENSMUSG00000040694.4	Apobec2	chr17	1.64292	7.38
ENSMUSG00000025384.15	Faap100	chr11	1.1674	8.15683
ENSMUSG00000027395.15	Polr1b	chr2	0.776552	35.2185
ENSMUSG00000004070.15	Hmox2	chr16	1.04592	22.4817
ENSMUSG00000027305.9	Ndufaf1	chr2	1.23663	29.246
ENSMUSG00000078521.2	Aunip	chr4	0.914888	40.9742
ENSMUSG00000025574.13	Tk1	chr11	0.936628	18.659
ENSMUSG00000016526.8	Dyrk3	chr1	0.740567	26.7356
ENSMUSG00000025007.13	Aldh18a1	chr19	0.680888	33.6406
ENSMUSG00000021326.13	Trim27	chr13	0.611919	40.4095
ENSMUSG00000060301.6	2610008E11Rik	chr10	-2.14487	1.44208
ENSMUSG00000062380.4	Tubb3	chr8	0.911426	64.652
ENSMUSG00000047878.13	A4galt	chr15	1.02193	20.4954
ENSMUSG00000053801.18	Grwd1	chr7	0.668591	75.5797
ENSMUSG00000048351.14	Coa7	chr4	0.980868	15.183
ENSMUSG00000050188.8	Lsm10	chr4	1.19782	25.2767
ENSMUSG00000001305.5	Rrp15	chr1	0.780898	36.7623
ENSMUSG00000038880.13	Mrps34	chr17	1.05719	32.2161
ENSMUSG00000060475.13	Wtap	chr17	0.918684	29.6365
ENSMUSG00000029147.11	Ppm1g	chr5	0.490137	92.212
ENSMUSG00000037204.7	Atg101	chr15	0.974331	39.9162
ENSMUSG00000020472.14	Zkscan17	chr11	0.624065	41.4573
ENSMUSG00000029715.5	Pop7	chr5	1.09804	24.3627
ENSMUSG00000038121.6	Fam210a	chr18	0.895011	9.16336
ENSMUSG00000000378.15	Ccm2	chr11	0.807871	15.761
ENSMUSG00000026857.9	Ntmt1	chr2	0.903957	17.6441
ENSMUSG00000043445.7	Pgp	chr17	0.806019	22.7828
ENSMUSG00000029507.16	Pus1	chr5	0.811	31.3539
ENSMUSG00000034773.16	BC030867	chr11	0.779389	24.0974
ENSMUSG00000057561.10	Eif1a	chr18	0.560048	64.7068
ENSMUSG00000019797.11	1700021F05Rik	chr10	1.02939	8.24834
ENSMUSG00000000730.13	Dnmt3l	chr10	-0.705943	30.1587
ENSMUSG00000049305.6	Ccdc71	chr9	0.782954	21.0643
ENSMUSG00000017764.2	Zswim1	chr2	0.732649	30.7642
ENSMUSG00000051176.6	Zfp42	chr8	0.538185	136.329
ENSMUSG00000034203.8	Chchd4	chr6	0.772203	21.1819
ENSMUSG00000031826.20	Usp10	chr8	0.685754	56.2298
ENSMUSG00000032396.17	Dis3l	chr9	1.10393	5.81916
ENSMUSG00000019989.8	Enpp3	chr10	-0.849951	11.3742
ENSMUSG00000032494.12	Tdgf1	chr9	-0.592262	209.432
ENSMUSG00000026728.9	Vim	chr2	-0.659724	31.6087
ENSMUSG00000028443.6	Nudt2	chr4	1.08191	23.6247
ENSMUSG00000062580.9	Timm17a	chr1	0.604003	16.93
ENSMUSG00000025579.14	Gaa	chr11	0.67168	18.064
ENSMUSG00000047613.10	A430005L14Rik	chr4	0.785125	37.6084
ENSMUSG00000028392.15	Bspry	chr4	0.816592	19.5904
ENSMUSG00000030753.15	Thap12	chr7	0.556758	30.7894
ENSMUSG00000027498.14	Cstf1	chr2	0.587422	37.3414
ENSMUSG00000005204.12	Senp3	chr11	0.46234	93.4732
ENSMUSG00000064145.12	Arih2	chr9	0.583299	14.9712
ENSMUSG00000067786.16	Nnat	chr2	-1.52245	6.65519
ENSMUSG00000031487.5	Brf2	chr8	1.06779	16.4821
ENSMUSG00000024742.15	Fen1	chr19	0.601866	66.5686
ENSMUSG00000004895.9	Prcc	chr3	0.617229	48.878
ENSMUSG00000000120.6	Ngfr	chr11	0.845381	17.7381
ENSMUSG00000043284.12	Tmem11	chr11	0.713706	58.7061
ENSMUSG00000026483.13	Fam129a	chr1	1.27003	4.81483
ENSMUSG00000022849.5	Hspbap1	chr16	0.579539	16.2076
ENSMUSG00000012282.2	Wnt8a	chr18	-1.14543	33.4893
ENSMUSG00000059991.7	Nptx2	chr5	0.77151	20.705
ENSMUSG00000020743.15	Mif4gd	chr11	0.66074	33.8505
ENSMUSG00000020605.9	Hs1bp3	chr12	0.675749	26.5353
ENSMUSG00000020308.6	Tpgs1	chr10	1.01605	21.1537
ENSMUSG00000020444.19	Guk1	chr11	0.663297	43.963
ENSMUSG00000003308.15	Keap1	chr9	0.69385	12.2042
ENSMUSG00000035960.14	Apex1	chr14	0.552668	177.087
ENSMUSG00000038046.4	Mrm3	chr11	0.828456	15.9562
ENSMUSG00000029622.16	Arpc1b	chr5	0.728842	20.4099
ENSMUSG00000020307.15	Cdc34	chr10	0.582931	210.354
ENSMUSG00000020495.13	Smg8	chr11	0.623591	29.9522
ENSMUSG00000035561.5	Aldh1b1	chr4	1.38992	4.87429
ENSMUSG00000032309.15	Fbxo22	chr9	0.485293	59.8338
ENSMUSG00000050565.16	Tor1aip2	chr1	0.582047	25.3367
ENSMUSG00000024571.15	Gm16286	chr18	0.552049	54.571
ENSMUSG00000020456.17	Ogdh	chr11	0.518621	70.4086
ENSMUSG00000020397.15	Med7	chr11	0.717205	25.61
ENSMUSG00000053367.15	Epp13	chr7	-1.17708	15.6938
ENSMUSG00000070708.5	Gtsf1l	chr2	0.803696	42.6943
ENSMUSG00000018821.3	Avpi1	chr19	0.843742	33.2447
ENSMUSG00000045948.8	Mrps12	chr7	0.664354	45.8601
ENSMUSG00000024683.6	Mrpl16	chr19	0.863223	22.311
ENSMUSG00000027478.15	Dnmt3b	chr2	-0.735823	103.536
ENSMUSG00000033735.9	Spr	chr6	0.804999	18.5128
ENSMUSG00000030410.16	Dmwd	chr7	0.687056	35.5712
ENSMUSG00000025971.6	Maip1	chr1	0.691208	5.4462
ENSMUSG00000048012.19	Zfp473	chr7	0.730071	5.52894
ENSMUSG00000047084.8	Ngrn	chr7	0.787472	21.3448
ENSMUSG00000043702.9	Pde12	chr14	0.639948	7.73523
ENSMUSG00000028191.11	Bcl10	chr3	0.577145	16.3181
ENSMUSG00000028437.14	Ubap1	chr4	0.690794	19.6684
ENSMUSG00000022425.16	Enpp2	chr15	-1.24137	2.74444
ENSMUSG00000027300.10	Ubox5	chr2	0.797812	5.56247
ENSMUSG00000030166.14	Rad52	chr6	1.07604	3.71146
ENSMUSG00000040521.11	Tsfm	chr10	0.699045	20.5258
ENSMUSG00000018446.8	C1qbp	chr11	0.433021	199.87
ENSMUSG00000026202.13	Tuba4a	chr1	0.81247	39.2163
ENSMUSG00000051483.9	Cbr1	chr16	0.769387	22.822
ENSMUSG00000037600.16	Kdf1	chr4	1.01225	8.24904
ENSMUSG00000023988.8	Bysl	chr17	0.591525	41.9038
ENSMUSG00000028741.13	Mrto4	chr4	0.505925	66.1253
ENSMUSG00000028848.13	Gpn2	chr4	0.775554	23.683
ENSMUSG00000006219.12	Fblim1	chr4	-0.752836	7.82715
ENSMUSG00000032475.15	Nck1	chr9	0.745328	8.31582
ENSMUSG00000030942.8	Thumpd1	chr7	0.495503	54.1917
ENSMUSG00000079316.10	Rab9	chrX	0.607157	34.5212
ENSMUSG00000036206.12	Sh3bp4	chr1	0.590307	14.9843
ENSMUSG00000016619.10	Nup50	chr15	0.496362	54.803
ENSMUSG00000027654.2	Fam83d	chr2	0.624336	15.3551
ENSMUSG00000038806.7	Sde2	chr1	0.589024	37.9181
ENSMUSG00000036114.3	Rpp25l	chr4	0.882756	39.7442
ENSMUSG00000037070.10	Rbmxl1	chr8	0.570209	112.349
ENSMUSG00000027905.15	Ddx20	chr3	0.494908	31.581
ENSMUSG00000035069.3	Oma1	chr4	0.785524	12.8669
ENSMUSG00000027985.14	Lef1	chr3	-1.02657	4.55751
ENSMUSG00000008429.8	Herpud2	chr9	0.733857	6.85822
ENSMUSG00000033845.13	Mrpl15	chr1	0.595304	27.9244
ENSMUSG00000037523.13	Mavs	chr2	0.777635	13.1914
ENSMUSG00000040482.16	Dxo	chr17	0.853625	10.6587
ENSMUSG00000038028.9	Tigar	chr6	0.550987	33.3048
ENSMUSG00000030610.13	Det1	chr7	0.992283	4.5734
ENSMUSG00000045394.9	Epcam	chr17	-0.488755	107.637
ENSMUSG00000035478.14	Mbd3	chr10	0.445383	79.7792
ENSMUSG00000110444.1	Gm10033	chr8	-1.64608	1.48254
ENSMUSG00000061950.17	Ppp4r1	chr17	0.569115	20.5592
ENSMUSG00000025940.6	Tmem70	chr1	0.81615	18.09
ENSMUSG00000034259.8	Exosc4	chr15	0.664917	25.2526
ENSMUSG00000020561.8	Twistnb	chr12	0.559206	15.7769
ENSMUSG00000031155.16	Pim2	chrX	-0.822184	52.9939
ENSMUSG00000011267.8	Zfp296	chr7	0.578509	36.2652
ENSMUSG00000022483.17	Col2a1	chr15	1.24664	1.0822
ENSMUSG00000034557.14	Zfyve9	chr4	0.911584	6.99876
ENSMUSG00000041645.14	Ddx24	chr12	0.466894	25.5341
ENSMUSG00000038279.10	Nop2	chr6	0.556218	129.344
ENSMUSG00000028069.16	Gpatch4	chr3	0.930345	32.7322
ENSMUSG00000006345.10	Ggt1	chr10	1.60001	1.58133
ENSMUSG00000109511.1	Nup62	chr7	0.427831	82.8223
ENSMUSG00000030203.17	Dusp16	chr6	0.624257	7.73435
ENSMUSG00000035754.8	Wdr18	chr10	0.486051	32.3682
ENSMUSG00000028617.10	Lrrc42	chr4	0.55094	36.6444
ENSMUSG00000050917.5	Fgf4	chr7	0.46285	54.2415
ENSMUSG00000078954.9	Arhgap8	chr15	1.01398	4.00507
ENSMUSG00000010047.12	Hyal2	chr9	0.669977	18.3082
ENSMUSG00000032431.6	Crtap	chr9	0.53926	45.0997
ENSMUSG00000038793.8	Lefty1	chr1	-0.549663	191.032
ENSMUSG00000038462.3	Uqcrfs1	chr13	0.692468	130.534
ENSMUSG00000025722.16	Wdr73	chr7	0.581918	17.0124
ENSMUSG00000030946.13	Lhpp	chr7	-0.52406	63.3113
ENSMUSG00000024570.7	Rbfa	chr18	0.685036	36.3711
ENSMUSG00000049643.15	2310022A10Rik	chr7	0.50766	16.9358
ENSMUSG00000020079.15	Supv3l1	chr10	0.516931	28.6835
ENSMUSG00000030649.18	Anapc15	chr7	0.662728	10.8336
ENSMUSG00000003039.9	Fam32a	chr8	0.433702	33.4225
ENSMUSG00000029205.12	Chrna9	chr5	1.0837	3.6191
ENSMUSG00000026317.7	Cln8	chr8	0.542403	9.12511
ENSMUSG00000039244.10	E130309D02Rik	chr5	0.601777	12.9849
ENSMUSG00000044986.10	Tst	chr15	0.910848	4.8893
ENSMUSG00000061353.11	Cxcl12	chr6	-1.3084	1.68685
ENSMUSG00000027088.10	Phospho2	chr2	0.835719	6.22851
ENSMUSG00000044147.8	Arf6	chr12	0.472437	87.1701
ENSMUSG00000022075.7	Rhobtb2	chr14	0.751715	2.64939
ENSMUSG00000043587.15	Pxylp1	chr9	1.046	1.9961
ENSMUSG00000039693.11	Msantd3	chr4	0.668145	31.355
ENSMUSG00000020087.5	Tysnd1	chr10	0.860455	12.3903
ENSMUSG00000029522.12	Pla2g1b	chr5	-0.758989	49.7052
ENSMUSG00000020653.12	Klf11	chr12	0.795535	6.18315
ENSMUSG00000038451.13	Spsb2	chr6	1.39011	3.85698
ENSMUSG00000079104.4	Prps1l3	chr12	0.546297	53.0849
ENSMUSG00000044501.17	Zfp758	chr17	-1.99051	1.54826
ENSMUSG00000095098.2	Ccdc85b	chr19	0.931697	3.72027
ENSMUSG00000046862.14	Pramef8	chr4	0.663634	9.41602
ENSMUSG00000023087.15	Noct	chr3	0.745055	3.88401
ENSMUSG00000059552.13	Trp53	chr11	-0.478139	109.659
ENSMUSG00000039910.10	Cited2	chr10	0.665041	13.1359
ENSMUSG00000042854.9	Trp53rkb	chr2	1.19701	1.57589
ENSMUSG00000045009.9	Prrt3	chr6	1.28037	2.45255
ENSMUSG00000020844.6	Nxn	chr11	0.503129	31.235
ENSMUSG00000034875.5	Nudt19	chr7	0.859226	23.1702
ENSMUSG00000038910.7	Plcl2	chr17	0.963664	3.17856
ENSMUSG00000020255.8	D10Wsu102e	chr10	-0.67845	0.894846
ENSMUSG00000036553.16	Sh3tc1	chr5	1.0228	2.47002
ENSMUSG00000027952.16	Pmvk	chr3	0.56979	33.0878
ENSMUSG00000024790.8	Sac3d1	chr19	0.691591	26.7336
ENSMUSG00000028023.16	Pitx2	chr3	-0.903421	3.28422
ENSMUSG00000053094.15	Tmem248	chr5	0.424552	33.9218
ENSMUSG00000051065.9	Mb21d2	chr16	0.638207	12.0936
ENSMUSG00000001755.12	Coasy	chr11	0.673958	19.2726
ENSMUSG00000057229.11	Dmac2	chr7	0.646177	14.5729
ENSMUSG00000031297.14	Slc7a3	chrX	-0.48834	25.0527
ENSMUSG00000043155.4	Hpdl	chr4	1.07786	5.66304
ENSMUSG00000060166.6	Zdhhc8	chr16	0.656459	7.24495
ENSMUSG00000057963.9	Itpk1	chr12	0.55586	30.544
ENSMUSG00000046519.15	Golph3l	chr3	0.681045	15.9907
ENSMUSG00000046909.9	Tefm	chr11	0.620776	34.7192
ENSMUSG00000031832.15	Taf1c	chr8	0.672547	14.7177
ENSMUSG00000024580.8	Grpel2	chr18	0.614181	6.66169
ENSMUSG00000033773.14	Rpap2	chr5	0.674293	10.3512
ENSMUSG00000050530.14	Fam171a1	chr2	0.761422	6.80407
ENSMUSG00000027198.16	Ext2	chr2	0.506201	9.53974
ENSMUSG00000032436.17	Cmtm7	chr9	0.812515	6.65842
ENSMUSG00000045136.6	Tubb2b	chr13	0.425136	107.108
ENSMUSG00000038034.15	Igsf8	chr1	0.560063	11.1321
ENSMUSG00000025737.5	Wdr24	chr17	0.698759	10.7011
ENSMUSG00000038976.12	Ppp1r9b	chr11	0.912625	6.93891
ENSMUSG00000020105.9	Lrig3	chr10	0.854972	3.07095
ENSMUSG00000040703.11	Cyp2s1	chr7	1.11873	1.9936
ENSMUSG00000037339.17	Fam53a	chr5	0.611182	6.09697
ENSMUSG00000062867.13	Impdh2	chr9	-0.414378	156.293
ENSMUSG00000024740.10	Ddb1	chr19	-0.310927	202.642
ENSMUSG00000099370.1	Platr10	chr3	-0.659753	50.2593
ENSMUSG00000022178.11	Ajuba	chr14	0.493839	35.2241
ENSMUSG00000011837.4	Snapc2	chr8	0.635933	33.7959
ENSMUSG00000053950.10	Adnp2	chr18	0.444364	25.2583
ENSMUSG00000032715.9	Trib3	chr2	0.822666	11.4062
ENSMUSG00000028435.8	Aqp3	chr4	0.792365	12.9376
ENSMUSG00000040618.7	Pck2	chr14	0.633732	7.33446
ENSMUSG00000025056.4	Nr0b1	chrX	0.723115	14.6906
ENSMUSG00000029345.13	Tfip11	chr5	0.53722	20.5322
ENSMUSG00000043140.10	Tmem186	chr16	-1.29929	4.50913
ENSMUSG00000001604.14	Tcea3	chr4	-0.547048	53.8235
ENSMUSG00000052560.15	Cpne8	chr15	1.6737	0.982771
ENSMUSG00000031482.9	Slc25a15	chr8	0.458194	17.7734
ENSMUSG00000021713.9	Ppwd1	chr13	0.487569	11.751
ENSMUSG00000041712.7	Ubr7	chr12	-0.513665	64.0462
ENSMUSG00000033983.14	Coil	chr11	0.509379	20.4917
ENSMUSG00000029198.3	Grpel1	chr5	0.5507	35.6053
ENSMUSG00000000544.14	Gpa33	chr1	-0.593221	28.9845
ENSMUSG00000057130.12	Txnl4a	chr18	0.547386	14.2055
ENSMUSG00000037216.5	Lipt1	chr1	0.99365	6.33725
ENSMUSG00000063235.16	Ptpmt1	chr2	0.892619	4.69347
ENSMUSG00000024758.15	Rtn3	chr19	-0.385377	38.6985
ENSMUSG00000019849.11	Prep	chr10	0.409215	19.6541
ENSMUSG00000041153.9	Osgin2	chr4	0.631382	5.6512
ENSMUSG00000064090.14	Vrk2	chr11	0.747611	3.38392
ENSMUSG00000015126.9	Tsr3	chr17	0.694752	30.9727
ENSMUSG00000049932.3	H2afx	chr9	-0.528807	81.6798
ENSMUSG00000003849.8	Nqo1	chr8	0.657032	97.8053
ENSMUSG00000019261.3	Map1s	chr8	0.433696	17.7853
ENSMUSG00000028479.18	Gne	chr4	0.759588	6.13519
ENSMUSG00000055760.12	Gemin6	chr17	0.563437	33.248
ENSMUSG00000020097.14	Sgpl1	chr10	0.420659	19.6749
ENSMUSG00000022538.20	Lsg1	chr16	0.601568	17.8403
ENSMUSG00000023286.16	Ube2j2	chr4	0.436387	22.0019
ENSMUSG00000019826.11	Zbtb24	chr10	0.765301	4.80673
ENSMUSG00000050390.12	C77080	chr4	0.729375	27.2268
ENSMUSG00000047388.10	Atmin	chr8	0.605181	26.8649
ENSMUSG00000051391.9	Ywhag	chr5	0.338027	145.313
ENSMUSG00000025962.15	Fastkd2	chr1	0.441446	15.2815
ENSMUSG00000038957.13	Edc3	chr9	0.456314	15.2106
ENSMUSG00000013973.12	Dedd	chr1	0.612365	8.4907
ENSMUSG00000033739.8	Fkbpl	chr17	1.02099	9.00127
ENSMUSG00000007659.18	Bcl2l1	chr2	0.522783	10.3119
ENSMUSG00000010048.10	Ifrd2	chr9	0.546935	28.4024
ENSMUSG00000026965.12	Anapc2	chr2	0.419775	34.9151
ENSMUSG00000004934.14	Pias4	chr10	0.550916	17.424
ENSMUSG00000036046.14	5031439G07Rik	chr15	0.492811	6.23922
ENSMUSG00000039960.5	Rhou	chr8	0.675747	8.36505
ENSMUSG00000078689.8	Mup6	chr4	-0.765798	17.8751
ENSMUSG00000027775.9	Mfsd1	chr3	0.409754	33.6869
ENSMUSG00000005667.8	Mthfd2	chr6	0.402652	33.8307
ENSMUSG00000045665.5	Mfsd5	chr15	0.591207	42.4093
ENSMUSG00000046694.6	Tent5b	chr4	1.27053	2.78794
ENSMUSG00000021835.15	Bmp4	chr14	0.979683	5.06417
ENSMUSG00000020659.16	Cbll1	chr12	0.588052	15.4916
ENSMUSG00000030541.16	Idh2	chr7	0.514769	25.3567
ENSMUSG00000063838.6	Cdc42ep5	chr7	0.689569	28.8809
ENSMUSG00000025034.9	Trim8	chr19	0.783643	17.8584
ENSMUSG00000039497.8	Dse	chr10	0.594128	24.6393
ENSMUSG00000029474.7	Rnf34	chr5	0.548685	13.7107
ENSMUSG00000097119.2	B230354K17Rik	chr17	-1.51147	3.10068
ENSMUSG00000036752.4	Tubb4b	chr2	0.527217	462.456
ENSMUSG00000001473.7	Tubb6	chr18	0.454954	52.8912
ENSMUSG00000000148.17	Brat1	chr5	0.620072	5.31935
ENSMUSG00000031160.4	Eras	chrX	1.18107	9.00002
ENSMUSG00000003680.16	Taf6l	chr19	0.724026	5.73111
ENSMUSG00000054469.14	Lclat1	chr17	0.820945	4.4077
ENSMUSG00000021044.15	Adck1	chr12	0.69914	3.71741
ENSMUSG00000039754.10	Alkbh4	chr5	0.68706	12.8377
ENSMUSG00000001270.9	Ckb	chr12	0.500856	102.005
ENSMUSG00000025190.13	Got1	chr19	0.449018	64.83
ENSMUSG00000034509.9	Mad2l1bp	chr17	0.800013	21.402
ENSMUSG00000026171.12	Rnf25	chr1	0.649082	15.1634
ENSMUSG00000022498.16	Txndc11	chr16	0.639323	5.26866
ENSMUSG00000037134.17	Prmt9	chr8	0.545775	9.68252
ENSMUSG00000010760.5	Phlda2	chr7	0.972731	10.8336
ENSMUSG00000017299.13	Dnttip1	chr2	0.614283	12.874
ENSMUSG00000044496.6	2510039O18Rik	chr4	0.539579	23.8288
ENSMUSG00000027562.12	Car2	chr3	-0.667086	11.5578
ENSMUSG00000031490.6	Eif4ebp1	chr8	0.458272	162.439
ENSMUSG00000025980.14	Hspd1	chr1	0.396167	587.036
ENSMUSG00000021420.13	Fars2	chr13	0.71671	3.4723
ENSMUSG00000019773.7	Fbxo5	chr10	0.392239	71.3908
ENSMUSG00000042396.10	Rbm7	chr9	0.479163	17.47
ENSMUSG00000047407.17	Tgif1	chr17	0.405822	27.4735
ENSMUSG00000025534.17	Gusb	chr5	0.607733	7.14286
ENSMUSG00000023939.7	Mrpl14	chr17	0.81951	29.7354
ENSMUSG00000038697.15	Taf5l	chr8	0.369245	48.0272
ENSMUSG00000085208.3	Brip1os	chr11	-0.780013	4.88033
ENSMUSG00000027423.15	Snx5	chr2	-0.4655	96.6235
ENSMUSG00000040720.15	Virma	chr4	0.47076	20.4249
ENSMUSG00000029723.16	Tsc22d4	chr5	0.575796	8.26381
ENSMUSG00000032015.16	Pou2f3	chr9	0.856844	5.45701
ENSMUSG00000028434.12	Epb41l4b	chr4	0.731008	2.63053
ENSMUSG00000022528.8	Hes1	chr16	0.662955	12.8642
ENSMUSG00000049792.6	Bag5	chr12	0.666776	12.7965
ENSMUSG00000018921.11	Pelp1	chr11	0.394685	92.174
ENSMUSG00000050105.5	Grrp1	chr4	1.77304	2.84371
ENSMUSG00000046756.10	Mrps7	chr11	0.461266	52.3707
ENSMUSG00000030045.10	Mrpl19	chr6	0.437604	15.5228
ENSMUSG00000028643.11	Svbp	chr4	0.854872	15.9149
ENSMUSG00000044709.6	Gemin7	chr7	0.548189	25.8897
ENSMUSG00000026248.9	Mrpl44	chr1	0.510227	39.4514
ENSMUSG00000018796.13	Acsl1	chr8	0.54687	6.37439
ENSMUSG00000025049.6	Taf5	chr19	0.60211	12.2018
ENSMUSG00000028577.13	Plaa	chr4	0.437648	37.7269
ENSMUSG00000062300.14	Nectin2	chr7	0.392929	37.282
ENSMUSG00000055302.5	Mrfap1	chr5	0.341722	171.819
ENSMUSG00000020864.13	Ankrd40	chr11	0.447771	26.7579
ENSMUSG00000021255.17	Esrrb	chr12	0.558284	56.4727
ENSMUSG00000074811.3	Hps6	chr19	0.954186	3.48205
ENSMUSG00000030342.8	Cd9	chr6	0.580434	40.5272
ENSMUSG00000036106.15	Prr5	chr15	0.717841	10.8505
ENSMUSG00000046500.8	Tafa4	chr6	-1.1864	1.18737
ENSMUSG00000067071.8	Hes6	chr1	0.611282	17.3707
ENSMUSG00000046791.8	Riox1	chr12	0.583314	20.2061
ENSMUSG00000026036.17	Nif3l1	chr1	0.499107	10.2226
ENSMUSG00000033436.13	Armcx2	chrX	-0.453402	17.609
ENSMUSG00000024736.15	Tmem132a	chr19	0.643287	10.5468
ENSMUSG00000022094.15	Slc39a14	chr14	-0.661167	4.59649
ENSMUSG00000028688.13	Toe1	chr4	0.550186	20.7051
ENSMUSG00000066042.4	Med18	chr4	0.71084	12.8534
ENSMUSG00000042121.16	Ssh1	chr5	0.683175	6.75431
ENSMUSG00000047260.4	Emc6	chr11	0.443791	63.9212
ENSMUSG00000022009.1	Nufip1	chr14	0.443032	18.7176
ENSMUSG00000014504.16	Srp19	chr18	0.539182	22.6902
ENSMUSG00000036599.10	Chst12	chr5	0.697855	9.38702
ENSMUSG00000059689.15	Zfp637	chr6	0.86893	5.31021
ENSMUSG00000022807.9	Osbpl11	chr16	0.56104	10.7468
ENSMUSG00000055707.13	Klhl26	chr8	0.562473	11.149
ENSMUSG00000033557.17	Fam20b	chr1	0.547031	5.90037
ENSMUSG00000021096.11	Ppm1a	chr12	0.440586	13.3726
ENSMUSG00000021731.10	Mrps30	chr13	0.471108	15.0145
ENSMUSG00000027293.13	Ehd4	chr2	0.477643	17.0025
ENSMUSG00000031903.7	Pla2g15	chr8	0.535488	17.9161
ENSMUSG00000024735.13	Prpf19	chr19	-0.319843	40.6685
ENSMUSG00000018648.15	Dusp14	chr11	0.777122	7.99041
ENSMUSG00000026024.14	Als2	chr1	0.759089	7.38205
ENSMUSG00000008333.12	Snrpb2	chr2	0.400114	49.8322
ENSMUSG00000049382.10	Krt8	chr15	0.442351	28.4785
ENSMUSG00000040204.6	Pclaf	chr9	-0.471549	14.2727
ENSMUSG00000039616.10	Mocos	chr18	1.13056	2.62426
ENSMUSG00000006310.10	Zbtb32	chr7	1.01136	3.41259
ENSMUSG00000040813.16	Tex264	chr9	0.557106	14.1812
ENSMUSG00000005505.12	Kbtbd4	chr2	0.586183	10.9859
ENSMUSG00000037012.18	Hk1	chr10	0.685382	6.50175
ENSMUSG00000033610.16	Pank1	chr19	0.687927	3.47025
ENSMUSG00000038991.17	Txndc5	chr13	0.387831	36.876
ENSMUSG00000027425.18	Kat14	chr2	0.444548	16.8482
ENSMUSG00000032312.7	Csk	chr9	0.490336	20.7463
ENSMUSG00000031921.17	Terf2	chr8	0.628425	14.6023
ENSMUSG00000021578.17	Ccdc127	chr13	0.487937	8.15512
ENSMUSG00000009566.12	Fpgs	chr2	0.496165	19.911
ENSMUSG00000000884.17	Gnb1l	chr16	0.822242	3.44172
ENSMUSG00000025894.11	Aasdhppt	chr9	0.419302	27.4433
ENSMUSG00000021848.16	Otx2	chr14	-0.774825	3.45506
ENSMUSG00000041684.11	Bivm	chr1	0.513558	10.0264
ENSMUSG00000049577.15	Zfpm1	chr8	0.834631	3.42268
ENSMUSG00000030559.8	Rab38	chr7	1.19424	3.76942
ENSMUSG00000026869.12	Psmd5	chr2	0.371253	14.7158
ENSMUSG00000022828.10	Gtf2e1	chr16	0.426486	15.8841
ENSMUSG00000118061.1	Rbfaos	chr18	-1.20113	2.14968
ENSMUSG00000089762.3	Ier5l	chr2	0.810684	6.27176
ENSMUSG00000045973.18	Slc25a51	chr4	0.547682	10.7712
ENSMUSG00000000278.10	Scpep1	chr11	0.382893	70.7903
ENSMUSG00000032300.7	1700017B05Rik	chr9	0.464571	9.63177
ENSMUSG00000018965.11	Ywhah	chr5	0.310344	76.8562
ENSMUSG00000032239.10	Rp9	chr9	0.625326	12.0337
ENSMUSG00000035834.11	Polr3g	chr13	0.385691	37.3048
ENSMUSG00000031955.10	Bcar1	chr8	0.493707	16.0403
ENSMUSG00000003813.15	Rad23a	chr8	-0.345785	57.2924
ENSMUSG00000028458.12	Tesk1	chr4	0.623754	6.77874
ENSMUSG00000046441.5	Cmtr2	chr8	0.72879	5.04838
ENSMUSG00000031701.6	Dnaja2	chr8	0.314427	168.046
ENSMUSG00000032640.10	Chsy1	chr7	0.572267	12.2056
ENSMUSG00000071266.13	Zfp946	chr17	-1.21267	2.95006
ENSMUSG00000041264.16	Uspl1	chr5	0.404986	9.90451
ENSMUSG00000021395.11	Spin1	chr13	0.374104	42.1022
ENSMUSG00000026249.10	Serpine2	chr1	-0.58639	5.50164
ENSMUSG00000094786.1	Gm14403	chr2	-1.07956	4.53157
ENSMUSG00000025645.8	Ccdc51	chr9	0.814263	11.5937
ENSMUSG00000073000.3	Gm10451	chr12	-1.08027	2.97258
ENSMUSG00000038848.14	Ythdf1	chr2	0.36657	57.7568
ENSMUSG00000034993.7	Vat1	chr11	0.391232	52.0009
ENSMUSG00000020515.13	Cnot8	chr11	0.38234	43.619
ENSMUSG00000053929.17	Cyhr1	chr15	0.475019	5.83943
ENSMUSG00000038250.9	Usp38	chr8	0.34594	21.9566
ENSMUSG00000023723.17	Mrps23	chr11	0.496218	51.1218
ENSMUSG00000040699.13	Limd2	chr11	-0.538654	11.9523
ENSMUSG00000031349.4	Nsdhl	chrX	0.472877	23.6067
ENSMUSG00000029388.14	Eif2b1	chr5	0.444289	43.5455
ENSMUSG00000042659.15	Arrdc4	chr7	0.492676	16.1784
ENSMUSG00000027324.1	Rpusd2	chr2	0.646683	12.7605
ENSMUSG00000098090.8	2700099C18Rik	chr17	0.860038	5.12351
ENSMUSG00000028557.10	Rnf11	chr4	0.510645	9.77398
ENSMUSG00000045374.18	Wdr81	chr11	0.702592	4.16976
ENSMUSG00000022218.16	Tgm1	chr14	1.45445	1.43249
ENSMUSG00000025701.12	Alox5	chr6	-1.75478	1.08651
ENSMUSG00000067995.4	Gtf2f2	chr14	0.428505	57.6299
ENSMUSG00000034620.17	Rxylt1	chr10	-0.498372	6.63052
ENSMUSG00000044562.12	Rasip1	chr7	0.671312	6.69464
ENSMUSG00000051067.8	Lingo3	chr10	1.45809	1.69801
ENSMUSG00000028700.14	Pomgnt1	chr4	0.426061	10.7068
ENSMUSG00000038633.5	Degs1	chr1	0.347712	60.4276
ENSMUSG00000030545.9	Pex11a	chr7	0.905955	2.97209
ENSMUSG00000000184.12	Ccnd2	chr6	-0.648925	9.69745
ENSMUSG00000014426.9	Map3k4	chr17	0.631609	9.28391
ENSMUSG00000005299.6	Letm1	chr5	0.460932	10.4232
ENSMUSG00000030681.18	Mvp	chr7	0.703282	3.01344
ENSMUSG00000020186.7	Csrp2	chr10	-0.445459	36.1893
ENSMUSG00000028773.8	Fabp3	chr4	0.787282	18.2363
ENSMUSG00000070780.11	Rbm47	chr5	0.765455	3.45712
ENSMUSG00000036955.16	Kif1bp	chr10	0.477664	10.1134
ENSMUSG00000038668.14	Lpar1	chr4	0.732025	3.84574
ENSMUSG00000020802.8	Ube2o	chr11	0.735553	20.8722
ENSMUSG00000049086.8	Bmyc	chr2	0.726536	20.2351
ENSMUSG00000053553.11	3110082I17Rik	chr5	0.458563	16.3134
ENSMUSG00000029103.16	Lrpap1	chr5	0.384028	42.5308
ENSMUSG00000024087.4	Cyp1b1	chr17	1.54859	0.740998
ENSMUSG00000054364.5	Rhob	chr12	0.617437	61.0256
ENSMUSG00000045538.6	Ddx28	chr8	0.610946	17.4057
ENSMUSG00000022706.16	Mrpl40	chr16	0.405818	41.8969
ENSMUSG00000033430.10	Terf2ip	chr8	0.525708	9.65221
ENSMUSG00000047446.18	Arl4a	chr12	0.503254	5.17295
ENSMUSG00000034211.14	Mrps17	chr5	0.454064	8.47855
ENSMUSG00000044117.12	Bmerb1	chr16	-0.870024	5.64451
ENSMUSG00000047658.6	Gal3st3	chr19	0.861531	7.14094
ENSMUSG00000024007.15	Ppil1	chr17	0.302371	61.5424
ENSMUSG00000027173.7	Depdc7	chr2	0.584117	12.2243
ENSMUSG00000019297.9	Nop9	chr14	0.404635	37.0018
ENSMUSG00000018583.5	G3bp1	chr11	0.245751	123.262
ENSMUSG00000003355.7	Fkbp11	chr15	0.601536	11.4797
ENSMUSG00000043439.5	Epop	chr11	0.662089	90.3806
ENSMUSG00000010554.14	Mettl16	chr11	0.505833	9.95929
ENSMUSG00000036061.10	Smug1	chr15	0.636919	3.11473
ENSMUSG00000002307.16	Daxx	chr17	0.494045	35.9389
ENSMUSG00000026576.12	Atp1b1	chr1	0.510377	19.5013
ENSMUSG00000040414.8	Slc25a28	chr19	0.58835	6.16714
ENSMUSG00000029815.12	Malsu1	chr6	0.565711	6.30201
ENSMUSG00000027079.15	Clp1	chr2	0.515418	20.1861
ENSMUSG00000042388.14	Dlgap3	chr4	0.568975	12.9053
ENSMUSG00000031681.16	Smad1	chr8	0.578737	5.53056
ENSMUSG00000071645.6	Tut1	chr19	0.456494	20.7012
ENSMUSG00000027408.7	Cpxm1	chr2	0.643623	7.9232
ENSMUSG00000102252.5	Snrpn	chr7	-0.44584	30.0983
ENSMUSG00000047719.2	Ubiad1	chr4	0.533008	9.80741
ENSMUSG00000029642.11	Polr1d	chr5	0.474264	35.9141
ENSMUSG00000062210.13	Tnfaip8	chr18	0.665274	1.50147
ENSMUSG00000068220.6	Lgals1	chr15	-0.623015	123.064
ENSMUSG00000047866.18	Lonp2	chr8	-0.458759	9.26348
ENSMUSG00000001504.10	Irx2	chr13	0.789006	3.92563
ENSMUSG00000026849.18	Tor1a	chr2	0.446602	21.6353
ENSMUSG00000056962.11	Jmjd6	chr11	0.483286	18.7564
ENSMUSG00000006134.4	Crkl	chr16	0.339488	29.242
ENSMUSG00000032480.17	Dhx30	chr9	0.426681	13.5808
ENSMUSG00000061981.14	Flot2	chr11	-0.430671	22.494
ENSMUSG00000026201.12	Stk16	chr1	0.48746	10.3071
ENSMUSG00000038560.7	Sp6	chr11	0.766227	3.69959
ENSMUSG00000046818.7	Ddit4l	chr3	0.61848	7.14164
ENSMUSG00000042389.13	Tsen2	chr6	0.460447	6.48787
ENSMUSG00000026080.13	Chst10	chr1	0.850815	0.928607
ENSMUSG00000008206.16	Cers4	chr8	-0.533175	4.20495
ENSMUSG00000043252.8	Tmem64	chr4	0.424926	11.9345
ENSMUSG00000042215.8	Bag2	chr1	0.741976	4.42719
ENSMUSG00000021905.14	Dph3	chr14	0.692205	16.5438
ENSMUSG00000048439.15	Nupl2	chr5	0.649118	5.09723
ENSMUSG00000022244.7	Amacr	chr15	0.659523	6.84646
ENSMUSG00000029066.12	Mrpl20	chr4	0.519641	57.0267
ENSMUSG00000022750.18	Klhl22	chr16	0.464671	8.83583
ENSMUSG00000004947.15	Dtx2	chr5	0.47798	5.95444
ENSMUSG00000050777.7	Tmem37	chr1	1.58081	2.741
ENSMUSG00000026427.16	Eif2d	chr1	-0.405193	18.4699
ENSMUSG00000026893.4	Gca	chr2	0.618596	6.87986
ENSMUSG00000028530.14	Jak1	chr4	0.671251	7.38216
ENSMUSG00000030530.15	Furin	chr7	0.872881	2.96309
ENSMUSG00000028982.9	Slc25a33	chr4	0.879458	7.99152
ENSMUSG00000029434.12	Vps33a	chr5	0.365167	16.0948
ENSMUSG00000038312.10	Edem2	chr2	0.492205	12.3893
ENSMUSG00000027315.13	Spint1	chr2	0.521853	19.1603
ENSMUSG00000028410.13	Dnaja1	chr4	0.308594	31.802
ENSMUSG00000051695.6	Pcbp1	chr6	0.247539	307.594
ENSMUSG00000017386.10	Traf4	chr11	0.346699	45.1466
ENSMUSG00000030200.13	Bcl2l14	chr6	0.801902	2.72128
ENSMUSG00000022793.17	B4galt4	chr16	0.82191	3.23165
ENSMUSG00000030871.11	Ears2	chr7	0.572693	5.16111
ENSMUSG00000031134.16	Rbmx	chrX	-1.26994	2.31888
ENSMUSG00000018428.15	Akap1	chr11	0.513517	41.3363
ENSMUSG00000038456.9	Dennd2a	chr6	0.681036	4.776
ENSMUSG00000020755.9	Sap30bp	chr11	0.449223	23.8067
ENSMUSG00000035268.14	Pkig	chr2	0.65674	4.74859
ENSMUSG00000056204.8	Pgpep1	chr8	0.450283	9.14612
ENSMUSG00000070972.13	Dnajc25	chr4	0.73232	3.40415
ENSMUSG00000006398.15	Cdc20	chr4	-0.343	121.368
ENSMUSG00000037992.16	Rara	chr11	0.530051	14.5454
ENSMUSG00000050966.9	Lin28a	chr4	-0.350274	78.8138
ENSMUSG00000045252.11	Zfp574	chr7	0.418912	12.2335
ENSMUSG00000025869.11	Nop16	chr13	0.361296	48.2865
ENSMUSG00000017723.11	Wfdc2	chr2	0.531869	33.7561
ENSMUSG00000039953.13	Clstn1	chr4	0.565551	34.3717
ENSMUSG00000037972.7	Snn	chr16	-0.676558	6.74738
ENSMUSG00000072582.9	Ptrh2	chr11	0.468916	21.6007
ENSMUSG00000021891.8	Mettl6	chr14	0.414608	6.91323
ENSMUSG00000022652.7	Morc1	chr16	-0.595724	4.78152
ENSMUSG00000040479.11	Dgkz	chr2	0.490111	14.0521
ENSMUSG00000039062.15	Anpep	chr7	0.819434	5.89487
ENSMUSG00000025823.9	Pdia4	chr6	0.292351	111.306
ENSMUSG00000002297.16	Dbf4	chr5	0.493269	26.9859
ENSMUSG00000000056.7	Narf	chr11	-0.566179	6.71456
ENSMUSG00000002844.9	Adprh	chr16	0.377345	24.3821
ENSMUSG00000006782.16	Cnp	chr11	0.500608	9.73115
ENSMUSG00000059920.9	4930453N24Rik	chr16	0.37455	13.415
ENSMUSG00000028591.11	Pramef12	chr4	0.665293	10.6636
ENSMUSG00000032059.13	Alg9	chr9	0.499359	11.1275
ENSMUSG00000034686.8	Prr7	chr13	1.10491	4.99191
ENSMUSG00000033826.10	Dnah8	chr17	-0.917477	1.0908
ENSMUSG00000048285.9	Frmd6	chr12	0.655777	3.12771
ENSMUSG00000056579.18	Tug1	chr11	-1.11257	6.66872
ENSMUSG00000001053.15	N4bp3	chr11	0.537787	11.149
ENSMUSG00000029557.7	Mrm2	chr5	0.573402	18.6187
ENSMUSG00000068856.3	Sf3b4	chr3	0.383529	69.3856
ENSMUSG00000066149.11	Cdc26	chr4	0.540687	5.66978
ENSMUSG00000001802.16	Lrp3	chr7	0.941935	2.33866
ENSMUSG00000041241.12	Mul1	chr4	0.549219	10.2424
ENSMUSG00000031828.9	Klhl36	chr8	0.982371	2.6047
ENSMUSG00000071477.10	Zfp777	chr6	0.63215	11.1456
ENSMUSG00000003184.15	Irf3	chr7	0.516707	10.2067
ENSMUSG00000017288.15	Vps53	chr11	-0.588849	6.85201
ENSMUSG00000036430.8	Tbcc	chr17	0.677655	16.9099
ENSMUSG00000036620.14	Mgat4b	chr11	0.467035	15.414
ENSMUSG00000024528.8	Srfbp1	chr18	0.460957	15.452
ENSMUSG00000028977.17	Casz1	chr4	1.03475	0.589461
ENSMUSG00000020547.5	Bzw2	chr12	-0.313352	28.599
ENSMUSG00000037010.7	Apln	chrX	-0.896013	4.11477
ENSMUSG00000021451.16	Sema4d	chr13	0.614973	8.19387
ENSMUSG00000031570.17	Plpp5	chr8	0.730121	4.29688
ENSMUSG00000026927.17	Entr1	chr2	0.528449	21.9718
ENSMUSG00000044768.16	D1Ertd622e	chr1	0.635408	0.403802
ENSMUSG00000030246.11	Ldhb	chr6	0.287041	180.639
ENSMUSG00000022325.14	Pop1	chr15	0.435871	25.0305
ENSMUSG00000001418.13	Glmp	chr3	0.409234	10.6427
ENSMUSG00000027637.3	Rab5if	chr2	0.357474	34.3012
ENSMUSG00000007777.9	0610009B22Rik	chr11	0.604692	26.8807
ENSMUSG00000021765.9	Fst	chr13	-0.62462	19.2454
ENSMUSG00000002103.16	Acp2	chr2	-0.63027	3.93075
ENSMUSG00000061904.12	Slc25a3	chr10	0.289217	129.017
ENSMUSG00000024234.7	Mtpap	chr18	0.452671	6.88457
ENSMUSG00000040466.16	Blvrb	chr7	0.524181	19.1306
ENSMUSG00000078435.5	AU041133	chr10	-1.95896	0.695442
ENSMUSG00000034908.16	Sidt2	chr9	0.551898	10.3114
ENSMUSG00000038871.5	Bpgm	chr6	0.522475	8.45723
ENSMUSG00000045752.13	Tssc4	chr7	0.491866	17.0863
ENSMUSG00000016181.9	Utp25	chr1	0.497527	8.06094
ENSMUSG00000022175.9	Lrp10	chr14	0.406978	13.6541
ENSMUSG00000040302.17	Rbm48	chr5	0.686269	6.81302
ENSMUSG00000051469.14	Zfp24	chr18	0.382167	12.37
ENSMUSG00000026234.12	Ncl	chr1	0.677808	305.476
ENSMUSG00000001281.10	Itgb7	chr15	0.732294	4.51893
ENSMUSG00000037966.15	Ninj1	chr13	0.748382	10.6864
ENSMUSG00000016494.9	Cd34	chr1	0.992396	0.995012
ENSMUSG00000024232.2	Bambi	chr18	0.693781	2.92587
ENSMUSG00000054814.14	Usp46	chr5	0.454401	6.4162
ENSMUSG00000037514.17	Pank2	chr2	0.451311	10.845
ENSMUSG00000031353.13	Rbbp7	chrX	-0.229876	222.552
ENSMUSG00000032244.9	Fem1b	chr9	0.272739	48.7564
ENSMUSG00000015776.12	Med22	chr2	-0.499484	14.7207
ENSMUSG00000042364.11	Snx18	chr13	0.586146	18.872
ENSMUSG00000021474.9	Sfxn1	chr13	0.335677	12.9381
ENSMUSG00000055932.15	Fto	chr8	0.313236	12.062
ENSMUSG00000026622.15	Nek2	chr1	0.319925	29.2493
ENSMUSG00000019897.8	Ccdc59	chr10	0.682913	11.562
ENSMUSG00000038965.17	Ube2l3	chr16	0.304094	30.4711
ENSMUSG00000030335.6	Mrpl51	chr6	0.405389	33.5041
ENSMUSG00000024082.5	Ndufaf7	chr17	0.503942	7.72194
ENSMUSG00000093726.1	Gm20667	chr14	1.30268	2.9199
ENSMUSG00000027164.8	Traf6	chr2	0.509561	7.48865
ENSMUSG00000002343.11	Armc6	chr8	0.417543	14.0158
ENSMUSG00000097536.2	2610037D02Rik	chr15	-0.807785	2.66268
ENSMUSG00000054753.9	AU018091	chr7	0.626372	11.4219
ENSMUSG00000042251.12	Pm20d1	chr1	-0.854994	1.3304
ENSMUSG00000004885.5	Crabp2	chr3	-0.622584	15.4538
ENSMUSG00000023903.8	Mmp25	chr17	-0.942383	2.38703
ENSMUSG00000025742.5	Prps2	chrX	-0.485658	11.7388
ENSMUSG00000027702.7	Lrrc34	chr3	0.619246	10.8937
ENSMUSG00000081044.8	AU015836	chrX	1.4052	0.914704
ENSMUSG00000012429.9	Mplkip	chr13	-0.622298	4.62242
ENSMUSG00000006392.16	Med8	chr4	0.382841	20.0436
ENSMUSG00000045699.4	Gm21411	chr4	-0.594232	41.5674
ENSMUSG00000078868.3	Gm14412	chr2	-1.78485	3.30034
ENSMUSG00000022945.12	Chaf1b	chr16	0.346809	26.5576
ENSMUSG00000048707.9	Tprn	chr2	0.607437	7.98281
ENSMUSG00000071267.11	Zfp942	chr17	-0.870512	3.45944
ENSMUSG00000030264.14	Thumpd3	chr6	0.35775	18.3832
ENSMUSG00000001348.15	Acp5	chr9	0.539146	11.08
ENSMUSG00000075232.6	Amd1	chr10	0.303183	60.0599
ENSMUSG00000045237.5	1110012L19Rik	chrX	0.583412	17.2982
ENSMUSG00000020834.17	Dhrs13	chr11	0.590751	13.262
ENSMUSG00000042558.16	Adprhl2	chr4	0.547439	21.0009
ENSMUSG00000063382.6	Bcl9l	chr9	0.733788	5.18038
ENSMUSG00000032184.5	Lysmd2	chr9	1.0726	3.69304
ENSMUSG00000028626.5	Col9a2	chr4	0.928981	3.09756
ENSMUSG00000057134.6	Ado	chr10	0.400698	14.6515
ENSMUSG00000018861.8	Fdxr	chr11	0.768449	6.06933
ENSMUSG00000026730.12	Pter	chr2	0.796387	2.73873
ENSMUSG00000028277.13	Ube2j1	chr4	0.513525	8.29125
ENSMUSG00000060032.6	H2afj	chr6	0.492491	20.7221
ENSMUSG00000070284.10	Gmppb	chr9	0.530918	10.0992
ENSMUSG00000000149.10	Gna12	chr5	0.446772	19.9783
ENSMUSG00000031887.13	Tradd	chr8	0.837509	6.28747
ENSMUSG00000098134.1	Rnf113a2	chr12	0.680425	13.388
ENSMUSG00000021978.9	Extl3	chr14	0.44251	16.2952
ENSMUSG00000025086.13	Trub1	chr19	0.507177	7.97213
ENSMUSG00000016510.11	Mtif3	chr5	0.605066	3.63568
ENSMUSG00000021803.10	Cdhr1	chr14	0.570216	5.55887
ENSMUSG00000056952.13	Tatdn2	chr6	0.482604	24.2399
ENSMUSG00000001924.15	Uba1	chrX	-0.247433	170.316
ENSMUSG00000013921.15	Clip3	chr7	-0.810414	3.73174
ENSMUSG00000040043.17	Rbms2	chr10	0.396659	13.7069
ENSMUSG00000039183.6	Nubp2	chr17	0.383251	35.4147
ENSMUSG00000001240.13	Ramp2	chr11	1.02784	2.13128
ENSMUSG00000049950.6	Rpp38	chr2	0.625429	14.7785
ENSMUSG00000025219.13	Fgf8	chr19	-0.87946	8.41837
ENSMUSG00000029178.14	Klf3	chr5	0.715457	10.706
ENSMUSG00000075227.6	Znhit2	chr19	0.668589	14.2977
ENSMUSG00000071855.5	Ccdc112	chr18	0.687314	3.23738
ENSMUSG00000078941.9	Ak6	chr13	0.388835	17.6936
ENSMUSG00000028330.8	Ncbp1	chr4	-0.290526	54.3382
ENSMUSG00000116564.1	Riok2	chr17	0.369937	36.9234
ENSMUSG00000032320.7	Rcn2	chr9	0.411374	11.671
ENSMUSG00000039640.7	Mrpl12	chr11	0.439984	138.126
ENSMUSG00000023921.9	Mmut	chr17	0.551318	12.5367
ENSMUSG00000035455.12	Fignl1	chr11	0.292269	30.1323
ENSMUSG00000037846.18	Rtkn2	chr10	0.565787	4.73271
ENSMUSG00000040010.10	Slc7a5	chr8	0.290317	141.591
ENSMUSG00000052751.16	Repin1	chr6	0.789388	3.323
ENSMUSG00000037594.11	Clba1	chr12	0.902312	3.48454
ENSMUSG00000028289.12	Epha7	chr4	-0.88302	1.30895
ENSMUSG00000027313.3	Chac1	chr2	0.715432	6.8738
ENSMUSG00000035378.17	Shq1	chr6	0.411951	7.58758
ENSMUSG00000030956.15	Fam53b	chr7	0.533714	15.113
ENSMUSG00000028322.11	Exosc3	chr4	0.438055	45.126
ENSMUSG00000055991.15	Zkscan5	chr5	0.496303	9.91263
ENSMUSG00000053716.9	Dusp7	chr9	0.527531	9.21509
ENSMUSG00000022507.6	1810013L24Rik	chr16	0.493172	12.6163
ENSMUSG00000031835.16	Mbtps1	chr8	0.325149	36.4612
ENSMUSG00000090877.3	Hspa1b	chr17	0.679399	5.29035
ENSMUSG00000020453.17	Patz1	chr11	0.302063	27.1711
ENSMUSG00000030291.12	Med21	chr6	0.51707	7.92219
ENSMUSG00000031642.9	Sh3rf1	chr8	0.656444	4.43232
ENSMUSG00000002257.8	Def6	chr17	0.49041	20.6875
ENSMUSG00000025041.17	Nt5c2	chr19	0.447456	7.0395
ENSMUSG00000038332.13	Sesn1	chr10	0.524135	6.0975
ENSMUSG00000020781.14	Tsen54	chr11	0.605127	13.6334
ENSMUSG00000025436.12	Atp23	chr10	0.671817	4.5488
ENSMUSG00000043311.7	D17H6S53E	chr17	0.960783	2.82765
ENSMUSG00000023967.9	Mrps18a	chr17	0.414392	12.5417
ENSMUSG00000003955.8	Fam162a	chr16	-0.402852	57.174
ENSMUSG00000034412.13	Tbc1d10a	chr11	0.474324	14.6649
ENSMUSG00000030674.5	Qprt	chr7	0.811161	3.70038
ENSMUSG00000021248.9	Tmed10	chr12	0.306084	31.9629
ENSMUSG00000042419.8	Nfkbil1	chr17	0.736434	5.92914
ENSMUSG00000073755.4	5730409E04Rik	chr4	0.902352	2.19451
ENSMUSG00000024521.8	Pmaip1	chr18	-0.673864	15.3145
ENSMUSG00000084762.1	Platr3	chr2	-1.05427	12.0404
ENSMUSG00000079020.9	Slc45a4	chr15	0.42671	12.0725
ENSMUSG00000025499.18	Hras	chr7	0.449196	19.0675
ENSMUSG00000027864.9	Ptgfrn	chr3	0.524747	11.2362
ENSMUSG00000021065.16	Fut8	chr12	0.494499	4.01851
ENSMUSG00000038861.14	Pi4kb	chr3	0.444628	12.2047
ENSMUSG00000025464.15	Paox	chr7	0.638394	4.47713
ENSMUSG00000056458.16	Mok	chr12	0.644628	3.85801
ENSMUSG00000041734.15	Kirrel	chr3	0.864479	6.40454
ENSMUSG00000048458.8	Inka2	chr3	-0.910461	1.46224
ENSMUSG00000040888.10	Gfer	chr17	0.364874	32.2013
ENSMUSG00000029575.17	Mmab	chr5	-0.773412	2.78443
ENSMUSG00000032068.14	Plet1	chr9	1.30232	2.14115
ENSMUSG00000034442.11	Trmt5	chr12	0.519022	16.8199
ENSMUSG00000053838.14	Nudcd3	chr11	0.272173	24.5825
ENSMUSG00000028980.14	H6pd	chr4	0.447716	8.20349
ENSMUSG00000031458.8	Coprs	chr8	0.474614	19.7054
ENSMUSG00000047030.15	Spata2	chr2	0.515147	10.3933
ENSMUSG00000022602.14	Arc	chr15	0.891955	2.68778
ENSMUSG00000026796.16	Fam129b	chr2	0.407202	20.423
ENSMUSG00000039952.15	Dag1	chr9	0.41175	48.7159
ENSMUSG00000044927.6	H1fx	chr6	0.538273	28.3624
ENSMUSG00000024937.15	Ehbp1l1	chr19	0.896491	1.01905
ENSMUSG00000000125.5	Wnt3	chr11	-0.482107	8.90281
ENSMUSG00000020513.15	Tubd1	chr11	-0.860319	3.83254
ENSMUSG00000051343.11	Rab11fip5	chr6	0.973188	1.67124
ENSMUSG00000031931.4	Ankrd49	chr9	-0.684063	4.10568
ENSMUSG00000002524.17	Puf60	chr15	0.319079	40.6829
ENSMUSG00000026708.16	Cenpl	chr1	0.493677	4.87165
ENSMUSG00000001445.10	Mrpl10	chr11	0.31119	76.3596
ENSMUSG00000029545.13	Acads	chr5	0.403872	26.0159
ENSMUSG00000040102.10	Klhl42	chr6	0.683255	2.93966
ENSMUSG00000038876.12	Rnf146	chr10	0.508419	10.0495
ENSMUSG00000000308.14	Ckmt1	chr2	0.530122	8.06573
ENSMUSG00000039989.7	Cbx4	chr11	1.00444	1.0583
ENSMUSG00000005397.8	Nid1	chr13	0.542453	10.7878
ENSMUSG00000042275.9	Pelo	chr13	0.593237	11.1508
ENSMUSG00000024457.16	Trim26	chr17	0.658746	11.7141
ENSMUSG00000022040.8	Ephx2	chr14	-0.356348	42.6468
ENSMUSG00000028019.9	Pdgfc	chr3	0.543575	4.07091
ENSMUSG00000021400.8	Wrnip1	chr13	0.566171	9.8985
ENSMUSG00000057691.8	Zfp746	chr6	0.583491	3.35315
ENSMUSG00000053293.9	Pom121	chr5	0.419582	32.4393
ENSMUSG00000022841.15	Ap2m1	chr16	-0.306494	35.3356
ENSMUSG00000042814.8	Mcts2	chr2	0.547819	25.3706
ENSMUSG00000015839.6	Nfe2l2	chr2	0.444074	24.3686
ENSMUSG00000029401.8	Rilpl2	chr5	0.707142	2.99524
ENSMUSG00000028792.14	Ak2	chr4	0.243734	109.135
ENSMUSG00000022177.9	Haus4	chr14	0.420097	15.7743
ENSMUSG00000038459.10	Abhd17c	chr7	0.375404	18.1031
ENSMUSG00000041143.16	Tmco4	chr4	0.967176	2.12132
ENSMUSG00000018923.13	Med11	chr11	0.408938	37.1487
ENSMUSG00000022033.9	Pbk	chr14	0.424177	35.6176
ENSMUSG00000018932.9	Map2k3	chr11	0.407915	17.4341
ENSMUSG00000008734.9	Gprc5b	chr7	0.73637	2.23668
ENSMUSG00000057363.12	Uxs1	chr1	0.489468	7.08527
ENSMUSG00000027628.10	Aar2	chr2	0.511197	18.6377
ENSMUSG00000002190.13	Clgn	chr8	-1.10895	1.40324
ENSMUSG00000026473.16	Glul	chr1	0.287374	59.6383
ENSMUSG00000030602.13	Pak4	chr7	0.361176	27.8122
ENSMUSG00000015488.14	Cacfd1	chr2	-0.640467	3.82618
ENSMUSG00000028430.14	Nol6	chr4	0.339411	46.4621
ENSMUSG00000029599.13	Ddx54	chr5	0.295086	33.0578
ENSMUSG00000040325.16	Dcaf1	chr9	0.424736	23.0121
ENSMUSG00000025008.15	Tctn3	chr19	0.692252	4.00211
ENSMUSG00000050910.5	Cdr2l	chr11	0.731708	7.28236
ENSMUSG00000029405.16	G3bp2	chr5	0.257469	75.4526
ENSMUSG00000029600.10	Rita1	chr5	0.726046	6.08774
ENSMUSG00000097448.1	Platr22	chr1	-1.21462	2.46237
ENSMUSG00000035372.2	1810055G02Rik	chr19	0.488846	16.3053
ENSMUSG00000032412.8	Atp1b3	chr9	0.354048	58.6603
ENSMUSG00000034194.17	R3hcc1	chr14	0.374986	21.2413
ENSMUSG00000021408.15	Ripk1	chr13	0.663017	2.2915
ENSMUSG00000099881.1	2810013P06Rik	chr8	-1.2973	1.52828
ENSMUSG00000030204.10	Ddx47	chr6	0.316351	28.0559
ENSMUSG00000024896.9	Minpp1	chr19	0.393346	30.3292
ENSMUSG00000032077.5	Bud13	chr9	0.440469	9.88172
ENSMUSG00000009030.14	Pdcl	chr2	0.390667	20.6856
ENSMUSG00000028102.15	Pex11b	chr3	0.62873	4.36831
ENSMUSG00000030722.7	Nfatc2ip	chr7	0.545315	19.8054
ENSMUSG00000022412.14	Mief1	chr15	0.357524	12.3373
ENSMUSG00000022427.4	Tomm22	chr15	0.3461	104.57
ENSMUSG00000033917.15	Gde1	chr7	0.376042	25.232
ENSMUSG00000068184.7	Ndufaf2	chr13	0.473642	8.49338
ENSMUSG00000024927.8	Rela	chr19	0.491537	9.59794
ENSMUSG00000025728.16	Pigq	chr17	0.347317	12.8956
ENSMUSG00000025572.17	Tmc6	chr11	0.429684	9.16859
ENSMUSG00000050605.17	Zfp61	chr7	0.724924	2.25052
ENSMUSG00000042492.12	Tbc1d10b	chr7	0.302107	33.2271
ENSMUSG00000038563.14	Efl1	chr7	0.478978	8.18546
ENSMUSG00000020720.13	Psmd12	chr11	0.261142	112.504
ENSMUSG00000031563.8	Wwc2	chr8	0.723822	5.76104
ENSMUSG00000021209.12	Ppp4r4	chr12	-0.825252	2.86832
ENSMUSG00000021048.7	Mthfd1	chr12	-0.320389	84.3431
ENSMUSG00000001729.14	Akt1	chr12	0.349666	16.2858
ENSMUSG00000006731.10	B4galnt1	chr10	0.950477	1.70862
ENSMUSG00000026670.15	Uap1	chr1	0.374455	15.5781
ENSMUSG00000030315.15	Vgll4	chr6	0.486634	4.46044
ENSMUSG00000030469.10	Zfp719	chr7	-0.536899	4.55021
ENSMUSG00000024668.8	Sdhaf2	chr19	0.418111	6.00385
ENSMUSG00000021868.7	Ppif	chr14	0.343719	16.7537
ENSMUSG00000028850.2	Gpatch3	chr4	0.522293	9.46484
ENSMUSG00000025591.6	Tma16	chr8	0.474753	10.2866
ENSMUSG00000025026.15	Add3	chr19	0.438096	8.95021
ENSMUSG00000063229.15	Ldha	chr7	-0.43388	306.972
ENSMUSG00000070697.4	Utp3	chr5	0.380542	69.9032
ENSMUSG00000024151.13	Msh2	chr17	-0.265653	58.7335
ENSMUSG00000022787.10	Wdr53	chr16	0.542117	10.8849
ENSMUSG00000037904.14	Ankrd9	chr12	0.644648	3.87726
ENSMUSG00000029090.12	Adgra3	chr5	0.430245	11.9856
ENSMUSG00000029086.15	Prom1	chr5	-0.413125	8.82505
ENSMUSG00000022905.12	Kpna1	chr16	0.258293	19.8661
ENSMUSG00000056153.15	Socs6	chr18	0.468674	4.55348
ENSMUSG00000013736.16	Trnt1	chr6	0.363	25.1582
ENSMUSG00000066235.7	Pomgnt2	chr9	0.664774	4.22756
ENSMUSG00000026657.17	Frmd4a	chr2	0.670576	0.843696
ENSMUSG00000038539.15	Atf5	chr7	0.603836	16.2857
ENSMUSG00000060708.4	Bloc1s4	chr5	0.826762	10.3703
ENSMUSG00000055148.7	Klf2	chr8	0.517624	231.841
ENSMUSG00000020910.16	Adprm	chr11	0.493854	14.0402
ENSMUSG00000026245.16	Farsb	chr1	-0.323766	61.5714
ENSMUSG00000082082.1	Gm13230	chr4	-1.42392	2.40361
ENSMUSG00000024182.16	Axin1	chr17	0.455506	28.1181
ENSMUSG00000030031.14	Kbtbd8	chr6	0.419063	15.9534
ENSMUSG00000063511.11	Snrnp70	chr7	0.375039	43.1959
ENSMUSG00000020063.16	Sirt1	chr10	0.35783	27.4035
ENSMUSG00000032526.11	Ss18l2	chr9	0.64217	4.02265
ENSMUSG00000028413.13	B4galt1	chr4	0.434004	12.3079
ENSMUSG00000020476.14	Dbnl	chr11	-0.372162	50.1321
ENSMUSG00000070644.13	Etnk2	chr1	0.737597	2.72445
ENSMUSG00000027206.13	Cops2	chr2	0.26905	66.8611
ENSMUSG00000024436.16	Mrps18b	chr17	0.37819	30.7676
ENSMUSG00000020849.13	Ywhae	chr11	-0.223465	543.823
ENSMUSG00000027698.14	Nceh1	chr3	0.444521	5.70439
ENSMUSG00000037278.9	Tmem97	chr11	0.371764	102.626
ENSMUSG00000029655.17	N4bp2l2	chr5	0.410854	5.30496
ENSMUSG00000027822.16	Slc33a1	chr3	-0.705932	6.29416
ENSMUSG00000043091.9	Tuba1c	chr15	0.398458	72.2338
ENSMUSG00000057895.11	Zfp105	chr9	0.446864	19.166
ENSMUSG00000002808.7	Epdr1	chr13	0.800088	3.67694
ENSMUSG00000020611.14	Gna13	chr11	0.542101	24.6456
ENSMUSG00000037344.14	Slc12a9	chr5	0.540304	3.67967
ENSMUSG00000066037.14	Hnrnpr	chr4	0.437805	6.86415
ENSMUSG00000035235.13	Trim13	chr14	0.365324	49.2081
ENSMUSG00000092035.8	Peg10	chr6	-0.630891	89.7265
ENSMUSG00000042660.8	Wdr55	chr18	0.374373	36.5372
ENSMUSG00000027509.11	Rae1	chr2	0.302079	54.3576
ENSMUSG00000022440.9	C1qtnf6	chr15	0.656897	4.29798
ENSMUSG00000047466.10	8030462N17Rik	chr18	0.323046	16.4653
ENSMUSG00000027223.15	Mapk8ip1	chr2	0.439153	8.43739
ENSMUSG00000054455.5	Vapb	chr2	-0.369878	11.5229
ENSMUSG00000020592.14	Sdc1	chr12	0.349224	25.9765
ENSMUSG00000034216.12	Vps18	chr2	0.354614	10.2835
ENSMUSG00000029776.11	Hibadh	chr6	0.391502	5.55633
ENSMUSG00000051346.9	Spryd4	chr10	0.431838	18.7699
ENSMUSG00000030494.13	Rhpn2	chr7	0.487232	4.44962
ENSMUSG00000039395.8	Mreg	chr1	0.337291	40.2299
ENSMUSG00000026687.14	Aldh9a1	chr1	0.279952	67.9286
ENSMUSG00000068747.14	Sort1	chr3	-0.464671	6.53311
ENSMUSG00000032340.8	Neo1	chr9	0.558455	11.166
ENSMUSG00000086807.8	Platr21	chrX	-1.29163	0.728999
ENSMUSG00000034826.14	Nup54	chr5	0.306326	34.6339
ENSMUSG00000010914.10	Pdhx	chr2	0.352641	13.0765
ENSMUSG00000027860.15	Vangl1	chr3	0.477042	5.23365
ENSMUSG00000063524.13	Eno1	chr4	-0.374029	373.63
ENSMUSG00000020101.14	Vsir	chr10	0.985955	0.950922
ENSMUSG00000054693.14	Adam10	chr9	0.382227	15.134
ENSMUSG00000053684.8	BC048403	chr10	0.43406	9.42614
ENSMUSG00000058672.7	Tubb2a	chr13	0.603256	10.1219
ENSMUSG00000048920.8	Fkrp	chr7	0.460027	5.21637
ENSMUSG00000029472.13	Anapc5	chr5	-0.237475	52.9731
ENSMUSG00000003573.15	Homer3	chr8	-0.467379	11.9307
ENSMUSG00000031370.12	Zrsr2	chrX	0.364609	7.62513
ENSMUSG00000033998.9	Kcnk1	chr8	0.362987	24.7368
ENSMUSG00000059866.13	Tnip2	chr5	1.05995	1.628
ENSMUSG00000052748.14	Swt1	chr1	0.473787	2.57474
ENSMUSG00000032575.16	Manf	chr9	0.337794	45.5554
ENSMUSG00000036822.6	Topors	chr4	0.379982	45.4436
ENSMUSG00000033216.9	Eefsec	chr6	0.444447	20.9706
ENSMUSG00000035486.14	Plk5	chr10	-0.911702	2.36991
ENSMUSG00000038388.14	Mpp6	chr6	0.322393	20.665
ENSMUSG00000020832.14	Eral1	chr11	0.402416	18.9893
ENSMUSG00000033356.3	Pus7l	chr15	0.747651	2.63086
ENSMUSG00000022474.15	Pmm1	chr15	0.312746	106.879
ENSMUSG00000000555.8	Itga5	chr15	0.645279	4.86373
ENSMUSG00000056234.15	Ncoa4	chr14	0.37182	6.28257
ENSMUSG00000047832.9	Cdca4	chr12	0.317739	18.7773
ENSMUSG00000020536.12	Llgl1	chr11	0.305358	21.8078
ENSMUSG00000035399.12	Oser1	chr2	0.725787	6.69706
ENSMUSG00000036957.8	Lrfn3	chr7	0.711319	3.35629
ENSMUSG00000021102.4	Glrx5	chr12	0.461397	10.7855
ENSMUSG00000011958.17	Bnip2	chr9	-0.500811	13.2869
ENSMUSG00000022895.16	Ets2	chr16	0.571009	3.79477
ENSMUSG00000028581.17	Laptm5	chr4	0.559263	6.63355
ENSMUSG00000016262.14	Sertad4	chr1	-1.28148	0.901945
ENSMUSG00000024942.17	Capn1	chr19	0.398727	22.2854
ENSMUSG00000047821.16	Trim16	chr11	1.36902	0.519854
ENSMUSG00000002778.14	Kdelr1	chr7	0.286353	51.2504
ENSMUSG00000073436.11	Eme2	chr17	-1.93537	0.254315
ENSMUSG00000028699.9	Tspan1	chr4	1.0082	1.82
ENSMUSG00000020808.3	Pimreg	chr11	-0.438277	13.3548
ENSMUSG00000071658.5	Gng3	chr19	-0.566858	15.2336
ENSMUSG00000025545.10	Clybl	chr14	-0.634917	11.4252
ENSMUSG00000034324.16	Tmem132c	chr5	1.09223	0.683107
ENSMUSG00000026029.14	Casp8	chr1	1.14423	1.51703
ENSMUSG00000029034.9	Ints11	chr4	-0.31188	24.6927
ENSMUSG00000039354.16	Smarcal1	chr1	0.515074	6.78078
ENSMUSG00000020905.11	Usp43	chr11	0.656536	2.21424
ENSMUSG00000004748.5	Mtfp1	chr11	0.495731	16.2321
ENSMUSG00000028953.10	Abcf2	chr5	0.286943	104.665
ENSMUSG00000020400.17	Tnip1	chr11	0.518204	15.3257
ENSMUSG00000026356.15	Dars	chr1	-0.287181	57.4898
ENSMUSG00000026399.12	Cd55	chr1	0.666852	4.42473
ENSMUSG00000003752.9	Itpkc	chr7	0.592517	3.28019
ENSMUSG00000024191.15	Bnip1	chr17	0.456683	4.54357
ENSMUSG00000061759.15	Armt1	chr10	0.380094	7.44801
ENSMUSG00000042572.12	Ube2q1	chr3	0.340832	20.5132
ENSMUSG00000041548.4	Hspb8	chr5	0.426882	28.3483
ENSMUSG00000073838.10	Tufm	chr7	0.327641	93.6474
ENSMUSG00000022286.16	Grhl2	chr15	-0.560957	3.35367
ENSMUSG00000031520.6	Vegfc	chr8	0.652357	5.23673
ENSMUSG00000059183.12	Mtfmt	chr9	0.529204	6.20416
ENSMUSG00000035274.13	Tpbg	chr9	0.557784	5.12141
ENSMUSG00000026255.15	Efhd1	chr1	0.931026	2.79625
ENSMUSG00000035759.4	Bbs10	chr10	-1.18534	1.21738
ENSMUSG00000027455.16	Nsfl1c	chr2	0.306161	37.2897
ENSMUSG00000021501.4	Caml	chr13	0.520948	11.3374
ENSMUSG00000072568.4	Lratd2	chr15	0.639604	3.59382
ENSMUSG00000022313.10	Utp23	chr15	0.519818	8.82943
ENSMUSG00000030659.14	Nucb2	chr7	0.728382	3.72053
ENSMUSG00000040532.14	Abhd11	chr5	0.41344	14.462
ENSMUSG00000044042.19	Fmn1	chr2	0.914666	0.35285
ENSMUSG00000015932.8	Dstn	chr2	-0.314349	215.385
ENSMUSG00000001436.15	Slc19a1	chr10	0.50769	5.57127
ENSMUSG00000047473.14	Zfp30	chr7	0.886214	0.900132
ENSMUSG00000023156.4	Rpp14	chr14	0.421097	22.3591
ENSMUSG00000066877.11	Nck2	chr1	0.532762	5.27561
ENSMUSG00000029860.16	Zyx	chr6	-0.379777	7.01415
ENSMUSG00000008373.16	Prpf31	chr7	0.277919	31.4796
ENSMUSG00000030513.14	Pcsk6	chr7	0.508157	12.0005
ENSMUSG00000031024.13	St5	chr7	0.462562	5.4958
ENSMUSG00000064181.6	Rab3ip	chr10	0.369716	16.3872
ENSMUSG00000026274.11	Pask	chr1	0.596482	5.09326
ENSMUSG00000028035.13	Dnajb4	chr3	0.898718	0.707411
ENSMUSG00000050721.9	Plekho2	chr9	0.554036	2.78542
ENSMUSG00000041124.11	Msantd4	chr9	0.403461	15.2915
ENSMUSG00000032127.9	Vps11	chr9	0.398242	11.5747
ENSMUSG00000022607.18	Ptk2	chr15	0.445988	8.3067
ENSMUSG00000037622.14	Wdtc1	chr4	0.263239	25.5588
ENSMUSG00000029518.15	Rab35	chr5	0.307428	40.4163
ENSMUSG00000027248.13	Pdia3	chr2	0.275871	220.301
ENSMUSG00000028847.8	Trappc3	chr4	0.481876	23.7103
ENSMUSG00000004788.11	Eif2b2	chr12	0.454832	45.8132
ENSMUSG00000031901.12	Dus2	chr8	0.549183	8.86148
ENSMUSG00000030643.14	Rab30	chr7	0.92259	0.545405
ENSMUSG00000015745.9	Plekho1	chr3	0.941951	2.21127
ENSMUSG00000017390.15	Aldoc	chr11	0.59415	4.15586
ENSMUSG00000015711.8	Prune1	chr3	0.369897	17.7172
ENSMUSG00000030965.19	Abraxas2	chr7	0.387446	4.65022
ENSMUSG00000031843.2	Mphosph6	chr8	0.338859	42.4983
ENSMUSG00000034758.12	Tle6	chr10	0.806818	2.06489
ENSMUSG00000033955.13	Tnks1bp1	chr2	0.611928	8.11674
ENSMUSG00000023915.5	Tnfrsf21	chr17	0.476985	9.98415
ENSMUSG00000025025.14	Mxi1	chr19	0.459341	3.41974
ENSMUSG00000025821.9	Zfp282	chr6	0.451917	3.92038
ENSMUSG00000018924.6	Alox15	chr11	-0.571133	5.72051
ENSMUSG00000046223.10	Plaur	chr7	0.840324	2.32466
ENSMUSG00000071632.10	2510002D24Rik	chr16	-1.0927	2.8802
ENSMUSG00000029156.11	Sgcb	chr5	-0.746531	1.89369
ENSMUSG00000060519.11	Tor3a	chr1	-0.540426	5.31578
ENSMUSG00000054604.7	Cggbp1	chr16	0.3244	47.6241
ENSMUSG00000055553.16	Kxd1	chr8	0.38595	20.0674
ENSMUSG00000072244.11	Trim6	chr7	0.47036	49.8568
ENSMUSG00000046841.5	Ckap4	chr10	0.409822	22.2554
ENSMUSG00000029032.12	Arhgef16	chr4	0.487036	4.03512
ENSMUSG00000028636.14	Ppcs	chr4	0.492847	11.9622
ENSMUSG00000019362.8	D8Ertd738e	chr8	0.30901	166.621
ENSMUSG00000021294.7	Kif26a	chr12	0.772396	1.94506
ENSMUSG00000061306.16	Slc38a10	chr11	0.526035	24.8477
ENSMUSG00000025209.5	Twnk	chr19	0.477328	17.5365
ENSMUSG00000032602.6	Slc25a20	chr9	0.402263	6.69058
ENSMUSG00000044734.16	Serpinb1a	chr13	1.61804	0.853169
ENSMUSG00000031146.6	Plp2	chrX	-0.265324	128.282
ENSMUSG00000066152.11	Slc31a2	chr4	-0.873191	3.34312
ENSMUSG00000002365.10	Snx9	chr17	0.482639	10.2016
ENSMUSG00000039069.19	Mtg2	chr2	0.53908	3.3331
ENSMUSG00000039450.11	Dcxr	chr11	-0.71781	15.5201
ENSMUSG00000048371.8	Pdp2	chr8	0.468065	9.54857
ENSMUSG00000027296.7	Itpka	chr2	0.770366	3.6693
ENSMUSG00000049339.16	Retreg2	chr1	0.471683	13.7891
ENSMUSG00000017499.15	Cdc6	chr11	0.285298	23.5281
ENSMUSG00000039221.10	Rpl22l1	chr3	-0.462173	48.0706
ENSMUSG00000062012.14	Zfp13	chr17	0.430717	9.50801
ENSMUSG00000016257.15	Prelid3b	chr2	0.283814	58.7796
ENSMUSG00000022120.4	Rnf219	chr14	0.473971	5.792
ENSMUSG00000029718.14	Pcolce	chr5	0.76569	1.96365
ENSMUSG00000048175.13	Asb8	chr15	0.426627	11.0604
ENSMUSG00000031808.7	Slc27a1	chr8	0.568092	3.33533
ENSMUSG00000070520.4	Nsmce3	chr7	0.449694	4.9222
ENSMUSG00000020876.14	Snx11	chr11	-0.613708	5.04262
ENSMUSG00000004865.16	Srpk1	chr17	0.543276	11.6291
ENSMUSG00000027706.8	Sec62	chr3	0.390231	27.983
ENSMUSG00000024349.10	Tmem173	chr18	1.21168	1.14648
ENSMUSG00000051367.8	Six1	chr12	0.594738	5.33864
ENSMUSG00000029569.9	Tmem168	chr6	0.370797	10.2885
ENSMUSG00000038712.16	Mindy1	chr3	0.43368	6.58861
ENSMUSG00000001128.7	Cfp	chrX	0.980123	2.81914
ENSMUSG00000071547.4	Nt5dc2	chr14	-0.346735	50.738
ENSMUSG00000034714.9	Ttyh2	chr11	0.508169	5.19907
ENSMUSG00000039770.6	Ypel5	chr17	0.576435	3.76958
ENSMUSG00000046380.3	Jrk	chr15	-0.606996	2.44689
ENSMUSG00000053333.15	Dis3l2	chr1	0.368947	4.57288
ENSMUSG00000037722.8	Gnpnat1	chr14	0.331145	11.52
ENSMUSG00000032641.18	Gpr19	chr6	0.498753	8.12263
ENSMUSG00000030727.12	Rabep2	chr7	0.545815	4.12666
ENSMUSG00000073775.4	Kti12	chr4	0.51388	29.5869
ENSMUSG00000069539.11	Scyl2	chr10	0.383151	8.06415
ENSMUSG00000062908.12	Acadm	chr3	0.287369	22.808
ENSMUSG00000066900.11	Suds3	chr5	0.28499	9.84688
ENSMUSG00000042647.13	Acad12	chr5	-0.853308	0.90619
ENSMUSG00000030062.7	Rpn1	chr6	0.227189	85.5182
ENSMUSG00000038855.10	Itpkb	chr1	0.563672	1.91544
ENSMUSG00000043372.12	Hexim2	chr11	0.856661	2.27082
ENSMUSG00000053134.13	Supt7l	chr5	0.401738	4.89732
ENSMUSG00000030539.13	Sema4b	chr7	0.469479	13.3541
ENSMUSG00000042148.8	Cox10	chr11	0.336563	18.5836
ENSMUSG00000018239.9	Zcchc10	chr11	0.5144	32.8592
ENSMUSG00000037656.9	Slc20a2	chr8	0.340189	26.0492
ENSMUSG00000028041.17	Adam15	chr3	0.512802	3.98395
ENSMUSG00000039748.11	Exo1	chr1	0.449808	14.6587
ENSMUSG00000042377.8	Fam83g	chr11	0.492841	3.09965
ENSMUSG00000023906.3	Cldn6	chr17	-0.380841	49.8249
ENSMUSG00000049916.12	2610318N02Rik	chr16	0.414307	11.8573
ENSMUSG00000009376.15	Met	chr6	0.594465	1.80464
ENSMUSG00000115338.2	Pnp	chr14	0.504315	14.5333
ENSMUSG00000049119.14	Fam110b	chr4	0.66414	1.30417
ENSMUSG00000050212.4	Eva1b	chr4	0.623787	6.47771
ENSMUSG00000073139.9	Tmem185a	chrX	0.416481	12.9755
ENSMUSG00000037390.12	Muc3	chr5	1.23275	1.45961
ENSMUSG00000056413.16	Adap1	chr5	0.685133	3.0035
ENSMUSG00000052423.14	B4galt3	chr1	0.350352	10.263
ENSMUSG00000063785.12	Utp14a	chrX	0.484685	33.9798
ENSMUSG00000032462.14	Pik3cb	chr9	0.442848	7.10671
ENSMUSG00000029869.7	Ephb6	chr6	0.643375	2.54412
ENSMUSG00000004054.9	Map3k11	chr19	0.372288	10.7667
ENSMUSG00000015337.5	Endog	chr2	0.648982	13.9827
ENSMUSG00000002006.12	Pdzd4	chrX	0.369346	20.1054
ENSMUSG00000033352.11	Map2k4	chr11	0.265947	31.1487
ENSMUSG00000036639.12	Nudt1	chr5	0.565552	32.7884
ENSMUSG00000068154.5	Insm1	chr2	-1.60491	0.633419
ENSMUSG00000029994.17	Anxa4	chr6	0.459057	5.2664
ENSMUSG00000060477.14	Irak2	chr6	0.702531	2.94854
ENSMUSG00000029501.14	Ankle2	chr5	0.540989	15.4864
ENSMUSG00000027306.15	Nusap1	chr2	-0.419271	23.459
ENSMUSG00000018593.13	Sparc	chr11	0.360621	52.2538
ENSMUSG00000058454.15	Dhcr7	chr7	0.362394	24.0625
ENSMUSG00000002660.8	Clpp	chr17	0.384768	69.6901
ENSMUSG00000020696.18	Rffl	chr11	0.539231	5.18432
ENSMUSG00000024414.13	Mrpl27	chr11	0.38048	37.4921
ENSMUSG00000038383.16	Pigu	chr2	0.359286	4.05772
ENSMUSG00000016256.10	Ctsz	chr2	0.382021	40.1366
ENSMUSG00000030400.17	Ercc2	chr7	0.396183	14.5731
ENSMUSG00000063605.5	Ccdc102a	chr8	0.675003	5.43647
ENSMUSG00000026824.11	Kcnj3	chr2	-0.947245	0.839958
ENSMUSG00000006050.12	Sra1	chr18	0.36549	22.7235
ENSMUSG00000022247.12	Brix1	chr15	0.241562	72.4654
ENSMUSG00000037295.7	Ldlrap1	chr4	0.525265	3.12284
ENSMUSG00000001300.16	Efnb2	chr8	-0.604974	6.74071
ENSMUSG00000041769.13	Ppp2r2d	chr7	0.296502	21.2206
ENSMUSG00000040502.5	March9	chr10	0.531901	7.61946
ENSMUSG00000074217.8	2210011C24Rik	chr8	1.32206	1.76072
ENSMUSG00000040740.7	Slc25a34	chr4	1.59586	0.596451
ENSMUSG00000115993.1	Zfp42-ps1	chr15	0.566579	30.3967
ENSMUSG00000021576.6	Pdcd6	chr13	0.356532	29.4463
ENSMUSG00000030423.7	Pop4	chr7	0.306858	23.0521
ENSMUSG00000055681.14	Cope	chr8	-0.325523	23.164
ENSMUSG00000112980.1	D430020J02Rik	chr12	-0.876142	1.88291
ENSMUSG00000074170.5	Plekhf1	chr7	0.74566	2.37774
ENSMUSG00000052459.13	Atp6v1a	chr16	-0.252862	36.818
ENSMUSG00000008348.9	Ubc	chr5	0.305425	49.897
ENSMUSG00000030034.11	Ino80b	chr6	0.489228	12.0035
ENSMUSG00000048402.14	Gli2	chr1	0.632547	6.34917
ENSMUSG00000020526.12	Znhit3	chr11	0.479666	19.1999
ENSMUSG00000037661.14	Gpr160	chr3	0.756545	1.98503
ENSMUSG00000020788.15	Atp2a3	chr11	0.701555	3.0241
ENSMUSG00000025156.17	Gps1	chr11	0.229638	63.1242
ENSMUSG00000035901.14	Dennd5a	chr7	0.368423	8.56649
ENSMUSG00000000753.15	Serpinf1	chr11	0.907641	1.97498
ENSMUSG00000018362.14	Kpna2	chr11	-0.19654	140.721
ENSMUSG00000025161.16	Slc16a3	chr11	-0.490199	13.3136
ENSMUSG00000038544.14	Inip	chr4	-0.409026	6.98283
ENSMUSG00000020477.10	Mrps24	chr11	0.42944	31.3428
ENSMUSG00000030774.13	Pak1	chr7	-0.331482	25.5932
ENSMUSG00000043673.11	Kcns3	chr12	0.649355	4.05376
ENSMUSG00000022151.16	Ttc33	chr15	0.3955	14.7295
ENSMUSG00000021469.9	Msx2	chr13	0.762169	2.29593
ENSMUSG00000005981.11	Trap1	chr16	0.20928	88.3191
ENSMUSG00000027463.14	Slc52a3	chr2	1.06403	1.31075
ENSMUSG00000003444.8	Med29	chr7	0.500709	15.5194
ENSMUSG00000034336.3	Ina	chr19	0.378155	15.8091
ENSMUSG00000048922.18	Cdca2	chr14	0.423159	19.1882
ENSMUSG00000073197.9	5730507C01Rik	chr12	0.524164	7.58432
ENSMUSG00000046168.9	Kcnrg	chr14	1.74738	0.766456
ENSMUSG00000021285.15	Ppp1r13b	chr12	0.66424	2.67595
ENSMUSG00000028345.15	Tex10	chr4	0.261766	42.4751
ENSMUSG00000046034.8	Otulin	chr15	0.397196	17.1078
ENSMUSG00000042380.8	Smim12	chr4	0.434124	28.9912
ENSMUSG00000026078.10	Pdcl3	chr1	0.3173	13.7811
ENSMUSG00000036208.13	Nepro	chr16	0.364201	11.5243
ENSMUSG00000027333.18	Smox	chr2	0.64397	2.9577
ENSMUSG00000018733.10	Pex12	chr11	0.420125	7.41432
ENSMUSG00000024645.5	Timm21	chr18	0.43607	7.19608
ENSMUSG00000031916.17	Cog8	chr8	0.314384	14.6103
ENSMUSG00000028782.14	Adgrb2	chr4	0.642081	1.9024
ENSMUSG00000029028.14	Lrrc47	chr4	0.374552	35.2964
ENSMUSG00000022099.17	Dmtn	chr14	0.511636	6.63743
ENSMUSG00000024841.8	Eif1ad	chr19	0.273936	37.1719
ENSMUSG00000028970.9	Abcb1b	chr5	-0.50451	4.58801
ENSMUSG00000024325.8	Ring1	chr17	0.578982	3.25855
ENSMUSG00000027523.20	Gnas	chr2	0.255447	22.3734
ENSMUSG00000035198.9	Tubg1	chr11	0.293807	43.8819
ENSMUSG00000031987.6	Egln1	chr8	0.380544	10.0691
ENSMUSG00000064068.14	Mtx1	chr3	0.356778	23.7141
ENSMUSG00000020925.16	Ccdc43	chr11	0.370753	28.252
ENSMUSG00000031910.14	Has3	chr8	-0.576384	2.09402
ENSMUSG00000049866.12	Arl4c	chr1	-0.515017	7.00187
ENSMUSG00000033083.16	Tbc1d4	chr14	0.608392	2.28657
ENSMUSG00000031488.14	Rab11fip1	chr8	0.587074	4.50088
ENSMUSG00000026270.11	Capn10	chr1	0.361258	8.23197
ENSMUSG00000001403.13	Ube2c	chr2	-0.214678	84.067
ENSMUSG00000016541.10	Atxn10	chr15	-0.26634	170.037
ENSMUSG00000025557.10	Slc15a1	chr14	0.912664	0.937124
ENSMUSG00000021179.8	Nrde2	chr12	0.389484	9.51298
ENSMUSG00000022265.7	Ank	chr15	0.550169	4.90015
ENSMUSG00000037936.15	Scarb1	chr5	0.34958	8.78409
ENSMUSG00000035498.10	Cdcp1	chr9	0.609549	2.41699
ENSMUSG00000036568.7	Bicral	chr17	0.528576	8.21991
ENSMUSG00000037740.8	Mrps26	chr2	0.405702	8.76128
ENSMUSG00000021532.11	Fastkd3	chr13	0.408448	7.58071
ENSMUSG00000025103.8	Btbd1	chr7	0.355166	15.9516
ENSMUSG00000022305.13	Lrp12	chr15	0.57021	3.10489
ENSMUSG00000011254.16	Thg1l	chr11	0.314864	20.9106
ENSMUSG00000031103.12	Elf4	chrX	0.784928	2.08198
ENSMUSG00000042363.14	Lgalsl	chr11	0.359416	15.3796
ENSMUSG00000039753.16	Fbxl5	chr5	0.370869	8.42945
ENSMUSG00000052144.8	Ppp4r2	chr6	0.409722	22.7854
ENSMUSG00000036273.15	Lrrk2	chr15	-0.638852	0.887314
ENSMUSG00000037251.5	Pomk	chr8	0.37519	8.72896
ENSMUSG00000042447.13	Mios	chr6	0.456784	4.30056
ENSMUSG00000049775.16	Tmsb4x	chrX	-0.409325	40.5806
ENSMUSG00000045312.12	Lhfpl2	chr13	0.415703	3.20233
ENSMUSG00000030512.13	Snrpa1	chr7	0.334895	26.4365
ENSMUSG00000032788.15	Pdxk	chr10	0.379588	7.61898
ENSMUSG00000078532.9	Nkain1	chr4	0.439015	16.5461
ENSMUSG00000044894.14	Uqcrq	chr11	0.373991	62.3786
ENSMUSG00000038534.18	Osbpl7	chr11	0.538459	3.55094
ENSMUSG00000008976.16	Gabpa	chr16	0.457509	28.0236
ENSMUSG00000028619.15	Tceanc2	chr4	0.444884	2.59951
ENSMUSG00000059263.9	Usp47	chr7	0.399528	9.57041
ENSMUSG00000001665.11	Gstt3	chr10	0.651485	2.47246
ENSMUSG00000032932.15	Hspa13	chr16	0.336674	7.33568
ENSMUSG00000005846.12	Rsl1d1	chr16	0.2531	175.77
ENSMUSG00000021103.12	Mnat1	chr12	-0.378626	10.6671
ENSMUSG00000071235.12	Vrtn	chr12	-0.445978	10.3072
ENSMUSG00000031652.11	N4bp1	chr8	0.469583	15.6648
ENSMUSG00000051518.8	Rps19bp1	chr15	0.353655	32.3297
ENSMUSG00000030793.4	Pycard	chr7	0.561478	6.33585
ENSMUSG00000027298.17	Tyro3	chr2	0.329821	8.34292
ENSMUSG00000028992.13	Nmnat1	chr4	0.60294	4.16801
ENSMUSG00000052763.7	Zfp212	chr6	0.376842	10.2059
ENSMUSG00000018470.8	Kcnab3	chr11	0.907686	1.47893
ENSMUSG00000025314.16	Ptprj	chr2	0.878419	1.56122
ENSMUSG00000033819.16	Ppp1r16a	chr15	0.439718	7.13936
ENSMUSG00000022367.7	Has2	chr15	-0.874807	1.50823
ENSMUSG00000050382.14	Kif7	chr7	0.770148	4.20254
ENSMUSG00000001211.15	Agpat3	chr10	0.332158	6.35892
ENSMUSG00000028890.13	Mtf1	chr4	0.573986	2.74723
ENSMUSG00000018417.14	Myo1b	chr1	0.478374	7.49943
ENSMUSG00000048497.11	Mmgt2	chr11	0.694671	1.73122
ENSMUSG00000046671.18	Mtfr1l	chr4	0.321269	9.19187
ENSMUSG00000032834.11	Pwp2	chr10	0.281533	42.576
ENSMUSG00000032177.17	Pde4a	chr9	0.723035	1.68569
ENSMUSG00000031751.14	Amfr	chr8	0.350477	24.1141
ENSMUSG00000003527.9	Ess2	chr16	0.350646	9.14066
ENSMUSG00000031774.8	Fam192a	chr8	0.264772	26.6681
ENSMUSG00000000441.17	Raf1	chr6	0.276086	29.5205
ENSMUSG00000017861.11	Mybl2	chr2	0.343912	65.828
ENSMUSG00000062929.8	Cfl2	chr12	0.327476	20.6212
ENSMUSG00000022962.15	Gart	chr16	-0.225225	108.154
ENSMUSG00000023259.16	Slc26a6	chr9	0.846492	0.919846
ENSMUSG00000012296.16	Tjap1	chr17	0.416064	16.3276
ENSMUSG00000032745.18	Gpbp1	chr13	0.429676	33.1392
ENSMUSG00000022322.8	Shcbp1	chr8	0.258023	17.1258
ENSMUSG00000020519.5	Sap30l	chr11	0.60687	17.1946
ENSMUSG00000031584.16	Gsr	chr8	0.241335	122.049
ENSMUSG00000028967.10	Errfi1	chr4	0.445154	9.22279
ENSMUSG00000027671.14	Actl6a	chr3	-0.237486	51.312
ENSMUSG00000037795.14	N4bp2	chr5	0.816204	5.1592
ENSMUSG00000018572.10	Phf23	chr11	0.25487	43.8361
ENSMUSG00000014226.10	Cacybp	chr1	0.206482	167.221
ENSMUSG00000060261.15	Gtf2i	chr5	-0.397584	22.4815
ENSMUSG00000026718.17	Stam	chr2	0.400544	6.67399
ENSMUSG00000031578.5	Mak16	chr8	0.294016	128.582
ENSMUSG00000032469.12	Dbr1	chr9	0.321247	24.8519
ENSMUSG00000000861.15	Bcl11a	chr11	-0.671654	0.544705
ENSMUSG00000047040.9	Prr15l	chr11	0.827497	1.59829
ENSMUSG00000073910.10	Mob3b	chr4	0.48761	2.957
ENSMUSG00000038398.8	Upf3a	chr8	0.341476	11.5086
ENSMUSG00000034345.14	Gtf2h5	chr17	0.378853	12.3088
ENSMUSG00000024095.15	Hnrnpll	chr17	-0.318203	10.4636
ENSMUSG00000021681.8	Aggf1	chr13	0.458971	29.4005
ENSMUSG00000041926.15	Rnpep	chr1	0.30226	11.2902
ENSMUSG00000000384.15	Tbrg4	chr11	0.270375	46.6219
ENSMUSG00000004451.14	Ralb	chr1	0.38541	11.4722
ENSMUSG00000020598.16	Nrcam	chr12	-0.604823	2.77318
ENSMUSG00000042502.10	Cd2bp2	chr7	0.354218	33.5317
ENSMUSG00000033323.14	Ctdp1	chr18	0.438334	19.7287
ENSMUSG00000038932.13	Tcfl5	chr2	-0.56398	4.39541
ENSMUSG00000031950.7	Gabarapl2	chr8	0.328476	50.7697
ENSMUSG00000067722.4	BC003965	chr17	0.373224	10.7742
ENSMUSG00000047423.10	AI837181	chr19	0.451146	19.6848
ENSMUSG00000039201.9	Tbc1d25	chrX	0.385159	11.4503
ENSMUSG00000006931.15	P3h4	chr11	0.84068	2.05158
ENSMUSG00000026766.16	Mmadhc	chr2	0.349608	39.5501
ENSMUSG00000026975.10	Dph7	chr2	0.421608	11.398
ENSMUSG00000021710.11	Nln	chr13	0.393754	8.008
ENSMUSG00000024976.14	Shoc2	chr19	0.306007	15.2164
ENSMUSG00000022237.17	Ankrd33b	chr15	0.8848	0.600931
ENSMUSG00000028331.12	Trmo	chr4	0.467875	8.94621
ENSMUSG00000037730.13	Mynn	chr3	0.358321	7.05323
ENSMUSG00000033916.5	Chmp2a	chr7	0.359296	43.4225
ENSMUSG00000070583.1	Fv1	chr4	-1.41962	1.51411
ENSMUSG00000041199.3	Rpusd1	chr17	0.506812	9.06498
ENSMUSG00000017765.17	Slc12a4	chr8	0.39391	10.1493
ENSMUSG00000039713.17	Plekhg5	chr4	0.671325	5.95605
ENSMUSG00000035311.16	Gnptab	chr10	0.55877	12.6848
ENSMUSG00000032754.14	Slc8b1	chr5	0.369213	10.9441
ENSMUSG00000028333.10	Anp32b	chr4	0.270399	265.201
ENSMUSG00000055401.14	Fbxo6	chr4	0.711197	5.03774
ENSMUSG00000030967.15	Zranb1	chr7	0.358939	7.20099
ENSMUSG00000024619.8	Cdx1	chr18	0.514448	17.0081
ENSMUSG00000028807.2	Zbtb8a	chr4	0.380452	15.571
ENSMUSG00000072964.14	Bhlhb9	chrX	-0.413541	9.66999
ENSMUSG00000046312.4	Myorg	chr4	0.586023	3.00477
ENSMUSG00000030282.14	Cmas	chr6	-0.271053	22.4626
ENSMUSG00000020525.17	Ppm1d	chr11	0.378207	17.8159
ENSMUSG00000036442.8	Thap11	chr8	0.301475	37.3053
ENSMUSG00000030323.13	Ift122	chr6	-0.53729	2.01153
ENSMUSG00000040857.15	Erf	chr7	0.354262	29.6892
ENSMUSG00000078578.9	Ube2d3	chr3	-0.186837	16.8328
ENSMUSG00000049686.14	Orai1	chr5	0.621198	4.09847
ENSMUSG00000024127.15	Prepl	chr17	0.296272	10.0215
ENSMUSG00000030560.17	Ctsc	chr7	0.415854	3.81395
ENSMUSG00000022751.9	Nit2	chr16	-0.349223	25.8381
ENSMUSG00000042745.9	Id1	chr2	0.736422	6.09959
ENSMUSG00000037326.10	Capn15	chr17	0.5395	6.20348
ENSMUSG00000014846.12	Tppp3	chr8	0.78093	2.91527
ENSMUSG00000062519.13	Zfp398	chr6	0.743556	0.855452
ENSMUSG00000028766.10	Alpl	chr4	0.231949	92.0732
ENSMUSG00000021928.9	Ebpl	chr14	0.414105	1.7354
ENSMUSG00000020114.12	Cand1	chr10	0.24	39.4118
ENSMUSG00000054115.11	Skp2	chr15	0.254045	14.1571
ENSMUSG00000048039.8	Isg20l2	chr3	0.388839	48.605
ENSMUSG00000051855.15	Mest	chr6	-0.224664	51.2184
ENSMUSG00000029804.17	Herc3	chr6	-0.602809	1.9012
ENSMUSG00000028920.9	Fbxo42	chr4	0.316198	19.37
ENSMUSG00000024870.6	Rab1b	chr19	-0.261831	53.2929
ENSMUSG00000027495.4	Fam210b	chr2	0.502426	3.70409
ENSMUSG00000021752.13	Kctd6	chr14	0.408563	9.95264
ENSMUSG00000034403.16	Pja1	chrX	0.341694	19.0527
ENSMUSG00000025626.16	Phf6	chrX	-0.305032	10.0347
ENSMUSG00000035245.12	Eogt	chr6	0.446043	6.76053
ENSMUSG00000032288.9	Imp3	chr9	0.401084	52.8184
ENSMUSG00000025078.9	Nhlrc2	chr19	0.396451	5.20257
ENSMUSG00000005370.4	Msh6	chr17	0.305606	162.953
ENSMUSG00000031527.7	Eri1	chr8	0.337526	15.7981
ENSMUSG00000032802.8	Srxn1	chr2	0.351321	14.148
ENSMUSG00000020828.13	Pld2	chr11	0.589053	1.86541
ENSMUSG00000034173.13	Zbed5	chr5	0.580858	2.12698
ENSMUSG00000000811.13	Txnrd3	chr6	0.53518	4.92831
ENSMUSG00000025616.14	Usp16	chr16	0.486932	6.06085
ENSMUSG00000041781.9	Cpsf2	chr12	0.314947	31.4916
ENSMUSG00000038502.17	Ptov1	chr7	-0.254564	25.2453
ENSMUSG00000002324.8	Rec8	chr14	-0.490519	7.0715
ENSMUSG00000020897.12	Aurkb	chr11	0.239974	39.8023
ENSMUSG00000050079.10	Rspry1	chr8	0.344126	3.90521
ENSMUSG00000020349.4	Ppp2ca	chr11	0.176428	66.8829
ENSMUSG00000025171.2	Ubtd1	chr19	0.685536	5.14032
ENSMUSG00000028772.19	Zcchc17	chr4	0.356169	8.82245
ENSMUSG00000048277.15	Syngr2	chr11	0.302113	49.0775
ENSMUSG00000051256.10	Jagn1	chr6	0.321338	18.6274
ENSMUSG00000049285.4	Mblac1	chr5	1.07049	2.27606
ENSMUSG00000109274.1	Gm45133	chr7	-2.61039	0.29106
ENSMUSG00000029392.12	Rilpl1	chr5	0.510703	5.98472
ENSMUSG00000028608.15	Czib	chr4	0.389447	5.69294
ENSMUSG00000056917.13	Sipa1	chr19	0.559656	2.80778
ENSMUSG00000029528.19	Pxn	chr5	0.407485	4.49801
ENSMUSG00000056214.9	Pard6g	chr18	0.449874	6.79616
ENSMUSG00000025218.6	Poll	chr19	0.470662	9.11876
ENSMUSG00000036002.12	Fam214b	chr4	0.62965	2.5917
ENSMUSG00000022051.15	Bnip3l	chr14	-0.273057	22.3573
ENSMUSG00000022639.14	Dubr	chr16	-1.74913	0.294751
ENSMUSG00000042207.17	Kdm5b	chr1	0.401729	19.7152
ENSMUSG00000044475.14	Ascc1	chr10	-0.382607	18.703
ENSMUSG00000034330.10	Plcg2	chr8	0.323073	21.0823
ENSMUSG00000081766.3	2210409E12Rik	chr11	1.85952	3.30507
ENSMUSG00000021007.14	Spata7	chr12	0.536484	1.63287
ENSMUSG00000022019.16	Tdrd3	chr14	0.4175	3.80216
ENSMUSG00000035620.15	Ric8b	chr10	0.476108	6.49191
ENSMUSG00000037089.11	Slc35b2	chr17	0.497569	12.2368
ENSMUSG00000079334.8	Naa80	chr9	0.744096	2.68398
ENSMUSG00000017707.9	Serinc3	chr2	0.22852	32.2585
ENSMUSG00000039199.6	Zdhhc1	chr8	1.03718	0.683994
ENSMUSG00000047539.9	Fbxo28	chr1	0.301939	10.9407
ENSMUSG00000032598.8	Nckipsd	chr9	0.462152	3.8085
ENSMUSG00000067194.6	Eif1ax	chrX	-0.248294	44.5252
ENSMUSG00000043929.16	Klhl15	chrX	0.60994	0.87248
ENSMUSG00000043391.10	2510009E07Rik	chr16	0.752265	2.565
ENSMUSG00000010660.3	Plcd1	chr9	0.743927	2.04257
ENSMUSG00000036432.8	Siah2	chr3	0.626122	2.70855
ENSMUSG00000028261.13	Ndufaf4	chr4	0.350793	13.203
ENSMUSG00000039804.15	Ncoa5	chr2	0.299658	18.7949
ENSMUSG00000005621.11	Zfp592	chr7	0.52624	5.45147
ENSMUSG00000000253.13	Gmpr	chr13	0.590138	4.54326
ENSMUSG00000048222.3	Mfap1b	chr2	0.453168	5.22266
ENSMUSG00000046079.16	Lrrc8d	chr5	0.467223	5.65712
ENSMUSG00000096971.2	4930556M19Rik	chr15	-1.60414	0.189099
ENSMUSG00000013787.15	Ehmt2	chr17	0.351758	30.4013
ENSMUSG00000022043.19	Trim35	chr14	0.270809	21.457
ENSMUSG00000030269.14	Mtmr14	chr6	-0.26367	22.8934
ENSMUSG00000036459.15	Wtip	chr7	0.441695	9.55658
ENSMUSG00000059246.4	Foxb1	chr9	-0.907152	2.11328
ENSMUSG00000038007.14	Acer2	chr4	0.310166	7.66083
ENSMUSG00000020929.14	Eftud2	chr11	0.186085	63.0452
ENSMUSG00000034118.15	Tpst1	chr5	0.278561	24.7707
ENSMUSG00000025066.10	Sfr1	chr19	0.234795	126.513
ENSMUSG00000035228.15	Ccdc106	chr7	0.944443	1.22946
ENSMUSG00000078773.11	Rad54b	chr4	0.652654	5.59967
ENSMUSG00000116995.1	Gm21926	chr17	-0.694923	5.02262
ENSMUSG00000058569.8	Tmed9	chr13	0.225797	36.1327
ENSMUSG00000027133.3	Nop10	chr2	0.404017	93.4988
ENSMUSG00000051234.6	Rnf7	chr9	0.278063	77.785
ENSMUSG00000063646.18	Jakmip1	chr5	1.19036	0.361699
ENSMUSG00000053411.16	Cbx7	chr15	-0.47764	15.3636
ENSMUSG00000039477.16	Tnrc18	chr5	0.67993	5.58953
ENSMUSG00000021215.15	Net1	chr13	0.34228	15.7797
ENSMUSG00000022105.6	Rb1	chr14	-0.64549	3.08397
ENSMUSG00000021846.9	Peli2	chr14	0.497079	1.64413
ENSMUSG00000008384.8	Sertad1	chr7	0.513753	15.9197
ENSMUSG00000020020.8	Usp44	chr10	-0.472581	4.17268
ENSMUSG00000053110.13	Yap1	chr9	0.256286	21.1384
ENSMUSG00000067924.4	Rtl8b	chrX	-0.501916	14.2074
ENSMUSG00000063047.9	Zfp780b	chr7	-0.488227	1.54805
ENSMUSG00000029581.14	Fscn1	chr5	0.189426	244.351
ENSMUSG00000030888.14	Rrp8	chr7	0.290594	19.8754
ENSMUSG00000039929.14	Urb1	chr16	0.456168	17.152
ENSMUSG00000004446.12	Bid	chr6	0.317075	12.4107
ENSMUSG00000096883.2	Shisa8	chr15	0.940025	1.68179
ENSMUSG00000041782.14	Lad1	chr1	0.494369	4.43344
ENSMUSG00000001910.5	Nacc1	chr8	0.330618	113.444
ENSMUSG00000020775.13	Mrpl38	chr11	0.254609	39.1077
ENSMUSG00000031984.8	2810004N23Rik	chr8	0.295033	29.1216
ENSMUSG00000007041.9	Clic1	chr17	0.310567	34.725
ENSMUSG00000027274.16	Mkks	chr2	0.521518	5.03449
ENSMUSG00000026511.7	Srp9	chr1	0.323262	10.3672
ENSMUSG00000057342.15	Sphk2	chr7	0.351611	11.3276
ENSMUSG00000006715.11	Gmnn	chr13	0.233699	61.7039
ENSMUSG00000050288.6	Fzd2	chr11	0.362273	10.0601
ENSMUSG00000078872.9	Gm14401	chr2	-0.934659	4.94361
ENSMUSG00000032251.12	Irak1bp1	chr9	0.65599	4.23732
ENSMUSG00000074171.2	Gm6658	chr8	-1.7786	0.67119
ENSMUSG00000028601.18	Echdc2	chr4	0.355333	25.4394
ENSMUSG00000019590.16	Cyb561	chr11	0.488281	4.07724
ENSMUSG00000070953.13	Rabepk	chr2	0.439274	6.05979
ENSMUSG00000036513.15	Commd2	chr3	0.414365	12.7409
ENSMUSG00000027712.13	Anxa5	chr3	-0.620481	6.22863
ENSMUSG00000042063.11	Zfp386	chr12	-0.808688	2.01132
ENSMUSG00000054648.8	Zfp869	chr8	0.279537	9.25162
ENSMUSG00000060548.13	Tnfrsf19	chr14	-0.343254	10.3507
ENSMUSG00000025403.5	Shmt2	chr10	0.250629	74.4984
ENSMUSG00000031651.5	Triml1	chr8	0.527358	8.06285
ENSMUSG00000050332.7	Amer1	chrX	-0.970816	2.06376
ENSMUSG00000030522.14	Mtmr10	chr7	0.560828	1.87698
ENSMUSG00000020171.8	Yeats4	chr10	0.261239	72.883
ENSMUSG00000037022.3	Mmaa	chr8	0.780198	1.03804
ENSMUSG00000045248.6	Med26	chr8	0.369309	20.3963
ENSMUSG00000028266.17	Lmo4	chr3	-0.386007	7.7523
ENSMUSG00000005483.10	Dnajb1	chr8	0.274236	42.535
ENSMUSG00000034152.6	Exoc3	chr13	0.293044	10.2344
ENSMUSG00000025226.11	Fbxl15	chr19	0.820289	4.40027
ENSMUSG00000044338.9	Aplnr	chr2	-0.811608	1.63273
ENSMUSG00000073758.10	Sh3d21	chr4	0.936106	1.54489
ENSMUSG00000031556.6	Tm2d2	chr8	0.446539	25.1697
ENSMUSG00000026288.14	Inpp5d	chr1	0.500816	8.13519
ENSMUSG00000040616.3	Tmem51	chr4	0.442069	9.82552
ENSMUSG00000060733.13	Ipmk	chr10	0.323362	19.9191
ENSMUSG00000031960.14	Aars	chr8	0.197663	64.2611
ENSMUSG00000034640.9	Tiparp	chr3	0.318502	18.164
ENSMUSG00000000409.14	Lck	chr4	0.372863	9.90608
ENSMUSG00000107227.1	Gm42559	chr5	1.91852	0.274928
ENSMUSG00000027610.17	Gss	chr2	0.365209	5.07036
ENSMUSG00000030329.11	Pianp	chr6	0.886214	1.80438
ENSMUSG00000036908.17	Unc93b1	chr19	0.894445	1.48276
ENSMUSG00000032314.14	Etfa	chr9	-0.241465	49.0206
ENSMUSG00000024160.16	Spsb3	chr17	0.392826	10.1477
ENSMUSG00000031711.7	Zfp330	chr8	0.287282	16.6343
ENSMUSG00000039756.12	Dnttip2	chr3	0.394151	51.3285
ENSMUSG00000003531.15	Dgcr6	chr16	0.383183	10.2944
ENSMUSG00000027076.10	Timm10	chr2	0.333305	39.8707
ENSMUSG00000066595.9	Flvcr1	chr1	0.570912	4.56053
ENSMUSG00000035914.11	Cd276	chr9	0.369411	9.09538
ENSMUSG00000015804.14	Med28	chr5	0.307749	11.7018
ENSMUSG00000024785.7	Rcl1	chr19	0.303753	59.0931
ENSMUSG00000030036.8	Mogs	chr6	0.328435	22.5852
ENSMUSG00000044636.6	Csrnp2	chr15	0.493732	7.10876
ENSMUSG00000061371.7	Zfp873	chr10	-0.600609	2.82582
ENSMUSG00000003154.15	Foxj2	chr6	0.77125	2.92901
ENSMUSG00000032403.8	2300009A05Rik	chr9	1.04686	1.30642
ENSMUSG00000029337.2	Fgf5	chr5	-0.867253	1.51945
ENSMUSG00000022456.18	2003-09-01	chr15	-0.706406	1.03901
ENSMUSG00000041629.7	Fam104a	chr11	0.334233	19.739
ENSMUSG00000025198.16	Erlin1	chr19	0.397747	8.97398
ENSMUSG00000042367.12	Gjb3	chr4	0.39603	19.7472
ENSMUSG00000062518.7	Zfp534	chr4	-0.613667	24.6652
ENSMUSG00000015354.8	Pcolce2	chr9	0.401251	4.95801
ENSMUSG00000018347.16	Zkscan6	chr11	0.536326	5.96602
ENSMUSG00000050732.9	Vamp8	chr6	0.593524	6.13143
ENSMUSG00000036282.15	Naa30	chr14	0.492813	11.2503
ENSMUSG00000031913.9	Vps4a	chr8	0.383034	30.9803
ENSMUSG00000026820.5	Ptges2	chr2	0.433611	5.40785
ENSMUSG00000045216.7	Hs6st1	chr1	0.403076	18.5761
ENSMUSG00000029363.14	Rfc5	chr5	-0.213643	41.022
ENSMUSG00000030122.12	Ptms	chr6	-0.345998	109.777
ENSMUSG00000026484.13	Rnf2	chr1	0.272191	32.7662
ENSMUSG00000036241.3	Ube2r2	chr4	0.294515	23.1106
ENSMUSG00000049659.15	Aftph	chr11	0.404991	9.21868
ENSMUSG00000027650.12	Tti1	chr2	0.313676	17.8117
ENSMUSG00000004996.9	Mri1	chr8	0.34246	11.99
ENSMUSG00000019373.11	Cops3	chr11	-0.288314	54.9502
ENSMUSG00000046974.6	BC053393	chr11	2.4186	0.342744
ENSMUSG00000079008.2	Gm14124	chr2	-0.766634	6.01484
ENSMUSG00000027227.7	Sord	chr2	-0.446436	12.5369
ENSMUSG00000028042.15	Zbtb7b	chr3	0.537871	6.17394
ENSMUSG00000026398.14	Nr5a2	chr1	0.462447	15.0153
ENSMUSG00000063455.16	D630045J12Rik	chr6	0.778605	1.70423
ENSMUSG00000022686.14	B3gnt5	chr16	0.445262	8.67525
ENSMUSG00000010607.8	Pigyl	chr9	0.490764	24.9674
ENSMUSG00000062444.15	Ap3b2	chr7	-0.397485	4.71435
ENSMUSG00000030852.17	Tacc2	chr7	0.50712	3.95861
ENSMUSG00000032000.17	Birc3	chr9	0.982408	0.825942
ENSMUSG00000045319.13	Proser2	chr2	1.07619	0.279256
ENSMUSG00000037905.13	Bri3bp	chr5	0.303694	12.757
ENSMUSG00000028223.8	Decr1	chr4	-0.376967	6.24593
ENSMUSG00000039337.3	Tex19.2	chr11	0.926198	1.83826
ENSMUSG00000075266.5	Cenpw	chr10	0.372701	6.17788
ENSMUSG00000025077.13	Dclre1a	chr19	0.596525	2.61007
ENSMUSG00000037885.18	Stk35	chr2	0.485744	13.9835
ENSMUSG00000020224.15	Llph	chr10	0.56576	6.81316
ENSMUSG00000044465.19	Fam160a2	chr7	0.445272	7.98201
ENSMUSG00000050912.15	Tmem123	chr9	-0.37189	24.7519
ENSMUSG00000020083.13	Fam241b	chr10	0.725069	1.82732
ENSMUSG00000049929.7	Lpar4	chrX	-0.629813	5.12423
ENSMUSG00000034168.7	Irf2bpl	chr12	0.480515	18.4701
ENSMUSG00000024952.13	Rps6ka4	chr19	0.577344	2.5413
ENSMUSG00000025227.14	Mfsd13a	chr19	0.305468	16.6744
ENSMUSG00000039050.8	Osbpl2	chr2	0.46946	4.2462
ENSMUSG00000021621.15	Zcchc9	chr13	0.423762	7.39756
ENSMUSG00000029174.18	Tbc1d1	chr5	0.368881	7.76799
ENSMUSG00000026696.15	Vamp4	chr1	0.420103	4.2556
ENSMUSG00000003812.13	Dnase2a	chr8	-0.409468	3.95011
ENSMUSG00000020937.14	Plcd3	chr11	0.485828	5.93483
ENSMUSG00000063354.7	Slc39a4	chr15	0.399717	7.36616
ENSMUSG00000037197.11	Rbm17	chr2	0.302893	80.1315
ENSMUSG00000049600.8	Zbtb45	chr7	0.349598	10.0111
ENSMUSG00000041836.10	Ptpre	chr7	2.18929	0.0746938
ENSMUSG00000110631.1	Gm42047	chr8	-0.912996	39.5471
ENSMUSG00000021629.10	Slc30a5	chr13	0.294835	11.4282
ENSMUSG00000061360.8	Phf5a	chr15	0.244477	59.3748
ENSMUSG00000030117.5	Gdf3	chr6	-0.275334	49.8511
ENSMUSG00000022711.16	Pmm2	chr16	-0.357847	5.86322
ENSMUSG00000025537.12	Phkg1	chr5	1.04833	0.59058
ENSMUSG00000074731.3	Zfp345	chr2	-0.765333	5.32748
ENSMUSG00000022125.7	Cln5	chr14	0.29351	20.0355
ENSMUSG00000032306.14	Mpi	chr9	0.352856	11.2903
ENSMUSG00000045092.8	S1pr1	chr3	0.586729	3.06438
ENSMUSG00000040463.16	Mybbp1a	chr11	0.404007	175.522
ENSMUSG00000045975.8	C2cd2	chr16	0.557861	1.799
ENSMUSG00000069814.6	Ccdc92b	chr11	0.601586	2.69062
ENSMUSG00000059456.13	Ptk2b	chr14	0.512868	2.85957
ENSMUSG00000041966.18	Dcaf17	chr2	-0.415179	3.95926
ENSMUSG00000044469.8	Tnfaip8l1	chr17	1.31361	0.313072
ENSMUSG00000092349.1	Smim40	chr17	0.422898	22.4037
ENSMUSG00000021130.8	Galnt16	chr12	0.942808	0.480783
ENSMUSG00000028467.15	Gba2	chr4	0.442666	5.55404
ENSMUSG00000036860.14	Mrpl55	chr11	0.392827	38.7927
ENSMUSG00000091931.5	Gon7	chr12	-0.592493	6.72833
ENSMUSG00000029131.14	Dnajb6	chr5	0.254509	19.9451
ENSMUSG00000063506.14	Arhgap22	chr14	0.74229	1.64457
ENSMUSG00000034931.15	Dhx8	chr11	0.485781	31.3679
ENSMUSG00000021610.8	Clptm1l	chr13	0.27886	19.2761
ENSMUSG00000000275.16	Trim25	chr11	0.395437	21.1415
ENSMUSG00000035049.4	Rrp12	chr19	0.244524	37.9981
ENSMUSG00000028549.17	Itgb3bp	chr4	-0.520212	2.65844
ENSMUSG00000040236.4	Trappc5	chr8	0.303657	9.96407
ENSMUSG00000032370.8	Lactb	chr9	0.511727	6.52082
ENSMUSG00000034839.5	Larp6	chr9	1.72951	0.490717
ENSMUSG00000045180.13	Shroom2	chrX	0.541556	5.86626
ENSMUSG00000021696.9	Elovl7	chr13	0.601088	2.19989
ENSMUSG00000030876.7	Mettl9	chr7	0.302843	18.9415
ENSMUSG00000032724.5	Abtb2	chr2	0.819321	0.814035
ENSMUSG00000034917.8	Tjp3	chr10	0.417321	5.44968
ENSMUSG00000027858.13	Tspan2	chr3	-0.67704	1.39605
ENSMUSG00000022336.3	Eif3e	chr15	-0.2643	63.2014
ENSMUSG00000035615.12	Frmpd1	chr4	1.21113	0.429779
ENSMUSG00000039126.10	Prune2	chr19	-0.642047	0.4112
ENSMUSG00000020949.9	Fkbp3	chr12	-0.232016	26.1019
ENSMUSG00000003423.15	Pih1d1	chr7	-0.416514	17.0584
ENSMUSG00000054499.9	Dedd2	chr7	0.39745	4.60085
ENSMUSG00000031485.15	Plpbp	chr8	0.222416	9.75582
ENSMUSG00000026443.3	Lrrn2	chr1	0.44053	6.10887
ENSMUSG00000030600.15	Lrfn1	chr7	0.368996	7.54653
ENSMUSG00000032463.10	Faim	chr9	0.47439	3.80346
ENSMUSG00000000531.5	Grasp	chr15	0.856293	3.08041
ENSMUSG00000023017.10	Asic1	chr15	0.545784	1.86014
ENSMUSG00000024644.17	Cndp2	chr18	0.25807	27.2563
ENSMUSG00000037262.7	Kin	chr2	0.530192	14.8608
ENSMUSG00000031516.11	Dctn6	chr8	0.303618	16.6337
ENSMUSG00000015672.4	Mrpl32	chr13	0.371289	7.98829
ENSMUSG00000007739.10	Cct4	chr11	-0.23638	210.995
ENSMUSG00000020621.6	Rdh14	chr12	0.642685	4.57237
ENSMUSG00000052337.15	Immt	chr6	0.294241	24.3319
ENSMUSG00000022500.15	Litaf	chr16	0.307808	9.96705
ENSMUSG00000061436.15	Hipk2	chr6	0.680878	1.68676
ENSMUSG00000041957.15	Pkp2	chr16	0.367927	15.5783
ENSMUSG00000040659.3	Efhd2	chr4	0.461196	6.98922
ENSMUSG00000036327.18	Qsox2	chr2	0.302579	13.6218
ENSMUSG00000061024.8	Rrs1	chr1	0.395981	61.4555
ENSMUSG00000024875.5	Yif1a	chr19	-0.38856	13.179
ENSMUSG00000079009.8	Gm14139	chr2	-0.676631	7.97595
ENSMUSG00000030103.11	Bhlhe40	chr6	0.460914	3.43064
ENSMUSG00000052253.6	Zfp622	chr15	0.316897	13.4239
ENSMUSG00000021149.8	Gtpbp4	chr13	0.21713	28.0286
ENSMUSG00000063236.6	1110038F14Rik	chr15	0.362191	14.4283
ENSMUSG00000061232.16	H2-K1	chr17	0.418635	8.77635
ENSMUSG00000032567.16	Aste1	chr9	0.451246	2.16323
ENSMUSG00000026457.14	Adipor1	chr1	0.191608	43.7885
ENSMUSG00000022285.17	Ywhaz	chr15	-0.259216	102.538
ENSMUSG00000036959.15	Bcorl1	chrX	0.473784	2.89837
ENSMUSG00000069184.4	Zfp72	chr13	0.499556	3.39182
ENSMUSG00000037761.16	Actr5	chr2	0.44682	3.97013
ENSMUSG00000030126.17	Tmcc1	chr6	0.417791	1.11811
ENSMUSG00000028710.18	Atpaf1	chr4	0.351598	7.53906
ENSMUSG00000031917.12	Nip7	chr8	0.321819	62.632
ENSMUSG00000027834.15	Serpini1	chr3	-0.615668	1.17304
ENSMUSG00000053841.15	Txlna	chr4	0.418323	31.326
ENSMUSG00000042705.9	Commd10	chr18	0.377362	9.04091
ENSMUSG00000022663.3	Atg3	chr16	-0.338995	9.38586
ENSMUSG00000033460.14	Armcx1	chrX	-0.47129	11.4169
ENSMUSG00000027845.15	Dclre1b	chr3	0.392559	2.99942
ENSMUSG00000107002.1	0610012G03Rik	chr16	0.447718	12.8823
ENSMUSG00000025521.15	Tmem192	chr8	0.400292	29.8715
ENSMUSG00000021037.7	Ahsa1	chr12	0.210605	58.5954
ENSMUSG00000032002.10	Dcun1d5	chr9	0.241434	27.4139
ENSMUSG00000028597.11	Gpx7	chr4	0.480008	10.2417
ENSMUSG00000055560.8	Zfp459	chr13	0.406278	7.84987
ENSMUSG00000032310.4	Cyp1a2	chr9	2.08571	0.409469
ENSMUSG00000046668.9	Cxxc5	chr18	0.34541	23.328
ENSMUSG00000050222.11	Il17d	chr14	0.765498	4.05274
ENSMUSG00000014551.8	Mrps25	chr6	0.27611	8.09651
ENSMUSG00000022270.16	Retreg1	chr15	0.555885	2.4556
ENSMUSG00000021830.14	Txndc16	chr14	-0.697033	0.530181
ENSMUSG00000029624.10	Ptcd1	chr5	0.485308	10.7464
ENSMUSG00000050271.12	Prag1	chr8	0.470271	2.09514
ENSMUSG00000026404.12	Ddx59	chr1	0.486988	6.19503
ENSMUSG00000028896.13	Rcc1	chr4	0.23197	50.0927
ENSMUSG00000036977.8	Anapc10	chr8	0.31421	9.6323
ENSMUSG00000097651.2	4930461G14Rik	chr9	0.431577	24.4238
ENSMUSG00000039316.14	Rftn1	chr17	0.613351	1.51545
ENSMUSG00000044502.16	Bod1	chr11	0.339487	48.7609
ENSMUSG00000015943.11	Bola1	chr3	0.488417	14.4541
ENSMUSG00000027937.15	Jtb	chr3	0.362127	19.3293
ENSMUSG00000019558.14	Slc6a8	chrX	0.472201	10.2455
ENSMUSG00000022332.8	Khdrbs3	chr15	-0.379555	6.96386
ENSMUSG00000034449.7	Dhrs11	chr11	0.675474	3.81502
ENSMUSG00000002280.11	Ciao3	chr17	0.435298	3.40806
ENSMUSG00000041975.17	Mettl8	chr2	0.384346	3.67109
ENSMUSG00000028646.16	Rragc	chr4	0.283598	22.3023
ENSMUSG00000031504.6	Rab20	chr8	1.39186	1.15961
ENSMUSG00000024218.13	Taf11	chr17	0.346002	9.44259
ENSMUSG00000032601.13	Prkar2a	chr9	0.323435	14.3409
ENSMUSG00000042529.14	Kcnj12	chr11	0.995787	0.928314
ENSMUSG00000003200.10	Sh3gl1	chr17	0.290786	19.7115
ENSMUSG00000022724.15	Riox2	chr16	0.246836	13.7444
ENSMUSG00000001829.17	Clpb	chr7	0.277084	9.17592
ENSMUSG00000028292.14	Rars2	chr4	-0.279553	16.5665
ENSMUSG00000001288.15	Rarg	chr15	0.303198	36.1671
ENSMUSG00000029780.14	Nt5c3	chr6	0.343017	8.13454
ENSMUSG00000028527.18	Ak4	chr4	0.359766	7.72201
ENSMUSG00000041747.3	Utp15	chr13	0.219077	22.6721
ENSMUSG00000023902.18	Zscan10	chr17	0.343474	43.1735
ENSMUSG00000025665.16	Rps6ka6	chrX	-0.257117	30.8138
ENSMUSG00000030878.11	Cdr2	chr7	0.386526	8.19089
ENSMUSG00000026577.13	Blzf1	chr1	0.354565	7.1732
ENSMUSG00000045284.9	Dcaf12l1	chrX	0.513623	3.69817
ENSMUSG00000027933.11	Ints3	chr3	0.310095	29.546
ENSMUSG00000060679.14	Mrps9	chr1	0.273034	12.1387
ENSMUSG00000047648.13	Fbxo30	chr10	0.426851	13.0057
ENSMUSG00000041654.15	Slc39a11	chr11	0.406344	7.06145
ENSMUSG00000043999.6	Gpr75	chr11	1.05534	0.918625
ENSMUSG00000002768.8	Mea1	chr17	0.299751	30.4851
ENSMUSG00000042010.16	Acacb	chr5	0.573618	1.88696
ENSMUSG00000042211.7	Fbxo38	chr18	0.34221	19.976
ENSMUSG00000031613.9	Hpgd	chr8	-0.863572	3.61316
ENSMUSG00000001783.3	Rtcb	chr10	0.198947	103.901
ENSMUSG00000035790.15	Cep19	chr16	0.386663	12.3779
ENSMUSG00000027465.13	Tbc1d20	chr2	0.321371	12.0149
ENSMUSG00000074136.9	4930513N10Rik	chr8	-0.96081	0.7783
ENSMUSG00000038256.15	Bcl9	chr3	0.475199	5.22407
ENSMUSG00000030897.5	Cnga4	chr7	0.930705	1.17486
ENSMUSG00000063160.12	Numbl	chr7	0.366397	3.67285
ENSMUSG00000043991.5	Pura	chr18	0.426763	4.98743
ENSMUSG00000032387.15	Rbpms2	chr9	-0.230813	59.9177
ENSMUSG00000025577.7	Cbx2	chr11	0.330309	14.7025
ENSMUSG00000018858.15	Mrpl58	chr11	0.303983	15.5743
ENSMUSG00000036580.15	Spg20	chr3	0.355065	5.98313
ENSMUSG00000097639.2	Platr4	chr3	-0.735677	2.7978
ENSMUSG00000049106.7	Dcaf5	chr12	0.493905	5.6471
ENSMUSG00000016487.15	Ppfibp1	chr6	0.517204	3.11553
ENSMUSG00000034793.15	G6pc3	chr11	0.408406	8.58494
ENSMUSG00000028629.9	Exo5	chr4	0.381127	15.4243
ENSMUSG00000020088.10	Sar1a	chr10	0.235742	40.3818
ENSMUSG00000015733.13	Capza2	chr6	-0.187343	27.1418
ENSMUSG00000028811.11	Yars	chr4	0.219142	24.3405
ENSMUSG00000041000.8	Trim62	chr4	0.747446	1.31592
ENSMUSG00000068391.8	Chrac1	chr15	0.498038	11.9215
ENSMUSG00000046070.9	Igfals	chr17	1.15315	0.873373
ENSMUSG00000039680.10	Mrps6	chr16	0.55067	9.16213
ENSMUSG00000029551.13	Psmg3	chr5	0.500482	4.2389
ENSMUSG00000038286.11	Bphl	chr13	-0.62903	2.48547
ENSMUSG00000003604.14	Aven	chr2	0.446667	5.78495
ENSMUSG00000046410.10	Kcnk6	chr7	0.776812	1.88221
ENSMUSG00000050751.14	Pgbd5	chr8	0.688539	1.66172
ENSMUSG00000026112.7	Coa5	chr1	0.214223	29.3954
ENSMUSG00000042763.9	Maneal	chr4	0.530149	4.08066
ENSMUSG00000025969.15	Nrp2	chr1	0.64703	0.883522
ENSMUSG00000028300.14	C9orf72	chr4	0.406432	4.04156
ENSMUSG00000022186.14	Oxct1	chr15	-0.230241	38.1237
ENSMUSG00000024404.7	Riok3	chr18	-0.259099	7.5049
ENSMUSG00000061689.15	Dlgap4	chr2	0.338848	7.29926
ENSMUSG00000042178.6	Armc5	chr7	0.374433	6.87988
ENSMUSG00000004460.17	Dnajb11	chr16	0.2646	37.3909
ENSMUSG00000045822.4	Zswim3	chr2	0.366562	8.48469
ENSMUSG00000034300.17	Fam53c	chr18	0.327626	15.0172
ENSMUSG00000070732.2	Rbm44	chr1	-0.629974	1.34624
ENSMUSG00000039474.13	Wfs1	chr5	0.449811	4.22707
ENSMUSG00000024560.7	Cxxc1	chr18	-0.373278	14.7407
ENSMUSG00000028630.9	Dyrk2	chr10	0.549793	4.66254
ENSMUSG00000019795.17	Pcmt1	chr10	-0.341718	12.5201
ENSMUSG00000020092.9	Pald1	chr10	0.310852	26.1391
ENSMUSG00000073207.1	Ccdc160	chrX	0.783708	3.92525
ENSMUSG00000021906.14	Oxnad1	chr14	0.331	5.68081
ENSMUSG00000084883.2	Ccdc85c	chr12	0.336973	15.949
ENSMUSG00000029346.12	Srrd	chr5	0.520695	9.48108
ENSMUSG00000038406.17	Scaf1	chr7	0.316166	23.2855
ENSMUSG00000006649.17	Nphs1	chr7	-0.622665	1.46767
ENSMUSG00000022946.10	Dop1b	chr16	0.517499	2.40944
ENSMUSG00000048310.8	Pskh1	chr8	0.298669	16.3411
ENSMUSG00000042328.13	Hps4	chr5	0.463346	5.41813
ENSMUSG00000046402.10	Rbp1	chr9	-0.459607	17.5629
ENSMUSG00000066148.3	Prpf4	chr4	0.31876	19.2604
ENSMUSG00000038366.15	Lasp1	chr11	0.223319	33.6232
ENSMUSG00000031605.8	Klhl2	chr8	0.354926	4.37385
ENSMUSG00000027282.17	Mtch2	chr2	-0.189823	20.8431
ENSMUSG00000020376.17	Rnf130	chr11	0.377354	2.82231
ENSMUSG00000002897.5	Il17ra	chr6	0.516777	2.04371
ENSMUSG00000042035.11	Igsf3	chr3	0.601553	2.04187
ENSMUSG00000041203.9	Trir	chr8	0.340635	204.14
ENSMUSG00000042079.13	Hnrnpf	chr6	0.197921	165.127
ENSMUSG00000024273.8	2700062C07Rik	chr18	0.434363	15.3847
ENSMUSG00000044573.16	Acp1	chr12	-0.276469	30.3276
ENSMUSG00000063171.4	Rps4l	chr6	0.221235	314.723
ENSMUSG00000023938.8	Aars2	chr17	0.368731	8.58796
ENSMUSG00000025240.10	Sacm1l	chr9	0.249121	18.6861
ENSMUSG00000041649.13	Klf8	chrX	0.426612	11.0087
ENSMUSG00000056367.14	Actr3b	chr5	0.439986	6.51862
ENSMUSG00000032109.15	Nlrx1	chr9	1.09417	0.383772
ENSMUSG00000021039.9	Snw1	chr12	0.272205	26.1972
ENSMUSG00000022433.19	Csnk1e	chr15	0.387173	6.82243
ENSMUSG00000039157.12	Fam102a	chr2	0.449871	5.09744
ENSMUSG00000070420.4	Zscan25	chr5	0.44376	13.1513
ENSMUSG00000036596.6	Cpz	chr5	-0.869208	1.80357
ENSMUSG00000002043.17	Trappc6a	chr7	-0.558278	7.53063
ENSMUSG00000039197.10	Adk	chr14	-0.266982	8.39977
ENSMUSG00000032583.7	Mon1a	chr9	0.726927	2.08364
ENSMUSG00000039410.16	Prdm16	chr4	1.02707	0.430077
ENSMUSG00000037235.13	Mxd4	chr5	-0.593952	0.963403
ENSMUSG00000037239.8	Spred3	chr7	-0.825084	0.65548
ENSMUSG00000056692.13	Ilrun	chr17	0.283467	28.8384
ENSMUSG00000038722.17	Bud31	chr5	0.270923	49.0921
ENSMUSG00000030120.14	Mlf2	chr6	-0.179455	89.695
ENSMUSG00000037169.15	Mycn	chr12	0.261677	68.4887
ENSMUSG00000004018.9	Fancl	chr11	-0.319987	11.7722
ENSMUSG00000030281.16	Il17rc	chr6	0.599692	2.51604
ENSMUSG00000042675.15	Ypel3	chr7	0.632527	4.78321
ENSMUSG00000042106.5	Inka1	chr9	1.29095	1.39366
ENSMUSG00000040511.14	Pvr	chr7	0.502381	3.67955
ENSMUSG00000030397.10	Mark4	chr7	0.338117	10.851
ENSMUSG00000026974.11	Zmynd19	chr2	0.230683	24.6059
ENSMUSG00000027427.13	Polr3f	chr2	0.357637	7.70467
ENSMUSG00000063145.10	Bbs5	chr2	0.511752	4.47638
ENSMUSG00000024817.13	Uhrf2	chr19	0.369014	17.8177
ENSMUSG00000027091.14	Zc3h15	chr2	0.276386	61.6489
ENSMUSG00000072591.10	Fzd10os	chr5	-0.943517	0.856749
ENSMUSG00000023034.7	Nr4a1	chr15	0.454361	7.32906
ENSMUSG00000053091.16	Lins1	chr7	0.493237	3.20961
ENSMUSG00000094870.8	Zfp131	chr13	0.452166	9.9305
ENSMUSG00000027454.10	Gins1	chr2	0.298818	27.1132
ENSMUSG00000005802.12	Slc30a4	chr2	0.508401	2.66043
ENSMUSG00000032038.7	St3gal4	chr9	0.385747	6.9982
ENSMUSG00000031169.13	Porcn	chrX	-0.392911	8.45586
ENSMUSG00000018040.9	Rrp7a	chr15	0.213279	28.2921
ENSMUSG00000092416.2	Zfp141	chr7	0.354898	12.6189
ENSMUSG00000018973.2	Hoxb1	chr11	-1.07817	0.918217
ENSMUSG00000040446.4	Rprd1a	chr18	-0.417151	4.57054
ENSMUSG00000048787.13	Dcun1d3	chr7	0.427928	5.7959
ENSMUSG00000039879.9	Heca	chr10	0.537833	2.79269
ENSMUSG00000027703.16	Lrriq4	chr3	0.928117	1.12295
ENSMUSG00000018882.12	Mrpl45	chr11	0.197343	69.7257
ENSMUSG00000030263.13	Lrmp	chr6	0.629501	2.86235
ENSMUSG00000047368.4	Abhd17b	chr19	0.389453	10.1589
ENSMUSG00000038777.19	Sema6c	chr3	0.491816	2.09749
ENSMUSG00000037725.8	Ckap2	chr8	0.348422	50.6611
ENSMUSG00000026463.17	Atp2b4	chr1	0.740383	0.431417
ENSMUSG00000024065.8	Ehd3	chr17	0.440385	2.04076
ENSMUSG00000041346.11	Wrap53	chr11	0.338568	16.077
ENSMUSG00000075304.2	Sp5	chr2	0.480958	16.7015
ENSMUSG00000047710.8	Champ1	chr8	0.341532	38.5121
ENSMUSG00000021094.10	Dhrs7	chr12	-0.321775	10.9417
ENSMUSG00000039634.12	Zfp189	chr4	0.482002	3.79534
ENSMUSG00000032702.16	Kank1	chr19	0.396169	3.85689
ENSMUSG00000021481.11	Zfp346	chr13	-0.537749	5.16555
ENSMUSG00000052593.16	Adam17	chr12	0.3097	13.4969
ENSMUSG00000069808.13	Fam57a	chr11	-0.620333	1.04066
ENSMUSG00000004462.7	Tbccd1	chr16	0.364152	4.35063
ENSMUSG00000017667.9	Zfp334	chr2	0.500243	2.71267
ENSMUSG00000023274.14	Cd4	chr6	2.00996	0.200778
ENSMUSG00000005378.17	Bud23	chr5	0.257035	22.5464
ENSMUSG00000034880.7	Mrpl34	chr8	0.324011	80.5748
ENSMUSG00000032867.8	Fbxw8	chr5	-0.269857	12.6442
ENSMUSG00000038646.13	Ramac	chr7	0.344146	16.8415
ENSMUSG00000024357.10	Sil1	chr18	0.517973	4.45307
ENSMUSG00000028115.16	Bnipl	chr3	0.58532	3.48624
ENSMUSG00000029311.16	Hsd17b11	chr5	0.310003	14.6965
ENSMUSG00000113712.1	Gm38428	chr13	-1.52201	1.26232
ENSMUSG00000064037.13	Gpn1	chr5	0.231531	12.2833
ENSMUSG00000081683.5	Fzd10	chr5	-0.349908	31.179
ENSMUSG00000020326.7	Ccng1	chr11	-0.25814	141.051
ENSMUSG00000050708.16	Ftl1	chr7	0.277842	1600.03
ENSMUSG00000036036.15	Zfp57	chr17	0.538625	30.0993
ENSMUSG00000026172.12	Bcs1l	chr1	0.353142	11.9909
ENSMUSG00000021273.11	Fdft1	chr14	0.226319	48.2111
ENSMUSG00000031934.14	Panx1	chr9	0.431446	2.43663
ENSMUSG00000018574.14	Acadvl	chr11	-0.368294	8.43216
ENSMUSG00000075122.5	Cd80	chr16	-0.747132	1.2335
ENSMUSG00000035929.11	H2-Q4	chr17	-0.710374	2.47991
ENSMUSG00000000743.9	Chmp1a	chr8	-0.193763	38.9916
ENSMUSG00000021484.8	Lman2	chr13	0.26433	21.2549
ENSMUSG00000046324.12	Ermp1	chr19	0.241847	14.3491
ENSMUSG00000106820.1	D5Ertd605e	chr5	0.858061	2.78214
ENSMUSG00000060499.7	Rpl10l	chr12	0.843423	3.68167
ENSMUSG00000028542.17	Slc6a9	chr4	0.777618	1.21118
ENSMUSG00000059146.12	Ntrk3	chr7	1.18873	0.0582075
ENSMUSG00000000827.18	Tpd52l2	chr2	0.239328	18.7281
ENSMUSG00000021238.11	Aldh6a1	chr12	-0.474025	2.70299
ENSMUSG00000007034.15	Slc44a4	chr17	0.769584	1.50187
ENSMUSG00000051951.5	Xkr4	chr1	-1.61991	0.187529
ENSMUSG00000073633.9	Fbxo36	chr1	1.15006	0.878314
ENSMUSG00000020728.17	Cep112	chr11	-0.854249	1.71877
ENSMUSG00000026489.13	Coq8a	chr1	0.707387	0.897656
ENSMUSG00000021360.16	Gcnt2	chr13	0.326569	5.48626
ENSMUSG00000022451.12	Twf1	chr15	0.343696	28.0225
ENSMUSG00000021758.14	Ddx4	chr13	0.444903	5.19559
ENSMUSG00000022037.15	Clu	chr14	0.436202	5.32175
ENSMUSG00000057236.10	Rbbp4	chr4	-0.235649	56.7063
ENSMUSG00000052609.9	Plekhg3	chr12	0.561852	4.52831
ENSMUSG00000037408.10	Cnnm4	chr1	0.44418	2.82924
ENSMUSG00000043059.16	Zfp513	chr5	0.408231	9.98567
ENSMUSG00000030259.12	Rassf8	chr6	0.608801	2.13002
ENSMUSG00000041598.7	Cdc42ep4	chr11	0.239555	24.9667
ENSMUSG00000061032.9	Rrp1	chr10	0.340045	63.3833
ENSMUSG00000043004.13	Gng2	chr14	-0.576185	2.89553
ENSMUSG00000051934.5	Spats2	chr15	0.434501	21.7778
ENSMUSG00000070327.14	Rnf213	chr11	0.903048	1.87802
ENSMUSG00000007589.9	Tinf2	chr14	0.296	11.712
ENSMUSG00000021023.14	Prorp	chr12	0.347922	9.42072
ENSMUSG00000052942.13	Glis3	chr19	0.826393	0.900888
ENSMUSG00000020646.17	Mboat2	chr12	0.296655	3.70271
ENSMUSG00000066640.11	Fbxl18	chr5	0.411495	4.33748
ENSMUSG00000005609.16	Ctr9	chr7	0.361817	15.1942
ENSMUSG00000027122.15	Arl14ep	chr2	0.404673	10.2718
ENSMUSG00000040713.12	Creg1	chr1	0.50383	6.20452
ENSMUSG00000042505.6	Sdhaf3	chr6	0.593835	1.57672
ENSMUSG00000026220.6	Slc16a14	chr1	0.863456	0.931477
ENSMUSG00000006024.13	Napa	chr7	0.217229	28.9222
ENSMUSG00000057969.15	Sema3b	chr9	0.769067	0.822836
ENSMUSG00000030672.12	Mylpf	chr7	-0.289848	183.133
ENSMUSG00000079260.3	Tmppe	chr9	0.668461	5.82058
ENSMUSG00000026817.14	Ak1	chr2	0.230856	40.6343
ENSMUSG00000050973.11	Gdpgp1	chr7	0.439571	4.497
ENSMUSG00000028173.10	Wls	chr3	0.34943	3.62577
ENSMUSG00000059323.14	Tonsl	chr15	0.394235	12.7728
ENSMUSG00000038618.12	Rassf7	chr7	0.352813	11.261
ENSMUSG00000005054.7	Cstb	chr10	0.326933	60.2128
ENSMUSG00000014867.9	Surf4	chr2	0.23934	80.144
ENSMUSG00000060798.7	Intu	chr3	0.501853	2.64984
ENSMUSG00000042118.7	Bhmt2	chr13	0.86915	1.32433
ENSMUSG00000031209.14	Heph	chrX	0.620077	0.795144
ENSMUSG00000031995.9	St14	chr9	0.282202	15.8453
ENSMUSG00000001017.15	Chtop	chr3	0.214961	54.8059
ENSMUSG00000053219.15	Raet1e	chr10	-0.430623	6.74911
ENSMUSG00000035596.14	Mboat7	chr7	0.248495	8.00691
ENSMUSG00000023940.14	Sgo1	chr17	0.379197	22.8066
ENSMUSG00000040434.16	Large2	chr2	0.43588	2.46115
ENSMUSG00000044254.6	Pcsk9	chr4	0.451656	3.71838
ENSMUSG00000031591.14	Asah1	chr8	0.217861	50.5718
ENSMUSG00000008601.12	Rab25	chr3	-0.616168	4.20213
ENSMUSG00000030214.7	Plbd1	chr6	0.502483	3.65147
ENSMUSG00000035266.16	Helq	chr5	0.605337	6.38962
ENSMUSG00000039768.16	Dnajc11	chr4	0.239831	16.3961
ENSMUSG00000026626.11	Ppp2r5a	chr1	0.291729	7.25961
ENSMUSG00000008999.7	Bmp7	chr2	0.381794	8.13299
ENSMUSG00000054452.10	Tle5	chr10	0.308991	20.4491
ENSMUSG00000040836.15	Gpr161	chr1	0.71158	1.06643
ENSMUSG00000013584.5	Aldh1a2	chr9	-0.783871	2.08622
ENSMUSG00000053334.6	Ficd	chr5	0.602245	2.18362
ENSMUSG00000063281.9	Zfp35	chr18	0.346227	17.8708
ENSMUSG00000023904.10	Hcfc1r1	chr17	0.372135	24.0178
ENSMUSG00000048930.12	Tada3	chr6	0.282428	16.9624
ENSMUSG00000055717.13	Slain1	chr14	0.373166	6.82565
ENSMUSG00000030960.16	Eef1akmt2	chr7	0.420822	11.2007
ENSMUSG00000021054.6	Sgpp1	chr12	0.410719	4.93159
ENSMUSG00000034777.2	Vax2	chr6	1.89386	0.628275
ENSMUSG00000063439.7	B9d2	chr7	0.648691	3.76299
ENSMUSG00000032135.15	Mcam	chr9	-0.451821	18.8907
ENSMUSG00000039483.10	Asb6	chr2	0.265504	8.69545
ENSMUSG00000051169.14	Rpusd3	chr6	0.389991	9.41805
ENSMUSG00000074807.3	Gm10762	chr2	-1.06526	0.863748
ENSMUSG00000031951.8	Tmem231	chr8	0.243415	10.7169
ENSMUSG00000040177.10	2310057M21Rik	chr7	0.367427	2.0283
ENSMUSG00000048550.17	Thnsl1	chr2	0.424231	4.15787
ENSMUSG00000017144.8	Rnd3	chr2	0.420056	3.93533
ENSMUSG00000060012.9	Kif13b	chr14	0.635262	5.02978
ENSMUSG00000041319.14	Thoc6	chr17	-0.284869	20.6915
ENSMUSG00000074576.4	Mocs3	chr2	0.546959	6.43752
ENSMUSG00000058173.12	Smco4	chr9	0.484804	8.82651
ENSMUSG00000028476.13	Reck	chr4	-0.553929	1.60716
ENSMUSG00000043323.17	Fbrsl1	chr5	0.399023	14.7442
ENSMUSG00000022913.16	Psmg1	chr16	-0.342581	50.5618
ENSMUSG00000026204.15	Ptprn	chr1	0.671214	1.56239
ENSMUSG00000113477.1	Gm45965	chr13	-1.61744	0.890921
ENSMUSG00000029228.15	Lnx1	chr5	0.692104	1.26595
ENSMUSG00000035064.17	Eef2k	chr7	0.309015	5.5404
ENSMUSG00000038550.10	Ciart	chr3	0.600268	3.08784
ENSMUSG00000062312.5	Erbb2	chr11	0.414281	3.27344
ENSMUSG00000035397.8	Klf16	chr10	0.238833	29.5054
ENSMUSG00000022848.8	Slc49a4	chr16	0.356173	5.16621
ENSMUSG00000059486.11	Kbtbd2	chr6	0.291755	15.0609
ENSMUSG00000042002.11	Foxn4	chr5	0.618871	3.21676
ENSMUSG00000040640.11	Erc2	chr14	0.511396	1.00724
ENSMUSG00000026307.12	Scly	chr1	-0.397667	3.55968
ENSMUSG00000055491.14	Pprc1	chr19	0.416857	43.3667
ENSMUSG00000056144.14	Trim34a	chr7	0.618949	2.68346
ENSMUSG00000022111.9	Uchl3	chr14	-0.266467	18.3693
ENSMUSG00000038467.15	Chmp4b	chr2	0.207993	43.8656
ENSMUSG00000004151.17	Etv1	chr12	-0.61832	0.667404
ENSMUSG00000024764.10	Naa40	chr19	0.30367	13.3231
ENSMUSG00000048376.6	F2r	chr13	0.408821	8.47341
ENSMUSG00000061130.13	Ppm1b	chr17	0.313439	17.1204
ENSMUSG00000063931.14	Pepd	chr7	0.298118	16.9505
ENSMUSG00000018339.11	Gpx3	chr11	-0.540113	6.52173
ENSMUSG00000028444.17	Cntfr	chr4	-0.481405	5.72464
ENSMUSG00000007812.16	Zfp655	chr5	0.276038	14.0114
ENSMUSG00000026932.14	Nacc2	chr2	0.56112	1.09994
ENSMUSG00000022200.8	Golph3	chr15	0.217304	37.3351
ENSMUSG00000029826.14	Zc3hav1	chr6	0.442623	10.2397
ENSMUSG00000043289.12	Mei4	chr9	0.647394	1.31361
ENSMUSG00000028059.16	Arhgef2	chr3	0.448554	5.3158
ENSMUSG00000040650.8	Cyp2b23	chr7	-0.660824	2.69751
ENSMUSG00000027496.15	Aurka	chr2	0.187931	66.2326
ENSMUSG00000001227.12	Sema6b	chr17	0.974729	0.668492
ENSMUSG00000042105.18	Inpp5f	chr7	0.420192	3.86147
ENSMUSG00000062098.11	Btbd3	chr2	0.4061	7.51027
ENSMUSG00000027533.10	Fabp5	chr3	-0.460069	3.34332
ENSMUSG00000018507.16	Trpv2	chr11	0.857883	0.86151
ENSMUSG00000030760.14	Acer3	chr7	0.36385	1.5464
ENSMUSG00000087213.2	2810408I11Rik	chr1	0.660415	2.578
ENSMUSG00000028040.7	Efna4	chr3	0.434708	14.1255
ENSMUSG00000018293.4	Pfn1	chr11	-0.202986	290.625
ENSMUSG00000024527.10	Afg3l2	chr18	0.293104	11.8598
ENSMUSG00000051000.17	Fam160a1	chr3	0.811684	0.655605
ENSMUSG00000021650.7	Ptcd2	chr13	0.298683	37.1926
ENSMUSG00000040364.8	Sec1	chr7	0.708418	2.04005
ENSMUSG00000027356.8	Fermt1	chr2	-0.946704	0.511425
ENSMUSG00000039943.16	Plcb4	chr2	-0.73438	3.58338
ENSMUSG00000026510.10	Trp53bp2	chr1	0.452642	9.54737
ENSMUSG00000001630.13	Stk38l	chr6	0.354413	4.74042
ENSMUSG00000027868.11	Tbx15	chr3	1.09657	0.603717
ENSMUSG00000045349.15	Sh2d5	chr4	1.12088	0.641321
ENSMUSG00000005681.12	Apoa2	chr1	-0.60385	14.1421
ENSMUSG00000021948.17	Prkcd	chr14	0.481126	3.93252
ENSMUSG00000049551.2	Fzd9	chr5	0.828343	1.36742
ENSMUSG00000020467.15	Efemp1	chr11	-0.357231	10.4589
ENSMUSG00000038212.16	Mfsd14b	chr13	0.24534	13.3986
ENSMUSG00000028706.14	Nsun4	chr4	0.371661	3.10186
ENSMUSG00000005575.16	Ube2m	chr7	-0.247975	45.0879
ENSMUSG00000041623.17	D11Wsu47e	chr11	0.336186	16.6249
ENSMUSG00000002458.13	Rgs19	chr2	0.334739	13.8056
ENSMUSG00000019796.12	Lrp11	chr10	0.254487	16.5763
ENSMUSG00000027722.14	Spata5	chr3	0.240869	21.6703
ENSMUSG00000027210.20	Meis2	chr2	0.555081	0.941879
ENSMUSG00000024883.8	Rin1	chr19	1.06837	0.511612
ENSMUSG00000040688.16	Tbl3	chr17	-0.255055	18.6112
ENSMUSG00000018599.5	Mief2	chr11	0.42586	6.9859
ENSMUSG00000035936.6	Aldh5a1	chr13	0.294824	5.93368
ENSMUSG00000036873.13	2410004B18Rik	chr3	0.341517	14.7736
ENSMUSG00000001761.7	Smo	chr6	0.329157	5.89695
ENSMUSG00000024319.18	Vps52	chr17	-0.279085	13.1298
ENSMUSG00000029267.17	Mtf2	chr5	0.346838	35.3978
ENSMUSG00000051316.8	Taf7	chr18	0.192174	46.2547
ENSMUSG00000075000.11	Nrbf2	chr10	0.355193	9.84745
ENSMUSG00000028669.15	Pithd1	chr4	-0.27002	22.6072
ENSMUSG00000054893.15	Zfp667	chr7	0.457723	3.41358
ENSMUSG00000037465.10	Klf10	chr15	0.281267	23.793
ENSMUSG00000001016.12	Ilf2	chr3	0.183074	25.4249
ENSMUSG00000015542.17	Nat9	chr11	0.555899	3.51719
ENSMUSG00000029076.14	Sdf4	chr4	0.229674	22.1289
ENSMUSG00000004233.14	Wars2	chr3	0.514588	1.51153
ENSMUSG00000021810.3	Ecd	chr14	0.199778	19.9236
ENSMUSG00000012123.17	Crybg2	chr4	0.593333	0.819489
ENSMUSG00000060985.15	Tdrd5	chr1	-0.471063	1.60332
ENSMUSG00000004931.11	Apba3	chr10	0.326952	12.1229
ENSMUSG00000032657.15	Fam189b	chr3	0.382092	5.40348
ENSMUSG00000021277.16	Traf3	chr12	0.718295	3.52094
ENSMUSG00000041355.13	Ssr2	chr3	0.24283	145.223
ENSMUSG00000028786.15	Tmem54	chr4	-0.880237	2.33487
ENSMUSG00000024246.9	Thumpd2	chr17	0.490104	5.26521
ENSMUSG00000027168.21	Pax6	chr2	0.582963	0.586747
ENSMUSG00000022844.8	Pdia5	chr16	0.291914	14.3032
ENSMUSG00000033596.5	Rfwd3	chr8	0.258034	36.7816
ENSMUSG00000043207.10	Zmpste24	chr4	0.239194	13.3012
ENSMUSG00000052794.13	1700030K09Rik	chr8	0.479152	3.98489
ENSMUSG00000029500.16	Pgam5	chr5	0.190944	47.1087
ENSMUSG00000061411.12	Nol4l	chr2	0.931394	0.716032
ENSMUSG00000024081.9	Cebpz	chr17	0.32961	36.8386
ENSMUSG00000038611.17	Phrf1	chr7	0.530554	14.1158
ENSMUSG00000034708.11	Grn	chr11	0.251473	55.2955
ENSMUSG00000023330.12	Dtwd1	chr2	0.389529	13.0075
ENSMUSG00000004667.18	Polr2e	chr10	0.217266	64.9651
ENSMUSG00000027086.16	Fastkd1	chr2	0.322268	6.61997
ENSMUSG00000041396.13	Mettl18	chr1	0.413006	8.49264
ENSMUSG00000028550.15	Atg4c	chr4	0.464697	5.34558
ENSMUSG00000113585.1	Gm19605	chr12	-2.3099	0.241017
ENSMUSG00000020733.3	Slc9a3r1	chr11	0.213529	80.2754
ENSMUSG00000074656.12	Eif2s2	chr2	0.153864	101.234
ENSMUSG00000006575.14	Rundc3a	chr11	0.396907	5.97313
ENSMUSG00000032604.16	Qars	chr9	-0.181168	36.1896
ENSMUSG00000033099.10	Nol12	chr15	0.280649	10.1178
ENSMUSG00000003062.13	Stard3nl	chr13	0.248327	10.3325
ENSMUSG00000022614.8	Lmf2	chr15	0.288856	14.3766
ENSMUSG00000022361.14	Zhx1	chr15	-0.639121	2.26408
ENSMUSG00000003762.13	Coq8b	chr7	0.506297	1.65498
ENSMUSG00000037016.11	Frem2	chr3	-0.583535	4.77775
ENSMUSG00000044340.7	Phlpp1	chr1	0.472541	2.52011
ENSMUSG00000005534.10	Insr	chr8	0.614534	2.29559
ENSMUSG00000001098.15	Kctd10	chr5	0.223549	19.9968
ENSMUSG00000031575.18	Ash2l	chr8	-0.206952	45.1994
ENSMUSG00000039523.16	Cep104	chr4	0.336276	7.94003
ENSMUSG00000040548.16	Tex2	chr11	0.322689	9.23916
ENSMUSG00000026254.17	Eif4e2	chr1	-0.190177	23.4613
ENSMUSG00000032607.12	Amt	chr9	0.20665	51.7224
ENSMUSG00000043964.14	Orai3	chr7	-0.370903	9.39291
ENSMUSG00000048997.17	Atxn7l2	chr3	0.46013	2.57025
ENSMUSG00000078546.8	Zfp995	chr17	-0.597292	1.98076
ENSMUSG00000057880.12	Abat	chr16	-0.888054	0.353343
ENSMUSG00000053536.7	Cstf2t	chr19	-0.332256	15.441
ENSMUSG00000029672.16	Fam3c	chr6	0.346604	12.7677
ENSMUSG00000021953.14	Tdh	chr14	0.248827	308.124
ENSMUSG00000032449.13	Slc25a36	chr9	0.289879	17.7828
ENSMUSG00000020149.17	Rab1a	chr11	-0.161202	89.4864
ENSMUSG00000031207.16	Msn	chrX	-0.275965	42.2096
ENSMUSG00000034910.5	Pygo1	chr9	0.986901	0.356451
ENSMUSG00000022556.11	Hsf1	chr15	0.32241	7.20465
ENSMUSG00000028800.15	Hdac1	chr4	-0.163339	116.236
ENSMUSG00000052155.5	Acvr2a	chr2	0.316442	4.31609
ENSMUSG00000039470.15	Zdhhc2	chr8	-0.338217	6.00017
ENSMUSG00000004127.12	Trmt10a	chr3	0.280002	4.81677
ENSMUSG00000028271.9	Gtf2b	chr3	0.308591	10.4229
ENSMUSG00000055835.10	Zfp1	chr8	0.355035	20.0253
ENSMUSG00000050953.10	Gja1	chr10	-0.217725	27.5631
ENSMUSG00000037536.14	Fbxo34	chr14	0.334148	10.7444
ENSMUSG00000043895.6	S1pr2	chr9	0.28295	5.01983
ENSMUSG00000018547.8	Pip4k2b	chr11	0.369993	22.3802
[truncated: 15,953 more rows]

## Sheet: 2B
X:A expression ratio	Treatment
0.976792	DMSO
0.899865	STM2457

## Sheet: 2C
Chromosome	Median expression fold change STM2457/DMSO (log2)	Treatment time [h]	Autosome_annotation
chr1	0.0366516	3_hr	autosome
chr10	0.0160547	3_hr	autosome
chr11	0.0113279	3_hr	autosome
chr12	0.0329646	3_hr	autosome
chr13	0.0284481	3_hr	autosome
chr14	0.00920342	3_hr	autosome
chr15	0.00632399	3_hr	autosome
chr16	0.011227	3_hr	autosome
chr17	0.00750911	3_hr	autosome
chr18	0.0341226	3_hr	autosome
chr19	0.0146827	3_hr	autosome
chr2	3.69445e-05	3_hr	autosome
chr3	0.0260106	3_hr	autosome
chr4	0.0248677	3_hr	autosome
chr5	-0.00022307	3_hr	autosome
chr6	0.00478179	3_hr	autosome
chr7	0.0121831	3_hr	autosome
chr8	0.0182548	3_hr	autosome
chr9	-0.00380289	3_hr	autosome
chrX	0.00907154	3_hr	chrX
chr1	0.146751	6_hr	autosome
chr10	0.135078	6_hr	autosome
chr11	0.162539	6_hr	autosome
chr12	0.139629	6_hr	autosome
chr13	0.116611	6_hr	autosome
chr14	0.120881	6_hr	autosome
chr15	0.134588	6_hr	autosome
chr16	0.13452	6_hr	autosome
chr17	0.119232	6_hr	autosome
chr18	0.108935	6_hr	autosome
chr19	0.131483	6_hr	autosome
chr2	0.132955	6_hr	autosome
chr3	0.115857	6_hr	autosome
chr4	0.1488	6_hr	autosome
chr5	0.152688	6_hr	autosome
chr6	0.109255	6_hr	autosome
chr7	0.15421	6_hr	autosome
chr8	0.135622	6_hr	autosome
chr9	0.141196	6_hr	autosome
chrX	0.0526092	6_hr	chrX
chr1	0.155827	9_hr	autosome
chr10	0.142839	9_hr	autosome
chr11	0.182066	9_hr	autosome
chr12	0.141015	9_hr	autosome
chr13	0.146257	9_hr	autosome
chr14	0.142382	9_hr	autosome
chr15	0.142597	9_hr	autosome
chr16	0.142562	9_hr	autosome
chr17	0.138199	9_hr	autosome
chr18	0.143694	9_hr	autosome
chr19	0.161232	9_hr	autosome
chr2	0.151168	9_hr	autosome
chr3	0.143543	9_hr	autosome
chr4	0.173367	9_hr	autosome
chr5	0.178358	9_hr	autosome
chr6	0.169028	9_hr	autosome
chr7	0.181031	9_hr	autosome
chr8	0.153615	9_hr	autosome
chr9	0.152275	9_hr	autosome
chrX	0.0776438	9_hr	chrX
chr1	0.148906	12_hr	autosome
chr10	0.128949	12_hr	autosome
chr11	0.161187	12_hr	autosome
chr12	0.140806	12_hr	autosome
chr13	0.130492	12_hr	autosome
chr14	0.122144	12_hr	autosome
chr15	0.137188	12_hr	autosome
chr16	0.119995	12_hr	autosome
chr17	0.111417	12_hr	autosome
chr18	0.12091	12_hr	autosome
chr19	0.143729	12_hr	autosome
chr2	0.133137	12_hr	autosome
chr3	0.127389	12_hr	autosome
chr4	0.165089	12_hr	autosome
chr5	0.15031	12_hr	autosome
chr6	0.155675	12_hr	autosome
chr7	0.147561	12_hr	autosome
chr8	0.139809	12_hr	autosome
chr9	0.138103	12_hr	autosome
chrX	0.0660401	12_hr	chrX

## Sheet: 2D
gene_id	gene_name	chr	log2.fold.change..MLE...group.fibroblast.STM2457.vs.fibroblast.DMSO	BH.adjusted.p.values	mean_FPKM_all
ENSG00000198492.16	YTHDF2	chr1	1.88242	5.76093e-193	32.9428
ENSG00000137124.8	ALDH1B1	chr9	1.87019	1.73406e-172	32.3287
ENSG00000204977.10	TRIM13	chr13	2.39094	9.34292e-167	5.84505
ENSG00000031081.10	ARHGAP31	chr3	1.73315	2.64134e-157	12.793
ENSG00000259956.2	RBM15B	chr3	1.46434	1.81145e-104	19.0851
ENSG00000182831.12	C16orf72	chr16	1.43669	1.04124e-101	7.42243
ENSG00000166170.9	BAG5	chr14	1.48512	1.25954e-97	14.7872
ENSG00000213694.5	S1PR3	chr9	1.36217	8.47255e-97	9.01027
ENSG00000145780.8	FEM1C	chr5	1.46025	6.87534e-92	11.1847
ENSG00000143889.16	HNRNPLL	chr2	-1.97136	5.37109e-90	4.93801
ENSG00000182704.8	TSKU	chr11	1.88141	2.09173e-89	10.2521
ENSG00000052802.13	MSMO1	chr4	1.27402	4.46672e-86	36.9519
ENSG00000197557.7	TTC30A	chr2	2.0467	2.49455e-84	3.54192
ENSG00000165650.12	PDZD8	chr10	1.20499	4.02771e-84	13.1721
ENSG00000177707.11	NECTIN3	chr3	1.30669	4.51926e-84	18.6358
ENSG00000100292.17	HMOX1	chr22	1.30235	1.14808e-80	79.7536
ENSG00000168496.4	FEN1	chr11	1.33583	1.32434e-80	49.6214
ENSG00000174804.4	FZD4	chr11	1.66795	1.32434e-80	5.6524
ENSG00000169813.16	HNRNPF	chr10	1.07842	2.50433e-80	103.684
ENSG00000198642.6	KLHL9	chr9	1.24242	2.59811e-79	18.9009
ENSG00000185115.5	NSMCE3	chr15	1.43917	8.07932e-79	10.0796
ENSG00000026559.14	KCNG1	chr20	1.59318	1.05846e-78	9.51234
ENSG00000169641.13	LUZP1	chr1	1.27541	1.9163e-78	10.8319
ENSG00000118564.14	FBXL5	chr4	1.39917	3.53336e-78	16.7116
ENSG00000130164.13	LDLR	chr19	1.45561	1.34512e-77	18.2594
ENSG00000188483.7	IER5L	chr9	1.54837	3.59743e-77	28.3971
ENSG00000130772.14	MED18	chr1	1.93688	5.88368e-77	12.0851
ENSG00000137834.15	SMAD6	chr15	1.96456	5.99629e-77	7.95339
ENSG00000179409.11	GEMIN4	chr17	1.39567	3.26777e-76	8.94444
ENSG00000138771.16	SHROOM3	chr4	1.4658	1.15859e-74	5.29397
ENSG00000122863.6	CHST3	chr10	1.17912	5.39005e-73	25.2059
ENSG00000157240.3	FZD1	chr7	1.26055	6.23492e-72	14.2985
ENSG00000164902.14	PHAX	chr5	1.23011	2.65398e-71	24.1659
ENSG00000122257.20	RBBP6	chr16	1.41667	5.48969e-71	11.634
ENSG00000130147.16	SH3BP4	chr2	1.11283	5.60019e-71	34.8663
ENSG00000165757.9	JCAD	chr10	1.15936	8.74512e-71	17.6024
ENSG00000176490.5	DIRAS1	chr19	1.63625	2.3533e-70	8.18008
ENSG00000127804.13	METTL16	chr17	1.41743	1.04943e-68	4.63117
ENSG00000182544.8	MFSD5	chr12	1.64448	4.04746e-68	19.8635
ENSG00000168282.5	MGAT2	chr14	1.1215	9.4814e-68	47.3177
ENSG00000146242.8	TPBG	chr6	1.37848	1.53648e-67	27.1267
ENSG00000169188.5	APEX2	chrX	1.50723	7.53172e-67	12.3001
ENSG00000169258.7	GPRIN1	chr5	1.5279	7.67169e-67	7.22329
ENSG00000050820.17	BCAR1	chr16	1.25338	3.9121e-66	17.7922
ENSG00000143479.17	DYRK3	chr1	1.30197	5.47529e-66	5.46583
ENSG00000070961.15	ATP2B1	chr12	1.04575	4.45328e-65	36.0417
ENSG00000179604.10	CDC42EP4	chr17	1.34027	1.03238e-63	15.9986
ENSG00000183161.5	FANCF	chr11	1.88791	1.21521e-63	5.646
ENSG00000124688.13	MAD2L1BP	chr6	1.67678	5.87993e-63	12.0691
ENSG00000023902.14	PLEKHO1	chr1	1.2283	1.06809e-62	11.3666
ENSG00000177105.10	RHOG	chr11	1.2745	1.87141e-62	30.4039
ENSG00000284194.2	SCO2	chr22	1.91524	3.39719e-62	13.0347
ENSG00000137040.9	RANBP6	chr9	1.19906	4.23336e-62	13.5806
ENSG00000143079.15	CTTNBP2NL	chr1	1.20109	6.10572e-62	10.4707
ENSG00000177663.13	IL17RA	chr22	1.28005	2.2053e-61	14.8093
ENSG00000165527.7	ARF6	chr14	1.10072	4.83561e-61	55.1832
ENSG00000226479.4	TMEM185B	chr2	1.19842	1.94346e-60	15.8357
ENSG00000104142.11	VPS18	chr15	1.4026	4.85568e-60	14.9407
ENSG00000125834.12	STK35	chr20	1.33322	7.85267e-60	6.70168
ENSG00000279207.1	AC015813.6	chr17	1.61553	6.4402e-58	3.72991
ENSG00000103194.15	USP10	chr16	1.07397	6.9648e-58	21.3241
ENSG00000180914.10	OXTR	chr3	1.09512	7.54739e-58	134.601
ENSG00000179933.6	C14orf119	chr14	1.18624	3.61499e-57	21.0238
ENSG00000117597.18	UTP25	chr1	1.15116	7.82615e-57	8.34088
ENSG00000189114.7	BLOC1S3	chr19	1.69104	9.94439e-57	5.40821
ENSG00000117114.19	ADGRL2	chr1	1.06358	7.28048e-56	11.3303
ENSG00000205413.8	SAMD9	chr7	1.2364	1.85695e-55	8.86549
ENSG00000239305.7	RNF103	chr2	1.27106	2.87444e-55	5.3443
ENSG00000122140.11	MRPS2	chr9	1.31728	5.25463e-55	17.7039
ENSG00000178163.8	ZNF518B	chr4	1.30091	9.36375e-55	3.72629
ENSG00000168806.7	LCMT2	chr15	1.49214	5.14598e-54	3.37739
ENSG00000138639.18	ARHGAP24	chr4	1.36528	6.44266e-54	4.82137
ENSG00000180917.17	CMTR2	chr16	1.1899	2.29635e-53	7.50872
ENSG00000151835.16	SACS	chr13	1.0906	3.38937e-53	16.545
ENSG00000162775.16	RBM15	chr1	1.7139	9.17562e-53	3.72653
ENSG00000186174.12	BCL9L	chr11	0.931179	2.24234e-52	25.845
ENSG00000157933.10	SKI	chr1	1.03475	8.14008e-52	33.3761
ENSG00000132661.4	NXT1	chr20	1.57034	1.02285e-51	20.4694
ENSG00000147650.11	LRP12	chr8	1.18752	1.19165e-51	8.86655
ENSG00000227051.6	C14orf132	chr14	-1.13677	1.92434e-51	7.65327
ENSG00000170989.9	S1PR1	chr1	1.61958	3.04321e-51	11.5084
ENSG00000182963.10	GJC1	chr17	1.01282	4.39011e-51	12.4413
ENSG00000162928.9	PEX13	chr2	1.31995	5.02443e-51	6.51999
ENSG00000135392.16	DNAJC14	chr12	1.18757	6.57458e-51	10.7096
ENSG00000112406.5	HECA	chr6	1.28703	1.81649e-50	6.44956
ENSG00000179562.3	GCC1	chr7	1.38872	2.05834e-50	7.81445
ENSG00000169490.17	TM2D2	chr8	1.10641	2.7619e-50	15.5624
ENSG00000119523.10	ALG2	chr9	1.07932	3.34442e-50	21.6261
ENSG00000143756.12	FBXO28	chr1	1.16071	5.43689e-50	10.161
ENSG00000124217.4	MOCS3	chr20	1.69631	1.37428e-49	3.38008
ENSG00000132640.15	BTBD3	chr20	1.18671	3.09668e-49	7.74644
ENSG00000111664.10	GNB3	chr12	1.88088	4.6209e-49	6.59318
ENSG00000161021.13	MAML1	chr5	1.0595	1.10493e-48	10.6948
ENSG00000151320.11	AKAP6	chr14	1.40427	1.11442e-48	1.41793
ENSG00000124762.13	CDKN1A	chr6	-1.29419	2.26917e-48	42.3854
ENSG00000120063.10	GNA13	chr17	1.06115	2.54442e-48	14.3026
ENSG00000010165.20	EEF1AKNMT	chr1	1.19232	3.42943e-48	14.1335
ENSG00000158711.13	ELK4	chr1	1.11411	3.79858e-48	5.63202
ENSG00000189369.8	GSPT2	chrX	1.4146	4.47611e-48	8.51949
ENSG00000106723.17	SPIN1	chr9	0.882993	6.61308e-48	35.2773
ENSG00000165152.9	TMEM246	chr9	1.22212	6.67676e-48	7.36572
ENSG00000101447.15	FAM83D	chr20	1.34848	7.11374e-48	18.6422
ENSG00000107789.16	MINPP1	chr10	1.13427	1.13403e-47	16.9614
ENSG00000162419.12	GMEB1	chr1	1.58466	2.33794e-47	4.13742
ENSG00000110925.6	CSRNP2	chr12	1.13475	3.44999e-47	8.8143
ENSG00000126804.13	ZBTB1	chr14	1.08331	6.84135e-47	12.358
ENSG00000065883.16	CDK13	chr7	1.04167	7.50761e-47	3.01313
ENSG00000167657.14	DAPK3	chr19	1.03391	9.86696e-47	23.8968
ENSG00000177981.11	ASB8	chr12	1.29388	9.984e-47	9.10106
ENSG00000118655.7	DCLRE1B	chr1	1.1554	2.97355e-46	9.81887
ENSG00000112837.17	TBX18	chr6	1.03905	3.51415e-46	6.98911
ENSG00000198890.8	PRMT6	chr1	1.32437	3.51415e-46	7.4693
ENSG00000254470.2	AP5B1	chr11	1.36432	3.63699e-46	5.47646
ENSG00000169905.12	TOR1AIP2	chr1	0.951183	1.0066e-45	5.43936
ENSG00000166189.7	HPS6	chr10	1.27697	1.68623e-45	12.8198
ENSG00000114491.14	UMPS	chr3	1.18152	2.90221e-45	5.21937
ENSG00000240857.2	RDH14	chr2	1.50934	3.15938e-45	12.1573
ENSG00000157426.14	AASDH	chr4	1.54569	3.58046e-45	4.55895
ENSG00000162714.12	ZNF496	chr1	1.14415	3.64989e-45	3.89244
ENSG00000197019.5	SERTAD1	chr19	1.33166	4.54707e-45	15.1233
ENSG00000264522.6	OTUD7B	chr1	1.09253	1.11777e-44	4.85012
ENSG00000126903.16	SLC10A3	chrX	1.08449	1.4523e-44	27.4002
ENSG00000145246.13	ATP10D	chr4	1.20123	3.05136e-44	9.60779
ENSG00000176994.11	SMCR8	chr17	1.14167	6.55848e-44	6.50164
ENSG00000170385.10	SLC30A1	chr1	0.953122	1.13192e-43	23.0379
ENSG00000146457.16	WTAP	chr6	1.0102	1.47779e-43	11.0341
ENSG00000145779.8	TNFAIP8	chr5	1.52129	1.62271e-43	1.90496
ENSG00000179918.18	SEPHS2	chr16	1.06873	1.8292e-43	21.8154
ENSG00000115963.13	RND3	chr2	0.781608	3.72397e-43	112.554
ENSG00000173218.15	VANGL1	chr1	1.00162	4.67654e-43	8.48503
ENSG00000177733.6	HNRNPA0	chr5	0.804976	4.74577e-43	25.5399
ENSG00000099194.6	SCD	chr10	1.02652	6.59942e-43	41.0567
ENSG00000005812.11	FBXL3	chr13	1.00937	8.80502e-43	12.1304
ENSG00000167635.11	ZNF146	chr19	0.943563	1.51062e-42	28.767
ENSG00000162849.16	KIF26B	chr1	1.19991	2.60752e-42	4.08865
ENSG00000196470.12	SIAH1	chr16	1.36285	2.64882e-42	3.49887
ENSG00000152778.9	IFIT5	chr10	1.20532	3.11698e-42	8.48689
ENSG00000118246.14	FASTKD2	chr2	1.01544	3.29128e-42	5.55097
ENSG00000224470.8	ATXN1L	chr16	0.991273	4.81967e-42	7.38151
ENSG00000106665.15	CLIP2	chr7	1.00651	5.33715e-42	17.7563
ENSG00000165175.15	MID1IP1	chrX	1.08931	8.16575e-42	17.1181
ENSG00000034677.13	RNF19A	chr8	1.01249	8.79671e-42	9.94745
ENSG00000133422.13	MORC2	chr22	1.14012	1.03938e-41	9.78536
ENSG00000198142.5	SOWAHC	chr2	1.36476	1.27826e-41	9.88272
ENSG00000162377.6	COA7	chr1	1.17137	1.28371e-41	8.734
ENSG00000180011.7	ZADH2	chr18	1.03823	1.49291e-41	6.31614
ENSG00000153066.12	TXNDC11	chr16	0.983774	1.4942e-41	14.216
ENSG00000155850.7	SLC26A2	chr5	0.994446	1.7259e-41	7.49509
ENSG00000198231.13	DDX42	chr17	0.868381	5.05641e-41	23.4255
ENSG00000080200.10	CRYBG3	chr3	0.980694	8.45524e-41	6.01269
ENSG00000169018.6	FEM1B	chr15	1.17121	8.95647e-41	16.0897
ENSG00000107771.17	CCSER2	chr10	0.955049	1.05595e-40	9.89872
ENSG00000225968.7	ELFN1	chr7	1.45455	1.11214e-40	4.39844
ENSG00000213516.10	RBMXL1	chr1	1.26541	1.40934e-40	4.95822
ENSG00000125630.15	POLR1B	chr2	1.15272	1.40958e-40	4.96076
ENSG00000118689.15	FOXO3	chr6	0.976187	1.83084e-40	9.05375
ENSG00000253276.3	CCDC71L	chr7	1.13855	2.44298e-40	21.2943
ENSG00000011523.14	CEP68	chr2	1.29521	6.16234e-40	2.84196
ENSG00000255112.2	CHMP1B	chr18	1.17949	7.40579e-40	17.9368
ENSG00000130749.10	AC008755.1	chr19	0.952517	1.18575e-39	11.2443
ENSG00000157077.14	ZFYVE9	chr1	1.07392	1.79745e-39	9.56975
ENSG00000155380.11	SLC16A1	chr1	0.798923	2.59216e-39	28.4195
ENSG00000163946.13	TASOR	chr3	0.847533	3.64109e-39	10.8819
ENSG00000213024.11	NUP62	chr19	0.901941	4.02954e-39	14.4164
ENSG00000185085.2	INTS5	chr11	1.29706	6.78124e-39	7.94198
ENSG00000173013.5	CCDC96	chr4	2.30134	7.32388e-39	2.99463
ENSG00000171161.13	ZNF672	chr1	1.23235	9.5738e-39	9.7
ENSG00000244462.8	RBM12	chr20	0.908424	9.5738e-39	13.3758
ENSG00000188021.8	UBQLN2	chrX	0.911563	1.29172e-38	20.3216
ENSG00000104824.17	HNRNPL	chr19	-0.867006	1.54467e-38	18.0141
ENSG00000127870.17	RNF6	chr13	0.946303	1.73089e-38	17.1948
ENSG00000170340.11	B3GNT2	chr2	1.21929	2.24722e-38	9.07637
ENSG00000123444.14	KBTBD4	chr11	1.33827	2.40637e-38	7.09999
ENSG00000139618.15	BRCA2	chr13	1.17684	2.5989e-38	3.16842
ENSG00000109436.8	TBC1D9	chr4	0.937442	4.11479e-38	10.5975
ENSG00000158092.7	NCK1	chr3	1.09552	4.36422e-38	6.35868
ENSG00000106392.10	C1GALT1	chr7	0.897999	5.36606e-38	9.15941
ENSG00000166750.10	SLFN5	chr17	0.990515	6.15198e-38	26.4241
ENSG00000107863.18	ARHGAP21	chr10	0.779436	6.93711e-38	16.7374
ENSG00000151458.12	ANKRD50	chr4	0.975976	8.00171e-38	7.68642
ENSG00000175054.16	ATR	chr3	0.989816	1.23012e-37	2.87356
ENSG00000171488.15	LRRC8C	chr1	1.26269	2.66996e-37	3.13805
ENSG00000146576.13	C7orf26	chr7	1.27027	4.49184e-37	8.59482
ENSG00000113594.10	LIFR	chr5	1.13924	5.03339e-37	2.71266
ENSG00000176463.14	SLCO3A1	chr15	1.35423	5.3888e-37	2.20891
ENSG00000109689.16	STIM2	chr4	1.09015	6.22019e-37	6.67753
ENSG00000108061.11	SHOC2	chr10	0.955186	7.27245e-37	20.9453
ENSG00000118482.11	PHF3	chr6	0.835358	9.16409e-37	8.90504
ENSG00000133104.14	SPART	chr13	0.874152	1.02616e-36	15.7285
ENSG00000143157.11	POGK	chr1	0.893784	1.81412e-36	9.42905
ENSG00000183853.18	KIRREL1	chr1	0.84945	2.39601e-36	39.7368
ENSG00000237172.4	B3GNT9	chr16	0.887091	2.63885e-36	24.9724
ENSG00000147383.11	NSDHL	chrX	1.15359	2.74448e-36	15.7788
ENSG00000169122.11	FAM110B	chr8	1.30499	3.02838e-36	5.07356
ENSG00000141458.13	NPC1	chr18	0.965612	3.49837e-36	14.4689
ENSG00000060491.16	OGFR	chr20	1.23498	6.2129e-36	12.7472
ENSG00000112343.11	TRIM38	chr6	1.18973	7.4085e-36	5.36413
ENSG00000141378.14	PTRH2	chr17	1.34292	8.27313e-36	4.13496
ENSG00000143457.11	GOLPH3L	chr1	1.11752	8.85352e-36	9.03457
ENSG00000153879.9	CEBPG	chr19	1.12017	8.89686e-36	16.2678
ENSG00000206190.11	ATP10A	chr15	0.809974	1.01182e-35	13.5601
ENSG00000170456.16	DENND5B	chr12	1.16028	1.64637e-35	3.08166
ENSG00000172936.14	MYD88	chr3	1.0118	1.65797e-35	9.79003
ENSG00000125741.4	OPA3	chr19	1.09965	1.79484e-35	2.91912
ENSG00000178307.9	TMEM11	chr17	1.11776	2.0581e-35	9.14015
ENSG00000155287.11	SLC25A28	chr10	1.19287	2.37403e-35	14.4923
ENSG00000176842.14	IRX5	chr16	1.27056	2.65494e-35	9.59751
ENSG00000127947.16	PTPN12	chr7	0.851656	2.87328e-35	21.0794
ENSG00000164951.16	PDP1	chr8	0.867736	4.18763e-35	11.8368
ENSG00000170903.11	MSANTD4	chr11	1.07758	6.99347e-35	6.24276
ENSG00000165507.8	DEPP1	chr10	2.02871	7.55979e-35	3.61434
ENSG00000174705.13	SH3PXD2B	chr5	0.894139	8.2271e-35	15.0267
ENSG00000120690.16	ELF1	chr13	1.00253	8.35014e-35	12.6551
ENSG00000167193.8	CRK	chr17	0.784309	1.08628e-34	37.1349
ENSG00000172086.8	KRCC1	chr2	0.987541	1.27829e-34	27.728
ENSG00000125686.12	MED1	chr17	0.845947	2.42893e-34	12.8194
ENSG00000131263.12	RLIM	chrX	0.867393	2.46456e-34	11.0277
ENSG00000185800.12	DMWD	chr19	0.978469	2.63852e-34	10.7502
ENSG00000166454.10	ATMIN	chr16	0.964661	3.91222e-34	12.1677
ENSG00000176788.9	BASP1	chr5	0.852192	4.49118e-34	109.354
ENSG00000183779.7	ZNF703	chr8	0.912479	4.55043e-34	23.1561
ENSG00000179981.10	TSHZ1	chr18	0.952171	4.81431e-34	6.11091
ENSG00000175595.14	ERCC4	chr16	1.05809	4.91756e-34	3.65036
ENSG00000185127.6	C6orf120	chr6	0.861473	5.50467e-34	27.3476
ENSG00000170185.9	USP38	chr4	0.994043	5.55168e-34	5.50988
ENSG00000116903.7	EXOC8	chr1	1.15221	5.68964e-34	5.59491
ENSG00000198121.13	LPAR1	chr9	0.813507	5.81514e-34	39.7053
ENSG00000144736.14	SHQ1	chr3	1.0719	6.55519e-34	5.43324
ENSG00000152684.11	PELO	chr5	0.950322	7.27144e-34	10.6241
ENSG00000166532.16	RIMKLB	chr12	0.959418	7.55774e-34	8.95567
ENSG00000169715.14	MT1E	chr16	-1.16446	9.07325e-34	37.4372
ENSG00000164442.10	CITED2	chr6	0.702967	9.43509e-34	289.552
ENSG00000170468.7	RIOX1	chr14	1.39165	1.04494e-33	7.4019
ENSG00000130818.12	ZNF426	chr19	1.24261	1.06363e-33	3.39538
ENSG00000103642.12	LACTB	chr15	1.04872	1.24455e-33	10.7863
ENSG00000178966.16	RMI1	chr9	1.12418	1.64513e-33	13.2394
ENSG00000011114.15	BTBD7	chr14	0.84462	1.79079e-33	6.4318
ENSG00000134508.12	CABLES1	chr18	1.49125	1.79079e-33	2.23032
ENSG00000181744.8	DIPK2A	chr3	1.08891	1.85269e-33	5.68621
ENSG00000177485.7	ZBTB33	chrX	1.12352	1.96562e-33	5.79568
ENSG00000158796.17	DEDD	chr1	0.974865	2.61544e-33	13.6989
ENSG00000181915.4	ADO	chr10	0.994373	2.84386e-33	12.079
ENSG00000172059.11	KLF11	chr2	1.15074	2.95771e-33	4.97625
ENSG00000198408.14	OGA	chr10	0.87443	3.16205e-33	35.2523
ENSG00000100852.13	ARHGAP5	chr14	0.864862	5.02312e-33	10.8254
ENSG00000189184.11	PCDH18	chr4	0.903869	5.67528e-33	62.7648
ENSG00000164366.3	CCDC127	chr5	1.28795	5.71681e-33	3.85539
ENSG00000178074.6	C2orf69	chr2	1.25849	6.14047e-33	10.0734
ENSG00000175283.7	DOLK	chr9	1.1428	6.35652e-33	16.4138
ENSG00000128607.14	KLHDC10	chr7	0.921872	7.16102e-33	7.56469
ENSG00000152147.11	GEMIN6	chr2	1.41896	8.59549e-33	3.48602
ENSG00000198431.16	TXNRD1	chr12	0.791248	8.72795e-33	69.4457
ENSG00000197579.8	TOPORS	chr9	0.987048	1.04993e-32	10.4183
ENSG00000171467.16	ZNF318	chr6	0.925959	1.32385e-32	6.36417
ENSG00000099942.13	CRKL	chr22	0.790397	1.35232e-32	17.5219
ENSG00000181004.10	BBS12	chr4	1.65504	1.36608e-32	2.77011
ENSG00000118518.15	RNF146	chr6	0.940498	1.44073e-32	14.7515
ENSG00000127774.7	EMC6	chr17	1.20534	1.77474e-32	29.5301
ENSG00000174206.12	C12orf66	chr12	1.56068	1.90103e-32	1.85067
ENSG00000174718.12	RESF1	chr12	1.09737	1.9046e-32	4.1164
ENSG00000174738.13	NR1D2	chr3	0.923672	1.97301e-32	10.4422
ENSG00000175895.4	PLEKHF2	chr8	1.35246	2.16846e-32	5.54039
ENSG00000150457.9	LATS2	chr13	0.899063	2.62377e-32	13.8974
ENSG00000103550.14	KNOP1	chr16	0.986563	2.93507e-32	5.10634
ENSG00000169554.21	ZEB2	chr2	0.763177	3.52181e-32	4.57687
ENSG00000175573.7	C11orf68	chr11	1.04616	3.91368e-32	44.6093
ENSG00000143702.16	CEP170	chr1	0.82184	4.34363e-32	11.9453
ENSG00000188725.8	SMIM15	chr5	1.14764	4.95518e-32	26.3724
ENSG00000073711.11	PPP2R3A	chr3	0.851666	4.99062e-32	12.3852
ENSG00000156735.11	BAG4	chr8	1.06668	6.03208e-32	7.56425
ENSG00000178913.7	TAF7	chr5	0.825714	6.25337e-32	34.6198
ENSG00000112851.14	ERBIN	chr5	0.687815	7.12079e-32	27.1407
ENSG00000261556.10	SMG1P7	chr16	1.71147	7.27886e-32	3.51413
ENSG00000136542.9	GALNT5	chr2	-1.10418	7.35832e-32	9.91352
ENSG00000101126.17	ADNP	chr20	0.772988	9.54622e-32	13.2198
ENSG00000064703.12	DDX20	chr1	0.996988	9.66112e-32	6.45724
ENSG00000172409.6	CLP1	chr11	1.43488	9.90122e-32	6.68518
ENSG00000159228.13	CBR1	chr21	0.869047	1.06364e-31	34.7245
ENSG00000196659.9	TTC30B	chr2	1.73003	1.31469e-31	2.05238
ENSG00000170604.5	IRF2BP1	chr19	1.0659	1.67097e-31	11.7721
ENSG00000167447.12	SMG8	chr17	1.08791	1.85346e-31	7.15757
ENSG00000125148.7	MT2A	chr16	-0.938115	2.14504e-31	236.444
ENSG00000172845.15	SP3	chr2	0.848053	2.43312e-31	7.4573
ENSG00000114796.16	KLHL24	chr3	1.35619	2.66234e-31	2.18157
ENSG00000276045.3	ORAI1	chr12	1.06491	2.82315e-31	12.2734
ENSG00000140937.14	CDH11	chr16	0.670538	2.82406e-31	54.6652
ENSG00000178988.11	MRFAP1L1	chr4	0.939472	3.1756e-31	23.6089
ENSG00000155254.13	MARVELD1	chr10	-0.886162	3.1876e-31	34.3692
ENSG00000100335.15	MIEF1	chr22	0.844332	3.29067e-31	7.86856
ENSG00000113384.14	GOLPH3	chr5	0.850556	3.39384e-31	44.2331
ENSG00000171206.14	TRIM8	chr10	0.825528	4.10894e-31	14.7661
ENSG00000170027.7	YWHAG	chr7	0.665717	4.68825e-31	83.7488
ENSG00000122741.16	DCAF10	chr9	0.921427	4.73989e-31	6.24157
ENSG00000103429.11	BFAR	chr16	0.844651	5.30167e-31	20.6857
ENSG00000213699.9	SLC35F6	chr2	0.956111	6.23252e-31	16.9437
ENSG00000178695.5	KCTD12	chr13	1.03196	8.13e-31	17.0481
ENSG00000124659.6	TBCC	chr6	1.1398	9.19787e-31	13.5446
ENSG00000166173.10	LARP6	chr15	0.964062	1.07791e-30	13.8777
ENSG00000163608.15	NEPRO	chr3	0.905448	1.1339e-30	7.03622
ENSG00000140443.15	IGF1R	chr15	0.980674	1.13908e-30	7.73787
ENSG00000148468.17	FAM171A1	chr10	0.900441	1.68408e-30	14.5205
ENSG00000115904.12	SOS1	chr2	0.874766	2.03115e-30	7.11673
ENSG00000183340.7	JRKL	chr11	1.01655	2.15555e-30	9.37142
ENSG00000177932.6	ZNF354C	chr5	1.10814	2.19335e-30	4.39674
ENSG00000177311.11	ZBTB38	chr3	0.792759	2.30772e-30	14.7863
ENSG00000180008.9	SOCS4	chr14	1.03583	2.30772e-30	7.81486
ENSG00000151276.23	MAGI1	chr3	0.89421	2.5373e-30	5.31884
ENSG00000163788.14	SNRK	chr3	1.07071	2.77506e-30	3.73513
ENSG00000188636.4	RTL6	chr22	0.829525	3.12694e-30	15.2212
ENSG00000185728.17	YTHDF3	chr8	0.800147	3.17365e-30	19.4201
ENSG00000130962.17	PRRG1	chrX	1.14581	3.57533e-30	3.61622
ENSG00000068001.14	HYAL2	chr3	1.04262	3.79693e-30	7.695
ENSG00000113161.16	HMGCR	chr5	0.859433	4.27492e-30	12.6292
ENSG00000179041.4	RRS1	chr8	1.01855	4.44981e-30	22.3975
ENSG00000076641.4	PAG1	chr8	1.16321	5.2473e-30	2.3641
ENSG00000180340.6	FZD2	chr17	0.994335	9.54109e-30	25.9645
ENSG00000198146.4	ZNF770	chr15	0.842994	9.7576e-30	14.1097
ENSG00000175073.8	VCPIP1	chr8	0.909007	9.88486e-30	4.27137
ENSG00000008853.16	RHOBTB2	chr8	0.99324	9.95968e-30	5.45831
ENSG00000108256.9	NUFIP2	chr17	0.716152	1.89158e-29	15.5374
ENSG00000186834.3	HEXIM1	chr17	0.901513	1.91591e-29	14.3443
ENSG00000100739.11	BDKRB1	chr14	1.56016	2.37744e-29	4.63766
ENSG00000183475.12	ASB7	chr15	1.13886	2.64381e-29	3.85946
ENSG00000173114.13	LRRN3	chr7	1.92272	2.70082e-29	1.76987
ENSG00000215012.9	RTL10	chr22	0.837052	3.5794e-29	8.95194
ENSG00000146247.14	PHIP	chr6	0.838314	4.86271e-29	6.45154
ENSG00000148400.12	NOTCH1	chr9	0.972987	5.0829e-29	4.53976
ENSG00000134250.20	NOTCH2	chr1	0.779228	5.76957e-29	17.0871
ENSG00000178896.9	EXOSC4	chr8	1.28664	5.98257e-29	10.5367
ENSG00000027697.14	IFNGR1	chr6	0.97705	8.88931e-29	17.7071
ENSG00000196739.15	COL27A1	chr9	0.836244	9.58053e-29	3.86854
ENSG00000112234.9	FBXL4	chr6	0.953686	1.22244e-28	4.52994
ENSG00000143797.12	MBOAT2	chr2	0.743311	1.23249e-28	12.5874
ENSG00000100393.13	EP300	chr22	0.881909	1.31075e-28	8.97536
ENSG00000118496.5	FBXO30	chr6	0.91675	1.57263e-28	5.31985
ENSG00000163320.11	CGGBP1	chr3	0.756838	1.57354e-28	20.4637
ENSG00000260276.2	AC022167.2	chr16	2.19852	1.6086e-28	1.95264
ENSG00000215251.4	FASTKD5	chr20	1.14662	1.61241e-28	6.9804
ENSG00000171016.12	PYGO1	chr15	1.17034	1.66913e-28	3.6559
ENSG00000132109.10	TRIM21	chr11	1.39064	1.93083e-28	7.94371
ENSG00000176410.7	DNAJC30	chr7	1.154	2.62551e-28	7.35996
ENSG00000176624.11	MEX3C	chr18	0.845464	2.76196e-28	8.03191
ENSG00000122482.21	ZNF644	chr1	0.900803	2.78053e-28	8.00595
ENSG00000104490.18	NCALD	chr8	1.12936	2.81149e-28	2.69273
ENSG00000152193.8	RNF219	chr13	1.06093	4.14651e-28	9.10466
ENSG00000110851.12	PRDM4	chr12	0.855247	4.73873e-28	13.1732
ENSG00000164615.5	CAMLG	chr5	0.996443	4.97619e-28	13.92
ENSG00000122778.9	KIAA1549	chr7	1.24723	5.25751e-28	1.37493
ENSG00000100796.17	PPP4R3A	chr14	0.785235	6.68856e-28	13.5301
ENSG00000115977.19	AAK1	chr2	0.776625	7.04079e-28	3.40142
ENSG00000150347.16	ARID5B	chr10	0.849994	8.168e-28	22.7854
ENSG00000167703.14	SLC43A2	chr17	0.91519	8.42067e-28	5.95099
ENSG00000162378.13	ZYG11B	chr1	0.858371	8.4784e-28	8.39335
ENSG00000149658.18	YTHDF1	chr20	0.812707	9.12102e-28	18.1018
ENSG00000117751.18	PPP1R8	chr1	0.817456	1.75173e-27	21.7381
ENSG00000112972.15	HMGCS1	chr5	0.835074	1.88778e-27	8.83227
ENSG00000153071.15	DAB2	chr5	0.868378	1.88778e-27	89.4206
ENSG00000172336.5	POP7	chr7	1.04525	1.93295e-27	28.7891
ENSG00000178033.6	CALHM5	chr6	1.11518	1.95503e-27	3.0594
ENSG00000099331.13	MYO9B	chr19	0.635216	2.38355e-27	22.619
ENSG00000177732.8	SOX12	chr20	1.22933	2.43899e-27	11.3697
ENSG00000179021.10	C3orf38	chr3	1.0003	2.51917e-27	8.24309
ENSG00000183579.15	ZNRF3	chr22	1.17301	2.68933e-27	2.34933
ENSG00000072364.13	AFF4	chr5	0.669373	2.95885e-27	18.2566
ENSG00000183023.18	SLC8A1	chr2	0.868857	3.19016e-27	6.0719
ENSG00000053254.15	FOXN3	chr14	0.926661	4.06014e-27	5.49752
ENSG00000196670.13	ZFP62	chr5	0.98624	6.0093e-27	7.39408
ENSG00000062650.19	WAPL	chr10	0.760237	6.52645e-27	11.6152
ENSG00000177613.8	CSTF2T	chr10	0.871606	6.54588e-27	12.0656
ENSG00000147454.14	SLC25A37	chr8	-1.01948	7.92129e-27	6.64621
ENSG00000062194.16	GPBP1	chr5	0.799137	8.77178e-27	10.4084
ENSG00000176170.13	SPHK1	chr17	0.958107	9.49939e-27	29.4144
ENSG00000116685.16	KIAA2013	chr1	0.846121	9.98525e-27	17.1895
ENSG00000170191.5	NANP	chr20	1.15948	1.1363e-26	5.17833
ENSG00000100207.18	TCF20	chr22	0.989836	1.16748e-26	6.61009
ENSG00000163171.7	CDC42EP3	chr2	0.853618	1.5876e-26	51.508
ENSG00000051341.14	POLQ	chr3	0.998268	1.74257e-26	4.25942
ENSG00000182253.14	SYNM	chr15	1.10597	1.80764e-26	2.78183
ENSG00000103449.11	SALL1	chr16	1.12046	1.86639e-26	3.47979
ENSG00000095383.20	TBC1D2	chr9	0.848696	2.09013e-26	15.0023
ENSG00000095739.11	BAMBI	chr10	1.65176	2.41202e-26	4.86893
ENSG00000079999.14	KEAP1	chr19	0.916413	2.68243e-26	17.9873
ENSG00000170365.10	SMAD1	chr4	0.980869	2.77866e-26	4.85856
ENSG00000275183.1	LENG9	chr19	1.88278	3.12787e-26	3.14947
ENSG00000163848.19	ZNF148	chr3	0.821787	3.53643e-26	6.87634
ENSG00000204217.14	BMPR2	chr2	0.819625	4.21715e-26	17.0649
ENSG00000133302.13	SLF1	chr5	1.03698	4.89697e-26	4.02928
ENSG00000136478.7	TEX2	chr17	0.809914	4.97913e-26	9.40651
ENSG00000187815.10	ZFP69	chr1	1.55268	5.53551e-26	2.66893
ENSG00000107560.12	RAB11FIP2	chr10	0.913838	6.57473e-26	8.55501
ENSG00000055208.19	TAB2	chr6	0.737063	7.09214e-26	14.977
ENSG00000071051.14	NCK2	chr2	0.911353	7.22136e-26	13.2815
ENSG00000087448.11	KLHL42	chr12	0.839805	8.2843e-26	7.45051
ENSG00000168264.10	IRF2BP2	chr1	0.771253	8.4897e-26	20.6501
ENSG00000205730.6	ITPRIPL2	chr16	0.93693	8.72858e-26	17.7176
ENSG00000188895.11	MSL1	chr17	0.780098	9.13276e-26	19.0402
ENSG00000037749.12	MFAP3	chr5	0.881719	9.80095e-26	5.42005
ENSG00000137507.11	LRRC32	chr11	0.923616	1.00339e-25	18.8699
ENSG00000172716.16	SLFN11	chr17	0.707886	1.00339e-25	18.6868
ENSG00000005339.14	CREBBP	chr16	0.789883	1.07492e-25	7.17918
ENSG00000164002.11	EXO5	chr1	1.15193	1.54836e-25	5.50497
ENSG00000166250.12	CLMP	chr11	0.678399	1.71009e-25	109.406
ENSG00000116044.16	NFE2L2	chr2	0.757257	1.9628e-25	25.2179
ENSG00000170153.11	RNF150	chr4	1.0686	2.21848e-25	2.12207
ENSG00000169047.5	IRS1	chr2	0.716474	2.32601e-25	8.35033
ENSG00000225614.3	ZNF469	chr16	1.14547	2.44221e-25	2.97578
ENSG00000135900.4	MRPL44	chr2	0.960347	2.76507e-25	14.9445
ENSG00000171428.14	NAT1	chr8	1.49229	2.92498e-25	2.91863
ENSG00000126822.17	PLEKHG3	chr14	1.21153	4.46012e-25	1.18902
ENSG00000185875.13	THNSL1	chr10	1.4024	4.53091e-25	2.78813
ENSG00000276023.5	DUSP14	chr17	0.754985	4.92052e-25	34.5099
ENSG00000188647.13	PTAR1	chr9	0.787135	4.96851e-25	7.35301
ENSG00000101138.11	CSTF1	chr20	0.919159	5.17601e-25	6.22988
ENSG00000173327.8	MAP3K11	chr11	0.845938	5.388e-25	4.11191
ENSG00000136827.12	TOR1A	chr9	0.79248	6.10793e-25	19.936
ENSG00000169957.10	ZNF768	chr16	0.960219	6.45004e-25	13.2778
ENSG00000101407.13	TTI1	chr20	0.865968	7.26e-25	9.13589
ENSG00000110031.12	LPXN	chr11	-0.758292	8.1437e-25	23.9119
ENSG00000163125.15	RPRD2	chr1	0.796366	9.01707e-25	7.35039
ENSG00000128626.11	MRPS12	chr19	0.970911	9.57218e-25	11.0393
ENSG00000008513.16	ST3GAL1	chr8	0.695955	9.68182e-25	12.6646
ENSG00000121864.10	ZNF639	chr3	0.904137	9.95458e-25	5.7424
ENSG00000121440.15	PDZRN3	chr3	0.772635	1.02684e-24	9.23922
ENSG00000129474.16	AJUBA	chr14	0.849907	1.03175e-24	11.2633
ENSG00000184897.6	H1FX	chr3	0.80801	1.03216e-24	39.315
ENSG00000148411.8	NACC2	chr9	0.726778	1.19027e-24	12.4047
ENSG00000108021.20	TASOR2	chr10	0.703215	1.24712e-24	11.0639
ENSG00000128590.5	DNAJB9	chr7	1.03722	1.49648e-24	15.4371
ENSG00000110060.9	PUS3	chr11	1.27501	1.83246e-24	6.32531
ENSG00000180530.11	NRIP1	chr21	0.950902	1.89195e-24	7.28154
ENSG00000135338.14	LCA5	chr6	1.32419	1.95096e-24	1.79309
ENSG00000189319.14	FAM53B	chr10	0.976856	2.38092e-24	3.63773
ENSG00000089094.19	KDM2B	chr12	0.845848	2.43494e-24	3.43028
ENSG00000184898.7	RBM43	chr2	1.09434	2.43494e-24	4.61562
ENSG00000182957.16	SPATA13	chr13	1.07853	2.62709e-24	2.26031
ENSG00000139722.7	VPS37B	chr12	0.830487	2.74597e-24	7.28351
ENSG00000172765.17	TMCC1	chr3	1.10121	2.79672e-24	2.57806
ENSG00000054523.17	KIF1B	chr1	0.694897	2.92301e-24	7.93439
ENSG00000083896.12	YTHDC1	chr4	0.713979	2.92677e-24	11.6973
ENSG00000130479.11	MAP1S	chr19	0.934486	2.98363e-24	7.94456
ENSG00000183578.7	TNFAIP8L3	chr15	1.55591	3.08259e-24	6.60352
ENSG00000134375.11	TIMM17A	chr1	0.739829	4.43522e-24	24.5258
ENSG00000168175.15	MAPK1IP1L	chr14	0.800226	4.54536e-24	18.9529
ENSG00000152464.15	RPP38	chr10	1.37341	4.65716e-24	5.74895
ENSG00000182952.5	HMGN4	chr6	0.733654	4.82263e-24	34.1963
ENSG00000064012.21	CASP8	chr2	1.0043	5.02382e-24	3.08498
ENSG00000167785.9	ZNF558	chr19	0.93803	5.29847e-24	3.23901
ENSG00000213965.3	NUDT19	chr19	1.02959	5.90691e-24	7.68372
ENSG00000128294.16	TPST2	chr22	0.852063	6.07237e-24	5.61315
ENSG00000106638.16	TBL2	chr7	0.816642	6.32688e-24	10.5034
ENSG00000109089.7	CDR2L	chr17	0.769573	7.25453e-24	18.5256
ENSG00000240184.7	PCDHGC3	chr5	-0.994208	7.73014e-24	8.39321
ENSG00000143970.16	ASXL2	chr2	0.764931	7.74463e-24	5.76255
ENSG00000162702.8	ZNF281	chr1	0.838042	9.55363e-24	20.6912
ENSG00000061337.15	LZTS1	chr8	1.07751	9.94052e-24	3.43823
ENSG00000104447.12	TRPS1	chr8	0.847432	1.09801e-23	6.93883
ENSG00000123689.6	G0S2	chr1	1.54687	1.14269e-23	9.71782
ENSG00000172081.14	MOB3A	chr19	0.854616	1.25579e-23	19.3162
ENSG00000104549.12	SQLE	chr8	0.723283	1.44926e-23	17.7338
ENSG00000176595.4	KBTBD11	chr8	1.20387	1.62505e-23	2.2299
ENSG00000149474.13	KAT14	chr20	1.05152	1.62798e-23	4.64944
ENSG00000139131.12	YARS2	chr12	1.02146	1.6468e-23	8.88217
ENSG00000132357.14	CARD6	chr5	1.26614	1.88731e-23	2.93155
ENSG00000173914.12	RBM4B	chr11	1.03373	1.88731e-23	5.16172
ENSG00000168246.6	UBTD2	chr5	0.79627	2.25663e-23	17.0935
ENSG00000163166.15	IWS1	chr2	0.695488	3.00288e-23	17.5588
ENSG00000181544.15	FANCB	chrX	1.27862	3.03726e-23	4.00481
ENSG00000090924.15	PLEKHG2	chr19	0.768477	3.3249e-23	9.2806
ENSG00000147027.4	TMEM47	chrX	0.646827	3.48245e-23	57.0325
ENSG00000176845.13	METRNL	chr17	0.910054	3.51261e-23	61.2309
ENSG00000153560.12	UBP1	chr3	0.642576	3.72855e-23	11.2522
ENSG00000089225.19	TBX5	chr12	0.949462	3.94111e-23	6.03565
ENSG00000092330.18	AL096870.1	chr14	0.83216	4.30901e-23	14.5952
ENSG00000171861.11	MRM3	chr17	1.21682	6.01058e-23	6.32173
ENSG00000138614.15	INTS14	chr15	0.805782	7.2123e-23	10.2935
ENSG00000136802.11	LRRC8A	chr9	0.681934	7.37223e-23	18.4637
ENSG00000101191.16	DIDO1	chr20	0.728705	7.56794e-23	7.72909
ENSG00000147274.14	RBMX	chrX	0.575808	7.66616e-23	41.3914
ENSG00000234127.9	TRIM26	chr6	0.755117	7.66616e-23	11.8628
ENSG00000090905.19	TNRC6A	chr16	0.743493	7.82326e-23	11.2503
ENSG00000165006.14	UBAP1	chr9	0.769998	7.82326e-23	18.1108
ENSG00000157657.14	ZNF618	chr9	0.780132	7.85946e-23	4.54369
ENSG00000275342.4	PRAG1	chr8	1.09362	7.85946e-23	4.23932
ENSG00000171604.12	CXXC5	chr5	0.769838	8.21646e-23	23.6144
ENSG00000111802.14	TDP2	chr6	0.828315	1.03641e-22	13.4738
ENSG00000183580.10	FBXL7	chr5	0.913613	1.09823e-22	9.72568
ENSG00000144567.11	RETREG2	chr2	0.932497	1.123e-22	19.384
ENSG00000135821.18	GLUL	chr1	0.675967	1.14617e-22	20.1464
ENSG00000009954.11	BAZ1B	chr7	0.596731	1.35866e-22	29.8415
ENSG00000100426.7	ZBED4	chr22	0.843087	1.35866e-22	5.04094
ENSG00000198113.3	TOR4A	chr9	1.13932	1.37242e-22	7.14494
ENSG00000176915.15	ANKLE2	chr12	0.697544	1.43152e-22	10.1572
ENSG00000125484.12	GTF3C4	chr9	0.749744	1.48666e-22	6.71852
ENSG00000196387.9	ZNF140	chr12	1.10103	1.63092e-22	2.90992
ENSG00000054116.12	TRAPPC3	chr1	0.786238	2.04737e-22	14.1658
ENSG00000170006.12	TMEM154	chr4	0.932494	2.2331e-22	2.14797
ENSG00000117000.9	RLF	chr1	0.889191	2.24206e-22	4.70773
ENSG00000118922.17	KLF12	chr13	0.814533	2.24206e-22	4.66764
ENSG00000175040.6	CHST2	chr3	1.08486	2.27651e-22	5.07284
ENSG00000198053.11	SIRPA	chr20	0.728943	2.33748e-22	44.9233
ENSG00000175104.15	TRAF6	chr11	0.989564	2.58336e-22	2.60869
ENSG00000135631.16	RAB11FIP5	chr2	0.696887	3.08863e-22	16.9788
ENSG00000128245.15	YWHAH	chr22	0.645986	3.53855e-22	80.4684
ENSG00000242125.3	SNHG3	chr1	0.780014	3.92061e-22	13.7647
ENSG00000118257.16	NRP2	chr2	0.664821	4.20547e-22	8.9966
ENSG00000266074.8	BAHCC1	chr17	0.847526	4.67455e-22	3.40253
ENSG00000115325.13	DOK1	chr2	0.834815	4.7228e-22	10.9802
ENSG00000142684.9	ZNF593	chr1	1.20814	5.75091e-22	18.2326
ENSG00000180346.3	TIGD2	chr4	1.1383	5.91173e-22	4.09686
ENSG00000137693.14	YAP1	chr11	0.568177	6.15799e-22	42.6008
ENSG00000155876.5	RRAGA	chr9	0.652462	7.05641e-22	64.6388
ENSG00000005889.15	ZFX	chrX	0.84828	7.1291e-22	3.97438
ENSG00000153443.13	UBALD1	chr16	0.943279	9.00134e-22	6.21449
ENSG00000110047.18	EHD1	chr11	0.683786	9.00861e-22	17.6528
ENSG00000107104.18	KANK1	chr9	0.688623	9.05274e-22	5.30352
ENSG00000198324.13	PHETA1	chr12	1.17551	9.10797e-22	4.35524
ENSG00000135407.10	AVIL	chr12	1.83763	9.61076e-22	1.50567
ENSG00000198680.4	TUSC1	chr9	1.05226	9.6169e-22	8.24736
ENSG00000128487.16	SPECC1	chr17	1.23931	1.07851e-21	1.69903
ENSG00000017797.13	RALBP1	chr18	0.689353	1.0793e-21	13.8684
ENSG00000135966.13	TGFBRAP1	chr2	0.861243	1.0793e-21	6.26307
ENSG00000281398.4	SNHG4	chr5	1.1087	1.14912e-21	3.0702
ENSG00000166741.7	NNMT	chr11	0.745947	1.19667e-21	53.1462
ENSG00000136940.13	PDCL	chr9	0.878293	1.31765e-21	9.47541
ENSG00000139514.13	SLC7A1	chr13	0.553716	1.44293e-21	57.9988
ENSG00000124766.6	SOX4	chr6	1.14547	1.66167e-21	5.15738
ENSG00000198824.7	CHAMP1	chr13	0.694249	1.72716e-21	11.9344
ENSG00000156521.14	TYSND1	chr10	1.17292	1.98238e-21	3.04319
ENSG00000111671.9	SPSB2	chr12	1.2011	2.00311e-21	5.78322
ENSG00000170852.11	KBTBD2	chr7	0.752844	2.08084e-21	10.9342
ENSG00000116062.15	MSH6	chr2	0.605444	2.12178e-21	12.0345
ENSG00000170677.6	SOCS6	chr18	0.806245	2.13147e-21	8.60892
ENSG00000160352.15	ZNF714	chr19	0.986094	2.14266e-21	2.7593
ENSG00000112246.9	SIM1	chr6	0.969443	2.14671e-21	2.34326
ENSG00000143147.14	GPR161	chr1	0.945159	2.3788e-21	3.82679
ENSG00000121931.16	LRIF1	chr1	1.11198	2.45333e-21	6.22742
ENSG00000120942.13	UBIAD1	chr1	0.960399	2.50545e-21	4.24907
ENSG00000136870.10	ZNF189	chr9	0.933127	2.72477e-21	6.4049
ENSG00000230551.4	AC021078.1	chr5	0.934616	2.81042e-21	2.53909
ENSG00000173517.10	PEAK1	chr15	0.772489	3.09638e-21	6.05958
ENSG00000137496.17	IL18BP	chr11	1.53719	3.27161e-21	1.83587
ENSG00000066455.13	GOLGA5	chr14	0.673807	3.67877e-21	25.4282
ENSG00000128159.12	TUBGCP6	chr22	0.924362	4.32526e-21	10.3892
ENSG00000181788.4	SIAH2	chr3	0.784986	4.35625e-21	14.1487
ENSG00000108557.19	RAI1	chr17	0.731654	4.41975e-21	6.12979
ENSG00000180611.7	MB21D2	chr3	1.02719	5.49198e-21	5.61775
ENSG00000170242.17	USP47	chr11	0.617825	5.59578e-21	8.65514
ENSG00000164300.17	SERINC5	chr5	0.810452	5.70852e-21	4.39903
ENSG00000272031.3	ANKRD34A	chr1	1.80019	6.07017e-21	1.30259
ENSG00000277443.3	MARCKS	chr6	0.635172	6.31701e-21	127.936
ENSG00000156671.14	SAMD8	chr10	0.742464	6.55275e-21	7.75668
ENSG00000128965.13	CHAC1	chr15	0.835478	6.55721e-21	16.8928
ENSG00000177508.12	IRX3	chr16	0.857919	6.7048e-21	12.61
ENSG00000185838.14	GNB1L	chr22	1.45428	8.16516e-21	1.14088
ENSG00000168386.18	FILIP1L	chr3	1.01747	8.30606e-21	38.8787
ENSG00000019995.6	ZRANB1	chr10	0.769648	8.63471e-21	7.11921
ENSG00000181830.8	SLC35C1	chr11	0.778074	8.7069e-21	9.85723
ENSG00000205808.5	PLPP6	chr9	1.30698	8.7469e-21	4.18495
ENSG00000126778.11	SIX1	chr14	0.996945	9.10995e-21	4.1492
ENSG00000169221.14	TBC1D10B	chr16	0.724263	9.32342e-21	10.4169
ENSG00000135956.8	TMEM127	chr2	0.698624	1.05366e-20	15.3874
ENSG00000140743.8	AC092338.1	chr16	0.768378	1.06001e-20	16.8171
ENSG00000237753.2	AC079922.2	chr2	1.59971	1.08904e-20	2.57795
ENSG00000213380.15	COG8	chr16	1.08121	1.12266e-20	2.08999
ENSG00000286964.1	AL136169.1	chrX	1.86382	1.19163e-20	2.22651
ENSG00000134590.13	RTL8C	chrX	-0.682084	1.3029e-20	84.9821
ENSG00000178184.16	PARD6G	chr18	1.44253	1.30791e-20	1.73446
ENSG00000088986.11	DYNLL1	chr12	0.619765	1.6257e-20	76.66
ENSG00000171105.14	INSR	chr19	1.01339	1.6908e-20	3.00941
ENSG00000164077.14	MON1A	chr3	1.02565	1.76722e-20	2.69756
ENSG00000170473.17	PYM1	chr12	0.963047	1.77225e-20	8.62958
ENSG00000176697.19	BDNF	chr11	1.00046	1.81246e-20	6.32763
ENSG00000184992.11	BRI3BP	chr12	0.714344	1.97058e-20	7.4372
ENSG00000147548.17	NSD3	chr8	0.671154	2.63786e-20	6.94294
ENSG00000106009.16	BRAT1	chr7	0.88948	2.69102e-20	5.33027
ENSG00000117139.17	KDM5B	chr1	0.734887	2.69102e-20	3.00557
ENSG00000177706.9	FAM20C	chr7	0.718562	2.85537e-20	31.7613
ENSG00000198604.11	BAZ1A	chr14	0.634341	2.85913e-20	10.0416
ENSG00000254004.7	ZNF260	chr19	0.966332	3.00986e-20	5.5046
ENSG00000013392.8	RWDD2A	chr6	1.21776	3.2788e-20	2.81458
ENSG00000103111.14	MON1B	chr16	0.721833	3.2788e-20	7.07157
ENSG00000189241.7	TSPYL1	chr6	0.610559	3.40713e-20	12.7624
ENSG00000123595.7	RAB9A	chrX	0.90655	3.9912e-20	10.7608
ENSG00000141956.13	PRDM15	chr21	1.05595	3.9912e-20	1.38079
ENSG00000167695.15	FAM57A	chr17	0.699225	4.30722e-20	30.2122
ENSG00000111817.17	DSE	chr6	0.632199	4.39618e-20	5.88177
ENSG00000170561.13	IRX2	chr5	0.826807	4.54953e-20	9.2565
ENSG00000104936.17	DMPK	chr19	0.993131	4.5645e-20	9.33492
ENSG00000153487.12	ING1	chr13	1.08319	4.5803e-20	2.6941
ENSG00000141569.12	TRIM65	chr17	0.809936	4.79402e-20	8.8234
ENSG00000162520.14	SYNC	chr1	0.683206	4.87508e-20	31.5215
ENSG00000167842.15	MIS12	chr17	0.874222	4.94069e-20	9.5771
ENSG00000181827.14	RFX7	chr15	0.788705	5.47026e-20	3.61164
ENSG00000112578.10	BYSL	chr6	0.912847	6.07756e-20	13.6085
ENSG00000102921.8	AC026470.1	chr16	0.720073	6.10795e-20	5.60712
ENSG00000198855.7	FICD	chr12	0.948492	6.96603e-20	6.89153
ENSG00000160688.19	FLAD1	chr1	0.930637	7.14601e-20	5.64849
ENSG00000163697.17	APBB2	chr4	0.64892	7.33823e-20	5.25031
ENSG00000223768.2	LINC00205	chr21	-0.923421	7.73603e-20	4.02615
ENSG00000183715.13	OPCML	chr11	-1.05727	8.62817e-20	2.12562
ENSG00000164151.12	ICE1	chr5	0.667972	8.72311e-20	8.66224
ENSG00000103415.12	HMOX2	chr16	0.853239	8.97553e-20	9.27467
ENSG00000135048.14	CEMIP2	chr9	0.685007	8.99676e-20	10.0674
ENSG00000166025.18	AMOTL1	chr11	0.649911	9.1941e-20	13.3657
ENSG00000172840.6	PDP2	chr16	0.986498	9.24309e-20	2.44948
ENSG00000100596.6	SPTLC2	chr14	0.570209	9.46908e-20	14.3696
ENSG00000197283.16	SYNGAP1	chr6	1.02817	9.49895e-20	4.37034
ENSG00000134030.14	CTIF	chr18	0.747577	9.67895e-20	11.6731
ENSG00000099250.18	NRP1	chr10	0.659552	9.74654e-20	70.5712
ENSG00000181588.16	MEX3D	chr19	0.860228	1.01616e-19	15.7673
ENSG00000184281.15	TSSC4	chr11	0.986946	1.13471e-19	11.2313
ENSG00000134278.15	SPIRE1	chr18	0.667563	1.15955e-19	9.1532
ENSG00000175130.7	MARCKSL1	chr1	0.927444	1.24767e-19	26.4124
ENSG00000139233.7	LLPH	chr12	0.898547	1.29496e-19	3.43157
ENSG00000120696.8	KBTBD7	chr13	1.34716	1.50568e-19	1.66864
ENSG00000167565.13	SERTAD3	chr19	0.900721	1.53401e-19	11.8594
ENSG00000103222.19	ABCC1	chr16	0.62806	1.57153e-19	21.6753
ENSG00000170145.5	SIK2	chr11	0.697572	1.63367e-19	6.05035
ENSG00000103966.11	EHD4	chr15	0.636768	1.71209e-19	12.0671
ENSG00000131043.12	AAR2	chr20	0.851895	1.81586e-19	11.8745
ENSG00000174173.7	TRMT10C	chr3	0.906547	1.94898e-19	12.238
ENSG00000187866.9	FAM122A	chr9	1.02646	1.97189e-19	3.69873
ENSG00000175879.9	HOXD8	chr2	0.90026	1.97949e-19	8.26941
ENSG00000118263.15	KLF7	chr2	0.654847	2.17208e-19	8.25002
ENSG00000164823.11	OSGIN2	chr8	1.24047	2.19121e-19	8.45409
ENSG00000019144.19	PHLDB1	chr11	0.62681	2.25643e-19	7.1227
ENSG00000183155.4	RABIF	chr1	0.991053	2.50124e-19	6.73857
ENSG00000164107.8	HAND2	chr4	0.839582	2.51038e-19	7.55464
ENSG00000172123.12	SLFN12	chr17	0.996285	2.52647e-19	4.42828
ENSG00000146834.14	MEPCE	chr7	0.790934	2.66164e-19	19.285
ENSG00000164631.19	ZNF12	chr7	0.797482	2.72225e-19	6.54326
ENSG00000183337.16	BCOR	chrX	0.753357	2.83693e-19	4.49445
ENSG00000015532.9	XYLT2	chr17	0.737099	2.86304e-19	12.4822
ENSG00000153201.16	RANBP2	chr2	0.620667	2.91016e-19	11.208
ENSG00000184209.14	SNRNP35	chr12	1.20203	2.92353e-19	2.52483
ENSG00000162129.14	CLPB	chr11	0.855862	3.11288e-19	2.21505
ENSG00000107779.13	BMPR1A	chr10	0.791199	3.15887e-19	3.35282
ENSG00000221869.4	CEBPD	chr8	0.918545	3.15887e-19	14.0941
ENSG00000100614.18	PPM1A	chr14	0.668313	3.19018e-19	5.59623
ENSG00000143878.9	RHOB	chr2	0.630217	3.55752e-19	54.6606
ENSG00000162852.14	CNST	chr1	0.66843	3.56412e-19	11.4088
ENSG00000064933.17	PMS1	chr2	0.737019	3.56995e-19	6.89859
ENSG00000154945.7	ANKRD40	chr17	0.613172	3.79872e-19	16.2684
ENSG00000173456.4	RNF26	chr11	0.688314	3.93943e-19	23.5831
ENSG00000198585.11	NUDT16	chr3	0.785166	4.25621e-19	7.66772
ENSG00000170619.10	COMMD5	chr8	1.0304	4.45525e-19	5.05327
ENSG00000100811.13	YY1	chr14	0.619158	5.10175e-19	12.7919
ENSG00000183309.11	ZNF623	chr8	0.730519	5.14305e-19	5.67215
ENSG00000188994.13	ZNF292	chr6	0.706634	5.17876e-19	3.06367
ENSG00000154822.18	PLCL2	chr3	1.06511	5.38586e-19	2.72994
ENSG00000109929.10	SC5D	chr11	0.685992	5.49868e-19	5.97395
ENSG00000135801.9	TAF5L	chr1	0.776387	5.61238e-19	5.55372
ENSG00000129315.11	CCNT1	chr12	0.695497	5.69359e-19	6.08024
ENSG00000093000.19	NUP50	chr22	0.597642	5.7181e-19	11.7103
ENSG00000134077.16	THUMPD3	chr3	0.676999	6.38775e-19	9.28234
ENSG00000104714.14	ERICH1	chr8	0.916911	6.42053e-19	1.93464
ENSG00000188026.13	RILPL1	chr12	0.838927	7.19688e-19	2.97941
ENSG00000254087.8	LYN	chr8	1.08358	7.44272e-19	2.13365
ENSG00000148572.16	NRBF2	chr10	0.817385	8.33312e-19	15.3861
ENSG00000185722.18	ANKFY1	chr17	0.591621	8.40311e-19	8.30432
ENSG00000123094.15	RASSF8	chr12	0.723542	8.50475e-19	15.8492
ENSG00000170633.16	RNF34	chr12	0.838261	8.77189e-19	8.91433
ENSG00000148158.17	SNX30	chr9	0.657338	9.36901e-19	5.51394
ENSG00000112130.17	RNF8	chr6	0.901566	9.87928e-19	3.27897
ENSG00000119431.9	HDHD3	chr9	1.34649	9.95717e-19	3.65992
ENSG00000119787.14	ATL2	chr2	0.704702	1.0259e-18	7.16528
ENSG00000160710.17	ADAR	chr1	0.669417	1.03223e-18	26.5585
ENSG00000100731.15	PCNX1	chr14	0.604427	1.0861e-18	5.83117
ENSG00000178567.7	EPM2AIP1	chr3	0.718297	1.09787e-18	6.04214
ENSG00000174109.5	C16orf91	chr16	1.26632	1.17758e-18	8.38543
ENSG00000006607.14	FARP2	chr2	0.667539	1.20136e-18	3.95744
ENSG00000079459.13	FDFT1	chr8	0.705972	1.32248e-18	16.8336
ENSG00000166225.8	FRS2	chr12	0.732225	1.52436e-18	5.65232
ENSG00000119599.16	DCAF4	chr14	0.897656	1.57305e-18	3.76862
ENSG00000160959.8	LRRC14	chr8	0.789351	1.59441e-18	6.39694
ENSG00000132002.8	DNAJB1	chr19	0.704108	1.63099e-18	23.5962
ENSG00000171492.14	LRRC8D	chr1	0.786484	1.69808e-18	7.90367
ENSG00000213064.10	SFT2D2	chr1	0.687869	2.04106e-18	5.25053
ENSG00000197496.6	SLC2A10	chr20	0.725039	2.12909e-18	13.9506
ENSG00000134982.17	APC	chr5	0.722012	2.14608e-18	8.17633
ENSG00000177191.2	B3GNT8	chr19	2.07788	2.27017e-18	2.30036
ENSG00000049192.15	ADAMTS6	chr5	0.70245	2.49908e-18	6.54481
ENSG00000165689.17	ENTR1	chr9	0.748523	2.78899e-18	14.3509
ENSG00000138735.16	PDE5A	chr4	1.1445	2.79826e-18	1.15286
ENSG00000179886.5	TIGD5	chr8	1.05646	2.81526e-18	2.68902
ENSG00000138757.14	G3BP2	chr4	0.558208	2.92946e-18	22.8591
ENSG00000198108.4	CHSY3	chr5	1.01921	3.05492e-18	5.12756
ENSG00000167524.14	RSKR	chr17	1.34885	3.32597e-18	1.74904
ENSG00000123600.19	METTL8	chr2	0.900168	3.37017e-18	2.06328
ENSG00000181894.15	ZNF329	chr19	1.04976	3.44541e-18	3.08593
ENSG00000185340.15	GAS2L1	chr22	0.666784	3.99583e-18	10.8736
ENSG00000019549.13	SNAI2	chr8	0.592639	4.19289e-18	37.7407
ENSG00000174327.6	SLC16A13	chr17	1.78818	4.5628e-18	2.12147
ENSG00000083168.11	KAT6A	chr8	0.651145	4.60284e-18	3.17424
ENSG00000111859.17	NEDD9	chr6	1.12036	4.76511e-18	1.32549
ENSG00000127334.10	DYRK2	chr12	0.789929	4.8897e-18	5.67297
ENSG00000152409.9	JMY	chr5	0.832875	4.98623e-18	3.26265
ENSG00000138756.17	BMP2K	chr4	0.652471	5.2337e-18	9.61727
ENSG00000070476.15	ZXDC	chr3	0.968437	5.35924e-18	2.80249
ENSG00000186222.4	BLOC1S4	chr4	1.1165	5.59942e-18	8.50724
ENSG00000108510.10	MED13	chr17	0.668019	5.69625e-18	6.752
ENSG00000119714.11	GPR68	chr14	1.04349	5.98197e-18	4.75742
ENSG00000154511.12	DIPK1A	chr1	0.812939	6.21833e-18	15.5203
ENSG00000181090.21	EHMT1	chr9	0.67562	6.25387e-18	2.66757
ENSG00000169925.16	BRD3	chr9	0.675968	6.52158e-18	7.45709
ENSG00000049618.23	ARID1B	chr6	0.626422	7.08075e-18	1.8347
ENSG00000255399.4	TBX5-AS1	chr12	0.785036	7.40458e-18	7.16175
ENSG00000137275.14	RIPK1	chr6	0.722433	7.60523e-18	13.7818
ENSG00000204438.11	GPANK1	chr6	0.956757	8.10857e-18	5.10759
ENSG00000189060.5	H1F0	chr22	0.660767	8.55449e-18	32.4839
ENSG00000071575.11	TRIB2	chr2	1.02688	1.02733e-17	3.74959
ENSG00000092978.11	GPATCH2	chr1	0.928505	1.08778e-17	2.21947
ENSG00000085511.20	MAP3K4	chr6	0.69543	1.10878e-17	8.97944
ENSG00000143294.15	PRCC	chr1	0.731908	1.13635e-17	11.9488
ENSG00000097007.18	ABL1	chr9	0.6305	1.18445e-17	27.8912
ENSG00000146374.14	RSPO3	chr6	1.62807	1.3081e-17	1.09897
ENSG00000176095.12	IP6K1	chr3	0.643907	1.35364e-17	12.5531
ENSG00000165868.14	HSPA12A	chr10	0.747506	1.37673e-17	2.93865
ENSG00000145476.16	CYP4V2	chr4	0.787837	1.38613e-17	2.93866
ENSG00000154727.10	GABPA	chr21	0.75514	1.50415e-17	8.43257
ENSG00000196950.14	SLC39A10	chr2	0.570048	1.50761e-17	16.0775
ENSG00000095261.14	PSMD5	chr9	0.649282	1.51964e-17	15.7847
ENSG00000181481.14	RNF135	chr17	0.918716	1.54752e-17	7.66207
ENSG00000075407.18	ZNF37A	chr10	0.718107	1.61127e-17	3.11588
ENSG00000020256.20	ZFP64	chr20	0.965356	1.86708e-17	2.89403
ENSG00000116497.18	S100PBP	chr1	0.72341	2.01947e-17	4.25844
ENSG00000112624.12	BICRAL	chr6	0.852626	2.04428e-17	3.38598
ENSG00000173621.9	LRFN4	chr11	0.690593	2.30462e-17	17.1017
ENSG00000171222.10	SCAND1	chr20	0.925575	2.42503e-17	10.397
ENSG00000185129.6	PURA	chr5	0.721152	2.52972e-17	5.5203
ENSG00000168556.7	ING2	chr4	1.04634	2.56519e-17	5.52118
ENSG00000163755.8	HPS3	chr3	0.674007	2.70407e-17	7.62662
ENSG00000159231.6	CBR3	chr21	0.93176	2.74726e-17	23.4608
ENSG00000128710.5	HOXD10	chr2	0.85139	2.8978e-17	10.3258
ENSG00000172869.14	DMXL1	chr5	0.70132	2.97683e-17	3.71948
ENSG00000040199.18	PHLPP2	chr16	0.660893	3.0381e-17	3.93079
ENSG00000168924.15	LETM1	chr4	0.635505	3.25066e-17	8.15032
ENSG00000112200.17	ZNF451	chr6	0.690563	3.39949e-17	2.72079
ENSG00000158321.17	AUTS2	chr7	0.69152	3.53477e-17	2.04074
ENSG00000145365.11	TIFA	chr4	1.01831	3.97557e-17	3.20444
ENSG00000123496.8	IL13RA2	chrX	0.903232	4.01601e-17	10.8369
ENSG00000101544.9	ADNP2	chr18	0.791866	4.02292e-17	6.30696
ENSG00000197555.9	SIPA1L1	chr14	0.645235	4.24663e-17	10.8057
ENSG00000089876.11	DHX32	chr10	0.819938	4.33614e-17	9.03554
ENSG00000103047.8	TANGO6	chr16	0.819909	4.34418e-17	3.89363
ENSG00000167112.10	TRUB2	chr9	0.708047	4.37875e-17	6.41915
ENSG00000198948.12	MFAP3L	chr4	1.00023	4.38294e-17	2.20311
ENSG00000171302.17	CANT1	chr17	0.644799	5.31848e-17	23.8753
ENSG00000111224.14	PARP11	chr12	0.941702	5.35975e-17	2.71642
ENSG00000163728.11	TTC14	chr3	0.670221	5.36369e-17	7.72844
ENSG00000120709.11	FAM53C	chr5	0.810122	5.41636e-17	6.66377
ENSG00000177192.13	PUS1	chr12	0.773796	5.6933e-17	5.02822
ENSG00000142694.6	EVA1B	chr1	0.785083	5.98031e-17	36.8054
ENSG00000161682.14	FAM171A2	chr17	1.46842	6.05149e-17	1.79462
ENSG00000154767.14	XPC	chr3	0.691939	6.76649e-17	16.1954
ENSG00000145388.15	METTL14	chr4	0.791766	7.12455e-17	4.35112
ENSG00000100625.9	SIX4	chr14	0.803006	7.16967e-17	3.72137
ENSG00000106609.16	TMEM248	chr7	0.535303	7.22961e-17	26.6578
ENSG00000173546.7	CSPG4	chr15	0.680336	7.65206e-17	42.7059
ENSG00000138162.19	TACC2	chr10	0.900489	7.87152e-17	1.0263
ENSG00000128283.7	CDC42EP1	chr22	0.630839	7.92088e-17	39.2838
ENSG00000123983.14	ACSL3	chr2	0.544961	8.54843e-17	18.9634
ENSG00000132604.11	TERF2	chr16	0.774386	8.55309e-17	4.96442
ENSG00000167716.18	WDR81	chr17	0.751984	8.88457e-17	6.71275
ENSG00000174840.9	PDE12	chr3	0.699035	8.88457e-17	4.85126
ENSG00000167693.17	NXN	chr17	0.651719	9.27825e-17	11.4499
ENSG00000110218.9	PANX1	chr11	0.724511	1.04059e-16	16.5059
ENSG00000204713.11	TRIM27	chr6	0.607513	1.07108e-16	9.18573
ENSG00000176396.10	EID2	chr19	1.0381	1.08437e-16	8.83443
ENSG00000090432.7	MUL1	chr1	0.784786	1.12218e-16	15.5328
ENSG00000113658.18	SMAD5	chr5	0.593401	1.22204e-16	12.2849
ENSG00000184371.14	CSF1	chr1	0.754584	1.22806e-16	28.3158
ENSG00000213079.9	SCAF8	chr6	0.644504	1.23618e-16	10.244
ENSG00000171681.12	ATF7IP	chr12	0.605845	1.31958e-16	5.14881
ENSG00000106799.13	TGFBR1	chr9	0.5788	1.3281e-16	17.6889
ENSG00000132823.11	OSER1	chr20	0.826702	1.35944e-16	12.1877
ENSG00000182195.8	LDOC1	chrX	-0.83102	1.49549e-16	5.05284
ENSG00000154237.13	LRRK1	chr15	0.744502	1.53118e-16	2.86206
ENSG00000145908.12	ZNF300	chr5	0.835029	1.62413e-16	4.91508
ENSG00000198246.9	SLC29A3	chr10	1.2403	1.92722e-16	1.7464
ENSG00000140948.12	ZCCHC14	chr16	0.604795	2.01955e-16	8.83849
ENSG00000144026.12	ZNF514	chr2	0.864307	2.05067e-16	2.46794
ENSG00000196453.8	ZNF777	chr7	0.792824	2.07013e-16	7.50331
ENSG00000254726.3	MEX3A	chr1	1.40956	2.09514e-16	1.06591
ENSG00000103257.9	SLC7A5	chr16	0.689155	2.10615e-16	55.7788
ENSG00000172315.6	TP53RK	chr20	0.868445	2.24959e-16	6.49742
ENSG00000278619.5	MRM1	chr17	1.11869	2.26987e-16	5.18906
ENSG00000140265.12	ZSCAN29	chr15	0.818706	2.27909e-16	4.32456
ENSG00000156599.11	ZDHHC5	chr11	0.531479	2.41186e-16	29.3395
ENSG00000135250.17	SRPK2	chr7	0.591392	2.46325e-16	11.0026
ENSG00000164944.12	VIRMA	chr8	0.593798	2.60877e-16	9.58985
ENSG00000133606.11	MKRN1	chr7	0.738241	2.74091e-16	11.0475
ENSG00000147852.16	VLDLR	chr9	0.734002	2.75674e-16	5.99643
ENSG00000198369.10	SPRED2	chr2	0.753415	2.87185e-16	8.89576
ENSG00000163481.8	RNF25	chr2	0.824597	2.9678e-16	12.0706
ENSG00000110497.14	AMBRA1	chr11	0.759461	3.02122e-16	3.73393
ENSG00000078177.14	N4BP2	chr4	0.846073	3.13784e-16	2.39056
ENSG00000128699.14	ORMDL1	chr2	0.637784	3.14118e-16	15.3205
ENSG00000167258.14	CDK12	chr17	0.60914	3.36739e-16	6.70393
ENSG00000131446.16	MGAT1	chr5	0.697508	3.56367e-16	18.582
ENSG00000121297.7	TSHZ3	chr19	0.681425	3.62068e-16	4.77655
ENSG00000181938.13	GINS3	chr16	0.88574	3.63499e-16	3.688
ENSG00000136021.18	SCYL2	chr12	0.596446	3.83505e-16	12.2339
ENSG00000105722.10	ERF	chr19	0.60713	3.94524e-16	25.3813
ENSG00000101193.8	GID8	chr20	0.647248	3.95331e-16	11.8189
ENSG00000123395.14	ATG101	chr12	0.73528	3.97391e-16	12.2611
ENSG00000131873.7	CHSY1	chr15	0.576377	4.10447e-16	15.9854
ENSG00000168300.14	PCMTD1	chr8	0.793683	5.45595e-16	3.98705
ENSG00000072042.13	RDH11	chr14	0.628905	5.57306e-16	10.4202
ENSG00000141298.19	SSH2	chr17	0.67814	5.5952e-16	2.7654
ENSG00000134363.12	FST	chr5	-0.84437	5.61866e-16	12.5379
ENSG00000154845.15	PPP4R1	chr18	0.547519	5.6234e-16	12.8363
ENSG00000185619.18	PCGF3	chr4	0.676006	5.70608e-16	7.26563
ENSG00000163684.11	RPP14	chr3	0.812906	6.24145e-16	2.41673
ENSG00000164284.15	GRPEL2	chr5	0.783903	6.30667e-16	6.64977
ENSG00000213186.8	TRIM59	chr3	0.757374	6.64598e-16	4.07647
ENSG00000065457.10	ADAT1	chr16	0.696858	6.83478e-16	7.12929
ENSG00000136560.13	TANK	chr2	0.691831	6.88263e-16	7.69248
ENSG00000241170.3	AP001992.1	chr11	2.88996	7.03369e-16	1.2293
ENSG00000138399.18	FASTKD1	chr2	0.762719	7.07688e-16	4.21898
ENSG00000167766.18	ZNF83	chr19	0.647372	7.09501e-16	6.4627
ENSG00000196705.8	ZNF431	chr19	0.968172	7.27739e-16	1.29533
ENSG00000119401.10	TRIM32	chr9	0.718837	7.32015e-16	8.58677
ENSG00000177150.13	FAM210A	chr18	0.899077	7.42895e-16	4.5639
ENSG00000149639.15	SOGA1	chr20	0.609529	7.48397e-16	7.03005
ENSG00000184207.8	PGP	chr16	0.724737	7.9157e-16	10.1993
ENSG00000174953.14	DHX36	chr3	0.597734	7.95714e-16	7.53076
ENSG00000171155.8	C1GALT1C1	chrX	-0.916544	8.30893e-16	8.85526
ENSG00000115419.12	GLS	chr2	0.631036	8.97462e-16	38.5994
ENSG00000120314.18	WDR55	chr5	0.667726	9.16622e-16	4.95505
ENSG00000165660.8	ABRAXAS2	chr10	0.747198	9.16622e-16	10.7559
ENSG00000101745.17	ANKRD12	chr18	0.671092	9.23324e-16	3.57247
ENSG00000096696.14	DSP	chr6	0.664942	9.40671e-16	14.3679
ENSG00000151611.16	MMAA	chr4	1.05352	9.87504e-16	1.51631
ENSG00000196715.7	VKORC1L1	chr7	0.553555	1.00857e-15	14.4753
ENSG00000174276.6	ZNHIT2	chr11	1.264	1.0493e-15	5.23674
ENSG00000127666.9	TICAM1	chr19	0.889845	1.10699e-15	8.92533
ENSG00000144647.6	POMGNT2	chr3	0.90867	1.11152e-15	6.87083
ENSG00000092445.12	TYRO3	chr15	0.650849	1.13812e-15	4.34227
ENSG00000165030.4	NFIL3	chr9	0.741385	1.20363e-15	13.5041
ENSG00000143379.12	SETDB1	chr1	0.825872	1.26538e-15	4.7141
ENSG00000155729.13	KCTD18	chr2	0.780556	1.39639e-15	5.05306
ENSG00000186871.7	ERCC6L	chrX	0.820224	1.53517e-15	5.27171
ENSG00000152219.5	ARL14EP	chr11	0.765551	1.60467e-15	4.67605
ENSG00000162607.13	USP1	chr1	0.650649	1.65007e-15	29.5656
ENSG00000048649.13	RSF1	chr11	0.609837	1.68141e-15	3.25396
ENSG00000275066.5	SYNRG	chr17	0.673744	1.72046e-15	3.08745
ENSG00000154429.11	CCSAP	chr1	0.957827	1.77389e-15	3.86476
ENSG00000180992.7	MRPL14	chr6	0.792495	1.898e-15	24.6206
ENSG00000163961.4	RNF168	chr3	0.714758	1.93124e-15	5.35932
ENSG00000164040.17	PGRMC2	chr4	0.545137	1.93756e-15	34.3291
ENSG00000159200.18	RCAN1	chr21	0.5099	1.96739e-15	20.0229
ENSG00000154957.14	ZNF18	chr17	1.05751	2.0022e-15	3.73792
ENSG00000177853.14	ZNF518A	chr10	0.703978	2.12498e-15	2.78355
ENSG00000114030.13	KPNA1	chr3	0.550505	2.20696e-15	13.0417
ENSG00000269001.2	AC092070.2	chr19	1.23721	2.42473e-15	1.80683
ENSG00000106031.9	HOXA13	chr7	1.27513	2.42612e-15	1.53127
ENSG00000137547.8	MRPL15	chr8	0.618947	2.48578e-15	40.831
ENSG00000076053.10	RBM7	chr11	0.733897	2.4918e-15	4.63637
ENSG00000147874.11	HAUS6	chr9	0.669894	2.50241e-15	6.26702
ENSG00000171421.13	MRPL36	chr5	0.936273	2.65151e-15	10.7814
ENSG00000100485.12	SOS2	chr14	0.631281	2.65825e-15	6.32244
ENSG00000109501.13	WFS1	chr4	0.665096	2.67361e-15	15.1612
ENSG00000171017.11	LRRC8E	chr19	1.25579	2.89875e-15	3.30261
ENSG00000102974.16	CTCF	chr16	0.621392	2.93983e-15	6.2221
ENSG00000170017.12	ALCAM	chr3	0.552108	2.94509e-15	79.5622
ENSG00000164168.7	TMEM184C	chr4	0.605274	2.95849e-15	11.47
ENSG00000115392.11	FANCL	chr2	-1.07172	2.9854e-15	4.14252
ENSG00000162086.15	ZNF75A	chr16	0.83274	3.04095e-15	2.3804
ENSG00000138172.11	CALHM2	chr10	0.759993	3.13963e-15	20.8503
ENSG00000127946.17	HIP1	chr7	0.59024	3.26247e-15	11.0777
ENSG00000132128.16	LRRC41	chr1	0.532768	3.26337e-15	12.1014
ENSG00000196247.11	ZNF107	chr7	0.987342	3.51926e-15	2.2146
ENSG00000123636.18	BAZ2B	chr2	0.811462	3.53939e-15	1.33179
ENSG00000166902.5	MRPL16	chr11	0.724736	3.58929e-15	14.0208
ENSG00000168374.11	ARF4	chr3	-0.579514	3.60466e-15	121.184
ENSG00000197016.12	ZNF470	chr19	0.956387	3.81752e-15	1.3822
ENSG00000105953.15	OGDH	chr7	0.72285	3.97725e-15	20.447
ENSG00000198315.11	ZKSCAN8	chr6	0.656662	4.06822e-15	6.24618
ENSG00000145982.12	FARS2	chr6	1.04519	4.43297e-15	2.33454
ENSG00000100109.17	TFIP11	chr22	0.759868	4.49958e-15	7.53785
ENSG00000150867.14	PIP4K2A	chr10	0.568533	4.78341e-15	16.1734
ENSG00000205138.3	SDHAF1	chr19	-1.78061	4.95743e-15	3.0718
ENSG00000123200.16	ZC3H13	chr13	0.555105	4.9582e-15	12.2496
ENSG00000196605.7	ZNF846	chr19	1.22525	4.96344e-15	1.84678
ENSG00000166446.15	CDYL2	chr16	0.725936	4.96583e-15	2.99523
ENSG00000235217.6	TSPY26P	chr20	1.18478	5.32522e-15	2.17003
ENSG00000198000.12	NOL8	chr9	0.603145	5.36187e-15	6.57549
ENSG00000084731.15	KIF3C	chr2	0.799394	5.45898e-15	5.70051
ENSG00000182261.4	NLRP10	chr11	1.36077	5.86826e-15	1.26583
ENSG00000111530.13	CAND1	chr12	0.467956	6.08452e-15	13.8615
ENSG00000072736.19	NFATC3	chr16	0.68626	6.76201e-15	3.37401
ENSG00000166192.15	SENP8	chr15	1.43888	6.83574e-15	1.08252
ENSG00000173276.14	ZBTB21	chr21	0.793776	6.87326e-15	4.48278
ENSG00000162614.18	NEXN	chr1	0.591261	6.98078e-15	16.5396
ENSG00000164967.10	RPP25L	chr9	1.18002	7.01015e-15	7.50638
ENSG00000110427.16	KIAA1549L	chr11	0.531211	7.3508e-15	10.4464
ENSG00000174640.13	SLCO2A1	chr3	0.994821	7.37292e-15	1.22673
ENSG00000083857.14	FAT1	chr4	0.686009	7.6708e-15	21.5237
ENSG00000171621.14	SPSB1	chr1	0.827026	7.72445e-15	7.68039
ENSG00000217128.12	FNIP1	chr5	0.615232	8.08104e-15	7.61817
ENSG00000121060.18	TRIM25	chr17	0.771998	8.49397e-15	14.0267
ENSG00000107341.5	UBE2R2	chr9	0.55759	8.50187e-15	20.3124
ENSG00000180667.10	YOD1	chr1	0.820319	8.78019e-15	2.88702
ENSG00000181817.6	LSM10	chr1	0.901172	9.58332e-15	11.9191
ENSG00000185070.11	FLRT2	chr14	0.71476	9.8369e-15	5.82703
ENSG00000205885.7	C1RL-AS1	chr12	1.1512	9.8369e-15	1.53825
ENSG00000007376.8	RPUSD1	chr16	0.770042	1.00909e-14	7.78574
ENSG00000157741.15	UBN2	chr7	0.859665	1.03018e-14	1.34257
ENSG00000234741.8	GAS5	chr1	0.514031	1.04182e-14	24.2198
ENSG00000163528.13	CHCHD4	chr3	0.89139	1.09696e-14	8.6021
ENSG00000148841.17	ITPRIP	chr10	0.562999	1.10236e-14	11.9365
ENSG00000116120.10	FARSB	chr2	-0.545478	1.14486e-14	11.2077
ENSG00000164543.7	STK17A	chr7	0.584543	1.14779e-14	13.9873
ENSG00000008952.17	SEC62	chr3	0.490715	1.14811e-14	24.8133
ENSG00000130312.6	MRPL34	chr19	0.850182	1.1518e-14	9.79599
ENSG00000104312.8	RIPK2	chr8	0.768767	1.16965e-14	8.34887
ENSG00000061987.16	MON2	chr12	0.55745	1.1732e-14	5.17788
ENSG00000137502.10	RAB30	chr11	0.68515	1.1984e-14	2.71522
ENSG00000267519.6	AC020916.1	chr19	0.67801	1.21187e-14	1.7324
ENSG00000178096.9	BOLA1	chr1	1.15948	1.34842e-14	5.15651
ENSG00000158966.15	CACHD1	chr1	0.711992	1.54099e-14	6.2271
ENSG00000101574.15	METTL4	chr18	0.82296	1.57751e-14	3.15044
ENSG00000121210.16	TMEM131L	chr4	0.707122	1.60331e-14	4.68548
ENSG00000139977.14	NAA30	chr14	0.717283	1.60331e-14	4.94106
ENSG00000184445.12	KNTC1	chr12	0.533239	1.63922e-14	7.97562
ENSG00000108599.15	AKAP10	chr17	0.684063	1.69657e-14	6.58263
ENSG00000188786.10	MTF1	chr1	0.688111	1.72576e-14	3.68558
ENSG00000169057.22	MECP2	chrX	0.653457	1.74729e-14	2.79449
ENSG00000174227.16	PIGG	chr4	0.6637	2.01746e-14	5.79769
ENSG00000245694.10	CRNDE	chr16	0.636468	2.01746e-14	3.59094
ENSG00000124177.15	CHD6	chr20	0.69054	2.04944e-14	3.1423
ENSG00000153976.3	HS3ST3A1	chr17	0.743033	2.22407e-14	16.9379
ENSG00000145860.11	RNF145	chr5	0.519857	2.23005e-14	19.1366
ENSG00000123144.11	TRIR	chr19	0.552041	2.29851e-14	76.2635
ENSG00000172159.16	FRMD3	chr9	1.46154	2.30329e-14	1.01611
ENSG00000151694.14	ADAM17	chr2	0.681855	2.30426e-14	5.39391
ENSG00000173281.5	PPP1R3B	chr8	0.782083	2.43345e-14	3.5044
ENSG00000126653.18	NSRP1	chr17	0.616286	2.57236e-14	9.59145
ENSG00000092607.15	TBX15	chr1	0.68961	2.58284e-14	10.7751
ENSG00000090776.6	EFNB1	chrX	0.849392	2.62495e-14	7.86275
ENSG00000126254.12	RBM42	chr19	-0.594182	2.6311e-14	23.079
ENSG00000170085.18	SIMC1	chr5	0.832013	2.67301e-14	3.03711
ENSG00000136205.17	TNS3	chr7	0.573215	2.7007e-14	14.8455
ENSG00000079785.15	DDX1	chr2	-0.503618	2.81481e-14	31.2109
ENSG00000106608.16	URGCP	chr7	0.640939	2.81481e-14	5.94746
ENSG00000079102.16	RUNX1T1	chr8	0.629681	2.86413e-14	3.10993
ENSG00000203880.12	PCMTD2	chr20	0.709983	3.00981e-14	6.83828
ENSG00000253958.1	CLDN23	chr8	1.49736	3.21943e-14	2.47869
ENSG00000176018.13	LYSMD3	chr5	0.607059	3.23931e-14	10.0601
ENSG00000112079.9	STK38	chr6	0.604834	3.24926e-14	27.4134
ENSG00000182095.14	TNRC18	chr7	0.634855	3.31897e-14	19.1137
ENSG00000168685.15	IL7R	chr5	0.816743	3.39639e-14	14.2248
ENSG00000181472.5	ZBTB2	chr6	0.866673	3.61497e-14	11.2689
ENSG00000132481.7	AC087289.1	chr17	1.59145	3.74038e-14	2.07643
ENSG00000168003.16	SLC3A2	chr11	0.678514	3.7707e-14	46.082
ENSG00000152977.10	ZIC1	chr3	0.76529	3.89506e-14	4.2771
ENSG00000143740.14	SNAP47	chr1	0.759626	3.97029e-14	3.29464
ENSG00000166073.10	GPR176	chr15	0.5045	3.98904e-14	37.2956
ENSG00000099910.17	KLHL22	chr22	0.779617	4.16386e-14	5.61199
ENSG00000123066.8	MED13L	chr12	0.527602	4.19995e-14	3.62834
ENSG00000174606.14	ANGEL2	chr1	0.694156	4.26225e-14	4.78374
ENSG00000037474.15	NSUN2	chr5	0.502832	4.27355e-14	17.7379
ENSG00000072422.17	RHOBTB1	chr10	0.723089	4.56974e-14	4.79654
ENSG00000100441.10	KHNYN	chr14	0.694408	4.70147e-14	10.6347
ENSG00000186184.18	POLR1D	chr13	0.617303	4.77836e-14	3.55488
ENSG00000241839.10	PLEKHO2	chr15	0.8551	5.04769e-14	11.4431
ENSG00000119596.18	YLPM1	chr14	0.556358	5.24186e-14	6.52666
ENSG00000129534.14	MIS18BP1	chr14	0.643182	5.3447e-14	7.7432
ENSG00000118515.11	SGK1	chr6	-0.54424	5.39783e-14	8.68319
ENSG00000253293.5	HOXA10	chr7	0.716569	5.55745e-14	8.82403
ENSG00000182903.16	ZNF721	chr4	0.745231	5.93308e-14	3.29789
ENSG00000129028.9	THAP10	chr15	1.0993	5.96852e-14	4.44712
ENSG00000176834.14	VSIG10	chr12	0.669836	6.05733e-14	3.64672
ENSG00000180964.17	TCEAL8	chrX	0.591518	6.28929e-14	47.4807
ENSG00000137760.14	ALKBH8	chr11	0.753807	6.33295e-14	4.59451
ENSG00000119042.17	SATB2	chr2	0.683003	6.39037e-14	2.97141
ENSG00000188522.15	FAM83G	chr17	0.828688	6.41641e-14	10.3182
ENSG00000116874.11	WARS2	chr1	0.880403	6.58354e-14	4.70717
ENSG00000067646.12	ZFY	chrY	0.883608	6.58807e-14	3.91105
ENSG00000204186.10	ZDBF2	chr2	0.763922	6.7003e-14	1.89065
ENSG00000006634.8	DBF4	chr7	0.839731	6.98359e-14	6.19274
ENSG00000120149.9	MSX2	chr5	1.61543	6.98359e-14	1.6645
ENSG00000135241.17	PNPLA8	chr7	0.613578	7.07864e-14	7.64409
ENSG00000151881.14	TMEM267	chr5	0.80657	7.18249e-14	7.31437
ENSG00000140157.14	NIPA2	chr15	0.502584	7.19105e-14	27.4106
ENSG00000111371.15	SLC38A1	chr12	0.805175	7.52533e-14	15.7736
ENSG00000166272.18	WBP1L	chr10	0.602985	7.60762e-14	7.27477
ENSG00000127993.16	RBM48	chr7	0.84791	7.86999e-14	2.25514
ENSG00000171310.11	CHST11	chr12	0.805056	8.00597e-14	3.37726
ENSG00000175606.11	TMEM70	chr8	0.893957	8.0639e-14	8.42067
ENSG00000162073.13	PAQR4	chr16	0.594278	8.22572e-14	16.3648
ENSG00000100104.13	SRRD	chr22	0.752376	8.45661e-14	4.92563
ENSG00000146535.14	GNA12	chr7	0.515207	8.57091e-14	16.5667
ENSG00000143493.13	INTS7	chr1	0.630513	8.95548e-14	7.04909
ENSG00000170370.12	EMX2	chr10	0.658665	8.9758e-14	9.66407
ENSG00000066654.14	THUMPD1	chr16	0.574659	9.057e-14	7.46996
ENSG00000086062.12	B4GALT1	chr9	0.479192	9.05986e-14	100.774
ENSG00000135686.13	KLHL36	chr16	0.85081	9.09936e-14	5.51633
ENSG00000196821.10	ILRUN	chr6	0.544057	9.16426e-14	16.7416
ENSG00000175455.15	CCDC14	chr3	0.55188	9.20517e-14	9.75534
ENSG00000110400.11	NECTIN1	chr11	0.659706	9.31548e-14	4.04839
ENSG00000090339.9	ICAM1	chr19	0.840596	9.32266e-14	4.44067
ENSG00000041353.10	RAB27B	chr18	1.12052	9.36157e-14	1.88912
ENSG00000142207.7	URB1	chr21	0.501998	9.46951e-14	7.53499
ENSG00000158246.8	TENT5B	chr1	1.40011	9.59268e-14	2.33522
ENSG00000160818.16	GPATCH4	chr1	0.600735	9.87767e-14	10.2759
ENSG00000131389.17	SLC6A6	chr3	0.750105	9.90915e-14	3.24335
ENSG00000157193.17	LRP8	chr1	0.621867	1.00196e-13	2.29624
ENSG00000133111.3	RFXAP	chr13	1.20334	1.03803e-13	4.01292
ENSG00000196428.12	TSC22D2	chr3	0.582805	1.0519e-13	7.99738
ENSG00000067064.11	IDI1	chr10	0.699302	1.07721e-13	11.9583
ENSG00000185591.10	SP1	chr12	0.525647	1.0787e-13	12.7544
ENSG00000060069.16	CTDP1	chr18	0.748224	1.105e-13	3.68059
ENSG00000043143.20	JADE2	chr5	0.782881	1.10617e-13	3.72171
ENSG00000142867.14	BCL10	chr1	0.649801	1.11033e-13	8.04906
ENSG00000134909.18	ARHGAP32	chr11	0.716695	1.13933e-13	1.95431
ENSG00000175931.13	UBE2O	chr17	0.626603	1.13933e-13	6.27285
ENSG00000198160.14	MIER1	chr1	0.669224	1.17219e-13	6.37416
ENSG00000126814.6	TRMT5	chr14	0.749019	1.18093e-13	4.14431
ENSG00000131323.14	TRAF3	chr14	0.592241	1.1835e-13	5.8442
ENSG00000182141.10	ZNF708	chr19	1.07046	1.1835e-13	2.10686
ENSG00000197182.14	MIRLET7BHG	chr22	0.902573	1.20728e-13	2.81993
ENSG00000164190.19	NIPBL	chr5	0.566477	1.28245e-13	7.1493
ENSG00000117616.18	RSRP1	chr1	0.573366	1.34378e-13	17.1612
ENSG00000141699.11	RETREG3	chr17	0.757518	1.38398e-13	9.15509
ENSG00000130559.19	CAMSAP1	chr9	0.585412	1.41904e-13	5.56526
ENSG00000251562.8	MALAT1	chr11	0.612072	1.42238e-13	39.8235
ENSG00000103126.15	AXIN1	chr16	0.733887	1.5019e-13	4.34082
ENSG00000129071.9	MBD4	chr3	0.592202	1.58472e-13	12.0034
ENSG00000171469.11	ZNF561	chr19	0.639676	1.59388e-13	5.01206
ENSG00000177971.8	IMP3	chr15	0.822305	1.60455e-13	11.1739
ENSG00000160298.17	C21orf58	chr21	0.744221	1.69158e-13	4.29201
ENSG00000006459.11	KDM7A	chr7	0.870616	1.71236e-13	2.02337
ENSG00000084676.15	NCOA1	chr2	0.695908	1.71267e-13	4.44346
ENSG00000128602.11	SMO	chr7	0.724116	1.71267e-13	5.00588
ENSG00000114062.20	UBE3A	chr15	0.483749	1.71687e-13	9.60765
ENSG00000167981.7	ZNF597	chr16	1.23422	1.77052e-13	1.10295
ENSG00000186111.9	PIP5K1C	chr19	0.51325	1.80532e-13	16.0795
ENSG00000172466.16	ZNF24	chr18	0.597169	1.81494e-13	8.05303
ENSG00000147457.14	CHMP7	chr8	0.615059	1.92475e-13	8.83899
ENSG00000254685.6	FPGT	chr1	0.830952	1.95329e-13	4.38435
ENSG00000141564.15	RPTOR	chr17	0.60986	2.08167e-13	5.222
ENSG00000188215.10	DCUN1D3	chr16	0.713574	2.0955e-13	3.56237
ENSG00000165572.7	KBTBD6	chr13	0.790126	2.13794e-13	3.82064
ENSG00000107130.10	NCS1	chr9	0.529386	2.21242e-13	18.4253
ENSG00000177096.9	PHETA2	chr22	0.652762	2.23835e-13	13.6948
ENSG00000164647.9	STEAP1	chr7	0.644136	2.41516e-13	22.9643
ENSG00000166925.9	TSC22D4	chr7	0.600089	2.42745e-13	14.4864
ENSG00000186448.15	ZNF197	chr3	0.696092	2.43119e-13	3.14275
ENSG00000188827.11	SLX4	chr16	0.703101	2.43119e-13	3.1243
ENSG00000107362.13	ABHD17B	chr9	0.883782	2.53481e-13	4.78134
ENSG00000150630.4	VEGFC	chr4	0.822501	2.84954e-13	51.7233
ENSG00000134627.12	PIWIL4	chr11	1.31812	2.91397e-13	1.2536
ENSG00000115548.17	KDM3A	chr2	0.598346	2.98231e-13	3.22559
ENSG00000144749.13	LRIG1	chr3	0.839081	2.98584e-13	2.41123
ENSG00000141526.16	SLC16A3	chr17	0.464975	3.02281e-13	19.1321
ENSG00000196968.11	FUT11	chr10	0.630146	3.14658e-13	8.52046
ENSG00000141933.9	TPGS1	chr19	1.09061	3.35206e-13	2.2147
ENSG00000146109.5	ABT1	chr6	0.826334	3.44764e-13	6.46791
ENSG00000213638.6	ADAT3	chr19	1.89827	3.44764e-13	1.24352
ENSG00000204237.5	OXLD1	chr17	0.910191	3.44981e-13	8.90852
ENSG00000189320.9	FAM180A	chr7	0.536375	3.56001e-13	33.9954
ENSG00000166133.18	RPUSD2	chr15	0.919379	3.56693e-13	4.60195
ENSG00000133657.15	ATP13A3	chr3	-0.466236	3.63592e-13	18.9053
ENSG00000138459.9	SLC35A5	chr3	0.616952	3.77974e-13	9.3382
ENSG00000110066.15	KMT5B	chr11	0.61734	3.79085e-13	4.07953
ENSG00000169217.9	CD2BP2	chr16	0.587679	3.83004e-13	20.2171
ENSG00000185483.12	ROR1	chr1	0.789407	3.83576e-13	4.98086
ENSG00000178927.18	CYBC1	chr17	0.757107	3.86256e-13	6.15853
ENSG00000155893.13	PXYLP1	chr3	0.84609	3.95375e-13	1.05619
ENSG00000147324.11	MFHAS1	chr8	0.651914	3.97062e-13	4.48228
ENSG00000168758.11	SEMA4C	chr2	0.751303	4.09998e-13	4.98307
ENSG00000136816.16	TOR1B	chr9	0.615526	4.21362e-13	21.315
ENSG00000140044.13	JDP2	chr14	0.543003	4.33558e-13	12.6106
ENSG00000072274.13	TFRC	chr3	-0.44685	4.38897e-13	31.1231
ENSG00000177352.10	CCDC71	chr3	0.766703	4.49805e-13	10.6282
ENSG00000163840.10	DTX3L	chr3	0.820783	4.50473e-13	7.12606
ENSG00000114120.12	SLC25A36	chr3	0.571299	4.53405e-13	6.59186
ENSG00000107816.17	LZTS2	chr10	0.587707	4.60538e-13	15.4761
ENSG00000111199.10	TRPV4	chr12	1.03292	4.66967e-13	2.3444
ENSG00000174032.17	SLC25A30	chr13	0.665973	4.73075e-13	4.18663
ENSG00000145868.16	FBXO38	chr5	0.645584	4.76371e-13	4.40633
ENSG00000127989.13	MTERF1	chr7	0.993507	4.87988e-13	2.22924
ENSG00000023734.11	STRAP	chr12	-0.481022	5.13018e-13	63.1507
ENSG00000011405.13	PIK3C2A	chr11	0.53435	5.13703e-13	7.86672
ENSG00000100823.12	APEX1	chr14	0.4864	5.22734e-13	73.8625
ENSG00000251493.5	FOXD1	chr5	0.623776	5.26611e-13	36.2132
ENSG00000171150.9	SOCS5	chr2	0.574699	5.34814e-13	21.7146
ENSG00000169871.13	TRIM56	chr7	0.77326	5.48805e-13	7.85979
ENSG00000188229.6	TUBB4B	chr9	0.445982	5.72398e-13	218.483
ENSG00000118193.12	KIF14	chr1	0.668424	5.84042e-13	4.97281
ENSG00000158792.16	SPATA2L	chr16	1.2735	5.94533e-13	2.60089
ENSG00000176946.12	THAP4	chr2	0.631999	5.98112e-13	14.4617
ENSG00000155760.2	FZD7	chr2	0.555329	6.0278e-13	20.0903
ENSG00000169021.6	UQCRFS1	chr19	0.590724	6.04779e-13	14.0629
ENSG00000025293.17	PHF20	chr20	0.613003	6.36812e-13	7.46133
ENSG00000152661.9	GJA1	chr6	0.548342	6.6337e-13	45.3504
ENSG00000163866.9	SMIM12	chr1	-0.780703	6.72771e-13	1.89666
ENSG00000102172.16	SMS	chrX	-0.555957	6.81436e-13	36.2222
ENSG00000120833.14	SOCS2	chr12	1.16204	7.06295e-13	2.73567
ENSG00000185220.12	PGBD2	chr1	1.0572	7.11789e-13	2.29491
ENSG00000159840.16	ZYX	chr7	-0.463392	7.2603e-13	111.798
ENSG00000184160.7	ADRA2C	chr4	1.35619	7.34764e-13	3.36051
ENSG00000125871.14	MGME1	chr20	0.630063	7.55843e-13	15.1851
ENSG00000162413.16	KLHL21	chr1	0.557512	7.5606e-13	12.4008
ENSG00000149485.18	FADS1	chr11	0.59845	7.75083e-13	8.34894
ENSG00000198964.14	SGMS1	chr10	0.575463	8.03066e-13	7.06963
ENSG00000126562.17	WNK4	chr17	0.643299	8.14613e-13	7.86928
ENSG00000149260.18	CAPN5	chr11	0.53172	8.36187e-13	10.4184
ENSG00000198718.13	TOGARAM1	chr14	0.64009	8.45303e-13	2.78241
ENSG00000173193.15	PARP14	chr3	0.750072	8.4565e-13	3.75376
ENSG00000070778.13	AL162171.1	chr14	0.535609	8.53066e-13	9.07222
ENSG00000159259.8	CHAF1B	chr21	0.646249	8.59435e-13	7.00755
ENSG00000123473.15	STIL	chr1	0.679788	8.76972e-13	6.47799
ENSG00000133028.12	SCO1	chr17	0.587234	8.82248e-13	4.49914
ENSG00000070018.9	LRP6	chr12	0.569642	9.22744e-13	5.89898
ENSG00000185972.5	CCIN	chr9	1.305	9.46594e-13	2.65942
ENSG00000169255.15	B3GALNT1	chr3	0.670007	9.51283e-13	3.25745
ENSG00000100100.12	PIK3IP1	chr22	0.980312	9.89168e-13	4.77527
ENSG00000150907.9	FOXO1	chr13	1.11827	9.9247e-13	1.1627
ENSG00000119801.13	YPEL5	chr2	0.60351	1.00346e-12	16.5148
ENSG00000178338.11	ZNF354B	chr5	0.953888	1.01128e-12	3.56112
ENSG00000005483.21	KMT2E	chr7	0.52852	1.02328e-12	7.91597
ENSG00000139211.6	AMIGO2	chr12	0.893475	1.02421e-12	11.1619
ENSG00000179115.11	FARSA	chr19	-0.602613	1.02421e-12	15.3052
ENSG00000243244.6	STON1	chr2	0.927669	1.0711e-12	1.54076
ENSG00000153046.18	CDYL	chr6	0.615951	1.11753e-12	7.81586
ENSG00000083799.17	CYLD	chr16	0.570208	1.12326e-12	4.31066
ENSG00000187079.17	TEAD1	chr11	0.464905	1.18378e-12	29.4676
ENSG00000197961.11	ZNF121	chr19	0.754697	1.18836e-12	2.59539
ENSG00000243927.6	MRPS6	chr21	0.691742	1.20166e-12	5.34762
ENSG00000168785.8	TSPAN5	chr4	0.607737	1.23004e-12	12.9279
ENSG00000164654.16	MIOS	chr7	0.646507	1.2366e-12	4.82766
ENSG00000185219.17	ZNF445	chr3	0.630458	1.252e-12	2.08141
ENSG00000039319.17	ZFYVE16	chr5	0.514578	1.30507e-12	4.91771
ENSG00000113643.9	RARS	chr5	-0.470921	1.32307e-12	30.9895
ENSG00000133816.15	MICAL2	chr11	0.549897	1.36563e-12	21.1466
ENSG00000130204.13	TOMM40	chr19	-0.647572	1.3834e-12	13.4551
ENSG00000139826.6	ABHD13	chr13	0.81541	1.45923e-12	4.92247
ENSG00000121879.5	PIK3CA	chr3	0.601963	1.48562e-12	5.52791
ENSG00000236144.8	TMEM147-AS1	chr19	0.860562	1.51786e-12	3.29309
ENSG00000153012.12	LGI2	chr4	0.938287	1.5526e-12	1.63801
ENSG00000151012.13	SLC7A11	chr4	0.816182	1.57328e-12	11.0989
ENSG00000132825.7	PPP1R3D	chr20	0.898651	1.61727e-12	3.20864
ENSG00000116285.13	ERRFI1	chr1	0.626926	1.63871e-12	15.1427
ENSG00000116128.11	BCL9	chr1	0.868365	1.702e-12	2.4203
ENSG00000100888.13	CHD8	chr14	0.577989	1.76021e-12	4.17717
ENSG00000174007.8	CEP19	chr3	1.40676	1.83973e-12	2.45021
ENSG00000168040.4	FADD	chr11	0.642913	1.85162e-12	18.1546
ENSG00000256229.8	ZNF486	chr19	0.996315	1.88962e-12	3.27965
ENSG00000116574.6	RHOU	chr1	1.12303	1.93176e-12	1.7305
ENSG00000136111.13	TBC1D4	chr13	0.628328	2.02102e-12	3.88497
ENSG00000125898.13	FAM110A	chr20	1.12243	2.03611e-12	3.43752
ENSG00000130349.10	C6orf203	chr6	0.849596	2.04727e-12	5.64555
ENSG00000171827.10	ZNF570	chr19	0.992962	2.13264e-12	1.55286
ENSG00000152127.9	MGAT5	chr2	0.509342	2.16171e-12	8.39148
ENSG00000138379.4	MSTN	chr2	1.69966	2.24273e-12	1.16917
ENSG00000060749.15	QSER1	chr11	0.583737	2.37297e-12	9.6004
ENSG00000120137.7	PANK3	chr5	0.563459	2.40457e-12	7.98083
ENSG00000096063.16	SRPK1	chr6	0.508343	2.41211e-12	10.7194
ENSG00000205060.11	SLC35B4	chr7	0.538909	2.50925e-12	8.38139
ENSG00000025800.14	KPNA6	chr1	0.581758	2.53178e-12	12.3251
ENSG00000160087.20	UBE2J2	chr1	0.567233	2.72549e-12	10.0734
ENSG00000169180.11	XPO6	chr16	0.492696	2.73895e-12	24.6428
ENSG00000112977.15	DAP	chr5	-0.448515	2.79808e-12	38.6253
ENSG00000175029.17	CTBP2	chr10	0.535413	2.80074e-12	7.02474
ENSG00000012048.22	BRCA1	chr17	0.484655	2.80678e-12	8.2945
ENSG00000174136.12	RGMB	chr5	0.40809	2.84486e-12	71.2636
ENSG00000177602.5	HASPIN	chr17	0.923704	2.92951e-12	3.91932
ENSG00000133107.14	TRPC4	chr13	0.610016	2.98225e-12	8.26912
ENSG00000186130.5	ZBTB6	chr9	0.778839	3.00149e-12	4.23411
ENSG00000116704.8	SLC35D1	chr1	0.561347	3.04102e-12	8.49312
ENSG00000116273.6	PHF13	chr1	0.690419	3.12592e-12	12.876
ENSG00000155304.6	HSPA13	chr21	0.485834	3.14143e-12	33.4583
ENSG00000166783.22	MARF1	chr16	0.574194	3.16042e-12	6.24765
ENSG00000182749.5	PAQR7	chr1	0.672244	3.21336e-12	8.87609
ENSG00000266709.1	AC005224.3	chr17	-2.16776	3.22626e-12	1.3391
ENSG00000088826.18	SMOX	chr20	0.751712	3.30334e-12	6.72627
ENSG00000165501.17	LRR1	chr14	0.854743	3.34248e-12	7.54324
ENSG00000182149.20	IST1	chr16	0.595646	3.34293e-12	11.4248
ENSG00000168301.13	KCTD6	chr3	0.966715	3.51153e-12	3.27591
ENSG00000156265.15	MAP3K7CL	chr21	-0.709575	3.52224e-12	5.02669
ENSG00000213096.10	ZNF254	chr19	0.923917	3.59004e-12	1.57725
ENSG00000151208.17	DLG5	chr10	0.540108	3.79324e-12	10.2109
ENSG00000108175.17	ZMIZ1	chr10	0.444457	4.09776e-12	19.4211
ENSG00000152520.14	PAN3	chr13	0.651866	4.15441e-12	5.21682
ENSG00000186666.6	BCDIN3D	chr12	1.05723	4.59453e-12	2.07218
ENSG00000137266.14	SLC22A23	chr6	0.83197	4.82462e-12	1.80284
ENSG00000164484.11	TMEM200A	chr6	0.520595	4.84122e-12	18.9889
ENSG00000144711.16	IQSEC1	chr3	0.566518	4.8542e-12	6.22148
ENSG00000160233.8	LRRC3	chr21	1.07849	4.86669e-12	1.19181
ENSG00000142556.19	ZNF614	chr19	0.906308	4.92803e-12	2.41289
ENSG00000160703.16	NLRX1	chr11	0.775285	5.11384e-12	4.10136
ENSG00000138231.12	DBR1	chr3	0.777406	5.13317e-12	7.44242
ENSG00000187676.8	B3GLCT	chr13	0.585396	5.3078e-12	10.8591
ENSG00000108312.15	UBTF	chr17	0.500496	5.36396e-12	20.55
ENSG00000121068.14	TBX2	chr17	1.09084	5.44035e-12	1.97349
ENSG00000178409.13	BEND3	chr6	0.98195	5.5186e-12	1.57306
ENSG00000198874.13	TYW1	chr7	0.776804	5.52964e-12	4.43877
ENSG00000115053.16	NCL	chr2	0.436156	5.98207e-12	134.015
ENSG00000113013.15	HSPA9	chr5	0.420342	6.096e-12	52.2954
ENSG00000115641.19	FHL2	chr2	-0.444392	6.23888e-12	17.8146
ENSG00000231711.2	LINC00899	chr22	1.16099	6.28826e-12	1.3012
ENSG00000119231.11	SENP5	chr3	0.587408	6.29373e-12	5.46658
ENSG00000141736.13	ERBB2	chr17	0.584696	6.34801e-12	11.2735
ENSG00000004399.12	PLXND1	chr3	0.433794	6.37545e-12	21.0308
ENSG00000155755.19	TMEM237	chr2	-0.555599	6.49648e-12	5.84039
ENSG00000089335.21	ZNF302	chr19	0.623492	6.58724e-12	5.93462
ENSG00000163374.19	YY1AP1	chr1	0.611928	6.98458e-12	6.22031
ENSG00000096717.12	SIRT1	chr10	0.604451	7.09353e-12	8.45258
ENSG00000185798.8	WDR53	chr3	0.955661	7.33796e-12	5.16017
ENSG00000067334.14	DNTTIP2	chr1	0.52396	7.40815e-12	7.93317
ENSG00000080345.17	RIF1	chr2	0.556224	7.48175e-12	5.83664
ENSG00000114770.17	ABCC5	chr3	0.704664	7.81205e-12	6.67989
ENSG00000168061.15	SAC3D1	chr11	0.803687	8.29621e-12	7.56685
ENSG00000099364.16	FBXL19	chr16	0.701229	8.36312e-12	5.12412
ENSG00000115687.13	PASK	chr2	0.647716	8.6609e-12	2.38468
ENSG00000005100.13	DHX33	chr17	0.584349	8.83772e-12	7.3898
ENSG00000181924.7	COA4	chr11	0.630132	9.10453e-12	12.5509
ENSG00000075391.16	RASAL2	chr1	0.516118	9.85161e-12	7.19382
ENSG00000103365.15	GGA2	chr16	0.565591	9.86918e-12	5.83449
ENSG00000148426.13	PROSER2	chr10	1.3988	1.02365e-11	1.11403
ENSG00000114439.19	BBX	chr3	0.514891	1.02801e-11	6.55308
ENSG00000173540.12	GMPPB	chr3	-0.602556	1.07791e-11	5.31006
ENSG00000089737.17	DDX24	chr14	0.441693	1.08485e-11	17.1916
ENSG00000169564.6	PCBP1	chr2	0.426008	1.13788e-11	142.442
ENSG00000168214.20	RBPJ	chr4	0.487471	1.15332e-11	10.8748
ENSG00000187257.16	RSBN1L	chr7	0.708692	1.16119e-11	4.05716
ENSG00000101945.16	SUV39H1	chrX	0.741138	1.17732e-11	5.48846
ENSG00000160199.14	PKNOX1	chr21	0.632473	1.19694e-11	4.47477
ENSG00000184635.15	ZNF93	chr19	0.883267	1.19694e-11	2.21969
ENSG00000013275.7	PSMC4	chr19	-0.520231	1.21213e-11	24.4908
ENSG00000084093.17	REST	chr4	0.788401	1.22067e-11	7.13765
ENSG00000132467.4	UTP3	chr4	0.60214	1.23674e-11	19.5958
ENSG00000169902.15	TPST1	chr7	0.544654	1.23786e-11	18.1176
ENSG00000197381.16	ADARB1	chr21	0.63562	1.24405e-11	2.59335
ENSG00000171649.12	ZIK1	chr19	0.928706	1.2604e-11	1.82372
ENSG00000144747.17	TMF1	chr3	0.496979	1.29262e-11	11.7341
ENSG00000139926.15	FRMD6	chr14	0.486425	1.31452e-11	99.4411
ENSG00000100330.15	MTMR3	chr22	0.629422	1.3181e-11	4.63338
ENSG00000139218.18	SCAF11	chr12	0.418687	1.35375e-11	12.1181
ENSG00000080815.19	PSEN1	chr14	0.608813	1.35461e-11	6.51372
ENSG00000163348.4	PYGO2	chr1	0.688395	1.39021e-11	9.74211
ENSG00000125817.8	CENPB	chr20	0.470693	1.4108e-11	41.9414
ENSG00000090975.12	PITPNM2	chr12	0.646189	1.43085e-11	2.63508
ENSG00000141582.15	CBX4	chr17	0.661055	1.43174e-11	8.11836
ENSG00000150594.6	ADRA2A	chr10	0.91503	1.44752e-11	2.99461
ENSG00000178974.10	FBXO34	chr14	0.711567	1.49803e-11	4.83823
ENSG00000189195.13	BTBD8	chr1	1.09338	1.59595e-11	1.10055
ENSG00000180537.13	RNF182	chr6	1.02399	1.60487e-11	1.88041
ENSG00000151748.14	SAV1	chr14	0.566382	1.61439e-11	7.92451
ENSG00000107290.14	SETX	chr9	0.475899	1.61797e-11	11.0702
ENSG00000171843.16	MLLT3	chr9	0.780459	1.62023e-11	1.90237
ENSG00000134138.20	MEIS2	chr15	0.507088	1.63594e-11	13.724
ENSG00000170745.12	KCNS3	chr2	1.00314	1.69528e-11	2.93239
ENSG00000145817.17	YIPF5	chr5	0.494772	1.69956e-11	56.1023
ENSG00000132950.19	ZMYM5	chr13	0.797199	1.70884e-11	3.62377
ENSG00000011198.9	ABHD5	chr3	0.677494	1.72098e-11	7.04034
ENSG00000140006.11	WDR89	chr14	0.862512	1.72342e-11	4.21779
ENSG00000172687.13	ZNF738	chr19	0.96401	1.74035e-11	2.56308
ENSG00000178996.14	SNX18	chr5	0.53841	1.81476e-11	12.2724
ENSG00000164209.17	SLC25A46	chr5	0.516023	1.86757e-11	9.7341
ENSG00000277462.2	ZNF670	chr1	1.27822	1.91754e-11	1.25524
ENSG00000110367.13	DDX6	chr11	0.420413	1.98637e-11	15.7686
ENSG00000107815.10	TWNK	chr10	0.802773	2.00764e-11	3.58239
ENSG00000196843.16	ARID5A	chr2	1.02602	2.01151e-11	3.1862
ENSG00000013561.18	RNF14	chr5	0.514559	2.02414e-11	11.2007
ENSG00000126821.8	SGPP1	chr14	0.582196	2.06149e-11	17.5476
ENSG00000134318.14	ROCK2	chr2	0.418498	2.06544e-11	15.0937
ENSG00000169087.11	HSPBAP1	chr3	1.02992	2.24816e-11	1.35248
ENSG00000123095.6	BHLHE41	chr12	1.02064	2.28232e-11	2.3428
ENSG00000067798.16	NAV3	chr12	0.582169	2.28639e-11	4.76007
ENSG00000090376.10	IRAK3	chr12	0.652186	2.33136e-11	2.78894
ENSG00000151612.17	ZNF827	chr4	0.579576	2.3676e-11	4.29267
ENSG00000075426.12	FOSL2	chr2	0.453405	2.40885e-11	21.1256
ENSG00000168564.6	CDKN2AIP	chr4	0.67932	2.45771e-11	5.24892
ENSG00000175592.8	FOSL1	chr11	-0.464418	2.4587e-11	48.3056
ENSG00000150764.13	DIXDC1	chr11	0.579522	2.4909e-11	4.46985
ENSG00000169519.21	METTL15	chr11	0.766659	2.53259e-11	2.21445
ENSG00000100099.20	HPS4	chr22	0.608545	2.59786e-11	3.20398
ENSG00000167384.10	ZNF180	chr19	0.894405	2.63072e-11	2.60824
ENSG00000118900.14	UBN1	chr16	0.52218	2.63879e-11	8.04201
ENSG00000171606.18	ZNF274	chr19	0.726449	2.68926e-11	2.03268
ENSG00000151135.10	TMEM263	chr12	0.557375	2.7892e-11	32.4592
ENSG00000230699.2	AL645608.2	chr1	1.04064	2.87676e-11	2.5862
ENSG00000170915.9	PAQR8	chr6	0.694721	3.12229e-11	4.11103
ENSG00000135318.12	NT5E	chr6	0.376891	3.12263e-11	105.111
ENSG00000136720.7	HS6ST1	chr2	0.684085	3.14376e-11	5.90109
ENSG00000129317.14	PUS7L	chr12	0.649837	3.15597e-11	2.67679
ENSG00000184661.14	CDCA2	chr8	0.620872	3.18992e-11	10.1928
ENSG00000130725.7	UBE2M	chr19	-0.589219	3.31371e-11	18.3903
ENSG00000177051.6	FBXO46	chr19	0.893226	3.34038e-11	3.21765
ENSG00000170234.13	PWWP2A	chr5	0.746513	3.38686e-11	2.92836
ENSG00000133059.17	DSTYK	chr1	0.57095	3.40765e-11	6.88471
ENSG00000213799.12	ZNF845	chr19	0.851602	3.40765e-11	1.67248
ENSG00000164081.12	TEX264	chr3	0.670588	3.49153e-11	5.57369
ENSG00000151929.9	BAG3	chr10	0.528415	3.51694e-11	33.3116
ENSG00000198382.9	UVRAG	chr11	0.652343	3.6124e-11	2.98828
ENSG00000172469.16	MANEA	chr6	0.569166	3.66755e-11	8.79278
ENSG00000178718.6	RPP25	chr15	0.660848	3.74088e-11	7.33043
ENSG00000185651.14	UBE2L3	chr22	0.489896	3.74088e-11	19.874
ENSG00000162757.4	C1orf74	chr1	0.888451	3.83455e-11	2.17387
ENSG00000181220.17	ZNF746	chr7	0.705963	3.90011e-11	2.5914
ENSG00000105879.12	CBLL1	chr7	0.584255	3.93188e-11	6.09242
ENSG00000118508.5	RAB32	chr6	0.605042	3.97489e-11	43.5559
ENSG00000157184.7	CPT2	chr1	0.676564	4.09247e-11	1.94627
ENSG00000179833.4	SERTAD2	chr2	0.438525	4.13516e-11	24.4415
ENSG00000169946.14	ZFPM2	chr8	1.00431	4.15661e-11	1.08522
ENSG00000100605.17	ITPK1	chr14	0.556473	4.16039e-11	6.8588
ENSG00000178685.14	PARP10	chr8	0.819534	4.26795e-11	4.36823
ENSG00000196368.5	NUDT11	chrX	0.8109	4.27172e-11	6.64817
ENSG00000111737.12	RAB35	chr12	0.504183	4.43915e-11	17.5283
ENSG00000057252.13	SOAT1	chr1	0.450306	4.59078e-11	11.6166
ENSG00000184083.12	FAM120C	chrX	0.666828	4.69752e-11	2.42873
ENSG00000135540.11	NHSL1	chr6	0.740652	4.71928e-11	1.81246
ENSG00000137411.17	VARS2	chr6	0.772106	4.75394e-11	3.82363
ENSG00000053372.5	MRTO4	chr1	0.542413	4.81514e-11	25.4881
ENSG00000177383.4	MAGEF1	chr3	0.626214	4.88145e-11	19.5894
ENSG00000204381.11	LAYN	chr11	0.535621	5.05518e-11	28.066
ENSG00000109861.16	CTSC	chr11	-0.488218	5.16643e-11	11.2362
ENSG00000108344.15	PSMD3	chr17	-0.448832	5.20984e-11	18.1036
ENSG00000133216.16	EPHB2	chr1	0.606915	5.24961e-11	2.24857
ENSG00000180263.14	FGD6	chr12	0.777444	5.64685e-11	1.40527
ENSG00000205765.9	C5orf51	chr5	0.505501	5.68669e-11	10.7669
ENSG00000124541.7	RRP36	chr6	0.557657	5.69307e-11	19.9263
ENSG00000251322.8	SHANK3	chr22	0.793339	5.72089e-11	1.60974
ENSG00000148110.15	MFSD14B	chr9	0.443132	5.76352e-11	31.2667
ENSG00000143384.13	MCL1	chr1	0.450117	5.86939e-11	72.7161
ENSG00000140285.10	FGF7	chr15	0.702642	5.87723e-11	14.5226
ENSG00000124789.11	NUP153	chr6	0.487781	6.03271e-11	18.1384
ENSG00000249669.10	CARMN	chr5	0.740719	6.20967e-11	1.72387
ENSG00000196263.8	ZNF471	chr19	0.819387	6.27482e-11	2.00537
ENSG00000241749.4	RPSAP52	chr12	0.988379	6.58855e-11	4.7045
ENSG00000112167.10	SAYSD1	chr6	0.861123	6.84758e-11	3.55585
ENSG00000138413.13	IDH1	chr2	0.607352	6.91321e-11	15.2835
ENSG00000180354.16	MTURN	chr7	0.592996	6.93687e-11	4.62669
ENSG00000111961.18	SASH1	chr6	0.613444	6.98947e-11	13.2142
ENSG00000172216.5	CEBPB	chr20	0.666262	7.00478e-11	32.3973
ENSG00000133065.11	SLC41A1	chr1	0.496637	7.07616e-11	9.89576
ENSG00000132424.16	PNISR	chr6	0.527889	7.27058e-11	11.6309
ENSG00000160908.15	ZNF394	chr7	0.848946	7.31777e-11	1.32856
ENSG00000172954.13	LCLAT1	chr2	0.646989	7.55786e-11	2.94863
ENSG00000162104.10	ADCY9	chr16	0.640139	7.64046e-11	7.43794
ENSG00000033030.13	ZCCHC8	chr12	0.579049	7.70727e-11	3.9724
ENSG00000073605.18	GSDMB	chr17	1.00013	7.78421e-11	1.54675
ENSG00000123213.23	NLN	chr5	0.446031	7.80548e-11	7.42684
ENSG00000063978.16	RNF4	chr4	0.465371	7.80848e-11	10.2934
ENSG00000205683.11	DPF3	chr14	0.953734	7.81307e-11	1.81284
ENSG00000214655.10	ZSWIM8	chr10	-0.629958	7.84934e-11	6.69362
ENSG00000163739.4	CXCL1	chr4	-1.38146	7.89368e-11	2.93964
ENSG00000196411.10	EPHB4	chr7	0.507117	8.07975e-11	9.34993
ENSG00000136930.13	PSMB7	chr9	-0.47246	8.09287e-11	42.7033
ENSG00000051009.10	FAM160A2	chr11	0.69576	8.18441e-11	7.07961
ENSG00000112701.18	SENP6	chr6	0.472305	8.36086e-11	8.48602
ENSG00000113504.21	SLC12A7	chr5	0.8998	8.36086e-11	2.26847
ENSG00000150687.12	PRSS23	chr11	-0.543215	8.42646e-11	21.3341
ENSG00000100814.18	CCNB1IP1	chr14	0.665473	8.45433e-11	5.40649
ENSG00000196867.7	ZFP28	chr19	0.800341	8.85912e-11	1.81992
ENSG00000165138.18	ANKS6	chr9	0.625532	8.8637e-11	3.82081
ENSG00000055130.17	CUL1	chr7	0.450271	9.03603e-11	19.5017
ENSG00000172061.8	LRRC15	chr3	-0.438647	9.24768e-11	40.2605
ENSG00000148396.18	SEC16A	chr9	0.462358	9.492e-11	16.4487
ENSG00000182810.6	DDX28	chr16	0.903838	9.74895e-11	4.30223
ENSG00000139990.17	DCAF5	chr14	0.537444	1.00709e-10	6.52465
ENSG00000165801.10	ARHGEF40	chr14	0.426115	1.12197e-10	16.4148
ENSG00000181555.20	SETD2	chr3	0.510852	1.1364e-10	8.70042
ENSG00000112365.4	ZBTB24	chr6	0.783342	1.18309e-10	3.44743
ENSG00000196323.14	ZBTB44	chr11	0.625842	1.18524e-10	3.09378
ENSG00000120784.16	ZFP30	chr19	0.753165	1.19311e-10	2.00757
ENSG00000239332.6	LINC01119	chr2	1.00463	1.21677e-10	1.75799
ENSG00000144369.13	FAM171B	chr2	0.591493	1.22272e-10	5.46693
ENSG00000100354.21	TNRC6B	chr22	0.625789	1.23972e-10	1.47494
ENSG00000132153.15	DHX30	chr3	0.465961	1.24763e-10	9.32511
ENSG00000159579.14	RSPRY1	chr16	0.49122	1.30331e-10	9.64633
ENSG00000168795.5	ZBTB5	chr9	0.701833	1.31882e-10	3.46616
ENSG00000203896.10	LIME1	chr20	1.39361	1.34578e-10	2.0853
ENSG00000157625.15	TAB3	chrX	0.580883	1.35061e-10	2.37779
ENSG00000130338.13	TULP4	chr6	0.622401	1.37741e-10	2.19083
ENSG00000108474.16	PIGL	chr17	0.772437	1.38369e-10	2.1509
ENSG00000101310.17	SEC23B	chr20	-0.537192	1.43269e-10	11.8318
ENSG00000168792.5	ABHD15	chr17	0.766183	1.43375e-10	6.74154
ENSG00000172493.20	AFF1	chr4	0.583627	1.4852e-10	5.25696
ENSG00000198455.4	ZXDB	chrX	0.89264	1.49457e-10	1.67053
ENSG00000077514.8	POLD3	chr11	0.53439	1.55131e-10	8.32871
ENSG00000160214.12	RRP1	chr21	0.5786	1.60556e-10	8.24133
ENSG00000085224.22	ATRX	chrX	0.512202	1.616e-10	4.46895
ENSG00000164506.14	STXBP5	chr6	0.503465	1.616e-10	9.05102
ENSG00000092439.16	TRPM7	chr15	0.499732	1.66259e-10	8.6685
ENSG00000119669.5	IRF2BPL	chr14	0.686301	1.67601e-10	9.29025
ENSG00000154370.16	TRIM11	chr1	0.618248	1.6805e-10	3.0165
ENSG00000103042.9	SLC38A7	chr16	0.535489	1.69316e-10	7.96853
ENSG00000127526.15	SLC35E1	chr19	0.471541	1.7285e-10	10.8134
ENSG00000107036.12	RIC1	chr9	0.524279	1.74724e-10	6.16406
ENSG00000128274.17	A4GALT	chr22	0.73537	1.7655e-10	6.54259
ENSG00000146278.10	PNRC1	chr6	0.59512	1.77696e-10	9.67887
ENSG00000145284.12	SCD5	chr4	0.716775	1.93774e-10	3.57418
ENSG00000169740.14	ZNF32	chr10	0.733158	1.94001e-10	11.4679
ENSG00000121578.13	B4GALT4	chr3	0.497002	1.98955e-10	7.10384
ENSG00000198040.10	ZNF84	chr12	0.609881	1.99523e-10	3.45575
ENSG00000082516.9	GEMIN5	chr5	0.536429	2.00882e-10	6.76093
ENSG00000138433.16	CIR1	chr2	0.593034	2.01107e-10	8.12116
ENSG00000117713.20	ARID1A	chr1	0.492732	2.01593e-10	5.07889
ENSG00000081386.12	ZNF510	chr9	0.756691	2.03659e-10	2.48296
ENSG00000196214.11	ZNF766	chr19	0.719654	2.04663e-10	2.03056
ENSG00000253352.9	TUG1	chr22	-0.443118	2.06327e-10	15.0203
ENSG00000102287.19	GABRE	chrX	0.648108	2.17222e-10	5.11777
ENSG00000161920.10	MED11	chr17	0.994781	2.25345e-10	5.84288
ENSG00000152904.11	GGPS1	chr1	0.769808	2.28246e-10	3.57377
ENSG00000156469.8	MTERF3	chr8	0.656057	2.30123e-10	11.2015
ENSG00000186908.14	ZDHHC17	chr12	0.558836	2.30123e-10	6.35428
ENSG00000169762.17	TAPT1	chr4	0.63776	2.30679e-10	2.93975
ENSG00000213753.11	CENPBD1P1	chr19	0.618897	2.30826e-10	2.5118
ENSG00000166068.13	SPRED1	chr15	0.514117	2.39255e-10	8.84963
ENSG00000132326.12	PER2	chr2	1.02549	2.43009e-10	1.0014
ENSG00000157540.21	DYRK1A	chr21	0.505748	2.53536e-10	2.19289
ENSG00000264364.3	DYNLL2	chr17	0.430298	2.55989e-10	20.1913
ENSG00000101040.19	ZMYND8	chr20	0.530751	2.58287e-10	5.10417
ENSG00000106070.19	GRB10	chr7	0.469377	2.6313e-10	6.40728
ENSG00000052126.14	PLEKHA5	chr12	0.592618	2.70356e-10	2.24243
ENSG00000116138.13	DNAJC16	chr1	0.623462	2.73816e-10	3.8572
ENSG00000179091.5	CYC1	chr8	-0.534004	2.80535e-10	22.2032
ENSG00000181072.11	CHRM2	chr7	0.516701	2.8203e-10	6.77619
ENSG00000105281.12	SLC1A5	chr19	0.547959	2.91748e-10	140.897
ENSG00000168517.10	HEXIM2	chr17	1.36753	2.92654e-10	1.93751
ENSG00000146648.18	EGFR	chr7	0.643857	2.93217e-10	17.7086
ENSG00000128652.11	HOXD3	chr2	1.23424	3.03791e-10	1.4111
ENSG00000187626.9	ZKSCAN4	chr6	1.02421	3.09077e-10	1.25331
ENSG00000112739.17	PRPF4B	chr6	0.42497	3.1525e-10	13.1906
ENSG00000260793.2	AC003102.1	chr17	1.45795	3.17191e-10	1.69785
ENSG00000165502.6	RPL36AL	chr14	0.500964	3.18351e-10	89.6163
ENSG00000189079.17	ARID2	chr12	0.633982	3.18691e-10	2.41399
ENSG00000140548.10	ZNF710	chr15	0.644317	3.28442e-10	4.02364
ENSG00000112308.13	C6orf62	chr6	0.394034	3.42266e-10	65.1927
ENSG00000040633.13	PHF23	chr17	0.590701	3.47698e-10	16.4156
ENSG00000198218.11	QRICH1	chr3	0.484713	3.53311e-10	16.5968
ENSG00000152413.14	HOMER1	chr5	0.806246	3.68767e-10	2.77736
ENSG00000159267.14	HLCS	chr21	0.532677	3.78888e-10	6.48234
ENSG00000167566.17	NCKAP5L	chr12	0.706858	3.86714e-10	7.09989
ENSG00000120158.12	RCL1	chr9	0.840587	4.12278e-10	2.4046
ENSG00000173039.19	RELA	chr11	0.476069	4.20035e-10	14.1266
ENSG00000072062.13	PRKACA	chr19	-0.414612	4.21437e-10	18.6649
ENSG00000167394.13	ZNF668	chr16	0.729577	4.46727e-10	4.02405
ENSG00000154144.13	TBRG1	chr11	0.484633	4.55723e-10	7.84676
ENSG00000111412.6	C12orf49	chr12	0.500813	4.62202e-10	5.04339
ENSG00000146197.9	SCUBE3	chr6	0.66148	4.62202e-10	26.0019
ENSG00000108654.14	DDX5	chr17	0.420493	4.65823e-10	114.28
ENSG00000102802.10	MEDAG	chr13	-0.850966	4.78465e-10	7.32619
ENSG00000128165.9	ADM2	chr22	0.70056	4.79389e-10	8.14049
ENSG00000138604.10	GLCE	chr15	0.507304	4.82694e-10	7.38803
ENSG00000125249.7	RAP2A	chr13	0.593075	4.84619e-10	7.87195
ENSG00000136875.12	PRPF4	chr9	0.515503	4.92188e-10	17.3986
ENSG00000144583.5	MARCH4	chr2	0.469109	5.03069e-10	17.6445
ENSG00000105058.12	FAM32A	chr19	0.478881	5.07694e-10	26.689
ENSG00000037965.6	HOXC8	chr12	0.663836	5.09042e-10	7.7298
ENSG00000184384.14	MAML2	chr11	0.506486	5.14912e-10	7.46005
ENSG00000089060.11	SLC8B1	chr12	0.793428	5.23089e-10	2.80079
ENSG00000135045.7	C9orf40	chr9	0.669602	5.2525e-10	9.57436
ENSG00000028839.10	TBPL1	chr6	0.709173	5.30399e-10	3.40697
ENSG00000237438.7	CECR7	chr22	-1.00914	5.30399e-10	1.47571
ENSG00000160785.13	SLC25A44	chr1	0.614017	5.41185e-10	3.83801
ENSG00000126705.14	AHDC1	chr1	0.586644	5.59736e-10	5.7244
ENSG00000108239.8	TBC1D12	chr10	0.668834	5.69323e-10	2.50654
ENSG00000260565.7	ERVK13-1	chr16	0.699193	5.84557e-10	1.65448
ENSG00000205189.12	ZBTB10	chr8	0.635461	5.96518e-10	2.03975
ENSG00000135315.12	CEP162	chr6	0.760864	6.04243e-10	2.5082
ENSG00000258634.3	AL160006.1	chr1	0.783655	6.37474e-10	4.00383
ENSG00000057657.17	PRDM1	chr6	-0.776593	6.42964e-10	1.75245
ENSG00000164830.18	OXR1	chr8	0.549638	6.42964e-10	5.8014
ENSG00000133103.17	COG6	chr13	-0.551272	6.58785e-10	3.94029
ENSG00000204315.4	FKBPL	chr6	1.26537	6.58785e-10	3.42576
ENSG00000136891.14	TEX10	chr9	0.495468	6.90126e-10	6.00648
ENSG00000197050.11	ZNF420	chr19	1.02264	7.0849e-10	1.76468
ENSG00000163605.14	PPP4R2	chr3	0.539596	7.09957e-10	10.725
ENSG00000137331.12	IER3	chr6	-0.665219	7.13167e-10	19.4818
ENSG00000107957.16	SH3PXD2A	chr10	0.435245	7.22916e-10	39.1548
ENSG00000100601.10	ALKBH1	chr14	0.823084	7.36687e-10	3.61927
ENSG00000138463.9	SLC49A4	chr3	0.677881	7.4858e-10	4.96895
ENSG00000131080.15	EDA2R	chrX	-0.841047	7.4934e-10	3.75132
ENSG00000196935.9	SRGAP1	chr12	0.549985	7.58431e-10	3.52533
ENSG00000138674.17	SEC31A	chr4	-0.360983	7.63816e-10	38.6736
ENSG00000143514.17	TP53BP2	chr1	0.521942	7.75838e-10	7.58625
ENSG00000167522.16	ANKRD11	chr16	0.555392	7.77882e-10	10.7165
ENSG00000106003.13	LFNG	chr7	0.780746	7.92346e-10	4.53584
ENSG00000153885.14	KCTD15	chr19	0.447789	8.11583e-10	10.7658
ENSG00000139971.15	ARMH4	chr14	-0.65951	8.44416e-10	2.73127
ENSG00000129473.9	BCL2L2	chr14	0.531034	8.4833e-10	11.7642
ENSG00000131127.14	ZNF141	chr4	0.702946	8.51794e-10	1.37414
ENSG00000119718.11	EIF2B2	chr14	0.606665	8.60137e-10	5.04592
ENSG00000173559.12	NABP1	chr2	0.470433	8.6476e-10	8.67342
ENSG00000113456.19	RAD1	chr5	0.523021	8.88135e-10	5.61431
ENSG00000043093.14	DCUN1D1	chr3	0.609916	8.9944e-10	3.90229
ENSG00000117724.13	CENPF	chr1	0.465414	9.12024e-10	12.5135
ENSG00000276855.1	AC015922.3	chr17	1.27493	9.23328e-10	6.03746
ENSG00000170779.10	CDCA4	chr14	0.562898	9.47201e-10	12.8925
ENSG00000130706.13	ADRM1	chr20	-0.481421	9.48518e-10	27.314
ENSG00000197183.14	NOL4L	chr20	0.81174	9.49974e-10	1.48849
ENSG00000142657.21	PGD	chr1	0.537238	9.54287e-10	49.349
ENSG00000171634.18	BPTF	chr17	0.506015	9.76319e-10	5.3708
ENSG00000166912.17	MTMR10	chr15	0.563466	9.88827e-10	3.43652
ENSG00000034533.11	ASTE1	chr3	0.85572	1.00215e-09	2.79108
ENSG00000101298.15	SNPH	chr20	0.751064	1.04402e-09	3.18657
ENSG00000122512.16	PMS2	chr7	0.687067	1.08246e-09	2.52593
ENSG00000184675.11	AMER1	chrX	0.844324	1.09089e-09	1.11272
ENSG00000152223.15	EPG5	chr18	0.477998	1.09468e-09	13.4795
ENSG00000163512.14	AZI2	chr3	0.48755	1.10757e-09	8.74753
ENSG00000108819.11	PPP1R9B	chr17	0.514259	1.12353e-09	25.5399
ENSG00000176887.7	SOX11	chr2	0.874397	1.15031e-09	1.16718
ENSG00000081320.11	STK17B	chr2	0.659827	1.18346e-09	6.00436
ENSG00000143476.18	DTL	chr1	0.580846	1.18346e-09	15.7972
ENSG00000151067.21	CACNA1C	chr12	0.467002	1.20393e-09	3.45769
ENSG00000165406.16	MARCH8	chr10	0.620536	1.21197e-09	4.92989
ENSG00000163960.12	UBXN7	chr3	0.529489	1.21343e-09	5.82705
ENSG00000147316.13	MCPH1	chr8	0.644261	1.21999e-09	2.26883
ENSG00000114554.11	PLXNA1	chr3	0.534108	1.26258e-09	21.2949
ENSG00000162300.13	ZFPL1	chr11	-0.582966	1.27841e-09	7.80561
ENSG00000198331.10	HYLS1	chr11	0.767829	1.30972e-09	4.72471
ENSG00000165506.14	DNAAF2	chr14	0.840673	1.32434e-09	3.66643
ENSG00000267680.5	ZNF224	chr19	0.664936	1.349e-09	2.73095
ENSG00000111912.20	NCOA7	chr6	0.659237	1.35443e-09	3.13299
ENSG00000131149.19	GSE1	chr16	0.487955	1.36851e-09	8.23315
ENSG00000160877.6	NACC1	chr19	0.39641	1.37663e-09	24.1726
ENSG00000095303.17	PTGS1	chr9	0.441084	1.399e-09	16.1547
ENSG00000125901.6	MRPS26	chr20	0.645472	1.42128e-09	21.516
ENSG00000115902.11	SLC1A4	chr2	0.618187	1.4306e-09	15.0991
ENSG00000128805.14	ARHGAP22	chr10	0.49779	1.43257e-09	6.70836
ENSG00000167380.16	ZNF226	chr19	0.69411	1.44621e-09	2.39358
ENSG00000169992.10	NLGN2	chr17	0.588748	1.48559e-09	15.6029
ENSG00000167797.7	CDK2AP2	chr11	-0.631854	1.49045e-09	11.1534
ENSG00000140691.16	ARMC5	chr16	0.80817	1.50416e-09	2.48309
ENSG00000172292.14	CERS6	chr2	0.458814	1.51731e-09	8.65969
ENSG00000164715.6	LMTK2	chr7	0.582419	1.51754e-09	3.32064
ENSG00000065060.17	UHRF1BP1	chr6	0.652391	1.52069e-09	3.69609
ENSG00000188549.12	CCDC9B	chr15	0.678273	1.53252e-09	7.71172
ENSG00000164038.15	SLC9B2	chr4	0.53822	1.54555e-09	6.06879
ENSG00000177463.15	NR2C2	chr3	0.491725	1.54555e-09	5.38188
ENSG00000005700.15	IBTK	chr6	0.451315	1.56552e-09	15.6102
ENSG00000171456.19	ASXL1	chr20	0.494101	1.60111e-09	7.65687
ENSG00000187566.5	NHLRC1	chr6	1.27593	1.60111e-09	1.80157
ENSG00000101751.10	POLI	chr18	0.589489	1.61735e-09	2.38867
ENSG00000171608.15	PIK3CD	chr1	0.702684	1.62859e-09	4.36302
ENSG00000075213.11	SEMA3A	chr7	0.547149	1.6293e-09	5.03848
ENSG00000096968.13	JAK2	chr9	0.60552	1.63365e-09	3.68062
ENSG00000100599.16	RIN3	chr14	0.601726	1.64012e-09	4.02836
ENSG00000095564.14	BTAF1	chr10	0.417889	1.64238e-09	12.6157
ENSG00000136603.14	SKIL	chr3	0.686795	1.64549e-09	6.98876
ENSG00000197136.4	PCNX3	chr11	0.459652	1.64747e-09	12.0593
ENSG00000184014.8	DENND5A	chr11	0.428927	1.65777e-09	15.0211
ENSG00000196922.10	ZNF252P	chr8	0.576497	1.66114e-09	3.02885
ENSG00000163602.10	RYBP	chr3	0.526918	1.66971e-09	6.56013
ENSG00000173376.14	NDNF	chr4	0.656175	1.67116e-09	5.91186
ENSG00000171466.10	ZNF562	chr19	0.643136	1.7498e-09	1.70435
ENSG00000126062.4	TMEM115	chr3	0.515844	1.78011e-09	27.9701
ENSG00000130511.16	SSBP4	chr19	0.564279	1.79833e-09	17.2679
ENSG00000123643.13	SLC36A1	chr5	0.508952	1.80242e-09	7.70812
ENSG00000111266.8	DUSP16	chr12	0.697539	1.81627e-09	2.58221
ENSG00000068745.15	IP6K2	chr3	0.57005	1.82777e-09	7.33927
ENSG00000151304.5	SRFBP1	chr5	0.710724	1.83839e-09	5.8121
ENSG00000171848.15	RRM2	chr2	-0.594231	1.84482e-09	16.401
ENSG00000183864.5	TOB2	chr22	0.503556	1.84685e-09	18.0916
ENSG00000126461.15	SCAF1	chr19	0.436261	1.85087e-09	25.1208
ENSG00000166224.16	SGPL1	chr10	0.545826	1.88641e-09	9.25677
ENSG00000076356.7	PLXNA2	chr1	0.600948	1.97592e-09	3.7634
ENSG00000138434.17	ITPRID2	chr2	0.40123	1.97641e-09	12.5236
ENSG00000142039.4	CCDC97	chr19	0.608586	1.98216e-09	6.95827
ENSG00000180357.9	ZNF609	chr15	0.484325	1.98366e-09	4.38418
ENSG00000174405.13	LIG4	chr13	0.604829	1.99691e-09	4.61735
ENSG00000130449.6	ZSWIM6	chr5	0.615769	2.00648e-09	4.62442
ENSG00000165626.17	BEND7	chr10	0.789487	2.0899e-09	1.18253
ENSG00000127418.15	FGFRL1	chr4	0.436776	2.09731e-09	16.3088
ENSG00000145337.5	PYURF	chr4	0.480808	2.13488e-09	37.7429
ENSG00000196458.11	ZNF605	chr12	0.591529	2.13924e-09	2.3737
ENSG00000070047.12	PHRF1	chr11	0.43276	2.16517e-09	11.579
ENSG00000074047.21	GLI2	chr2	0.553846	2.17532e-09	4.34259
ENSG00000173786.17	CNP	chr17	0.457754	2.2076e-09	13.0094
ENSG00000074590.13	NUAK1	chr12	0.55288	2.208e-09	4.95373
ENSG00000088356.6	PDRG1	chr20	-0.875445	2.21041e-09	4.30594
ENSG00000145022.4	TCTA	chr3	0.614425	2.21697e-09	14.2907
ENSG00000184863.11	RBM33	chr7	0.618762	2.26298e-09	4.05913
ENSG00000112773.16	TENT5A	chr6	0.420231	2.33401e-09	15.4477
ENSG00000159167.12	STC1	chr8	-1.14771	2.41902e-09	1.59503
ENSG00000185252.19	ZNF74	chr22	0.827132	2.41902e-09	1.6796
ENSG00000172262.11	ZNF131	chr5	0.549946	2.48071e-09	3.78725
ENSG00000141030.13	COPS3	chr17	-0.494294	2.51683e-09	17.4768
ENSG00000221963.6	APOL6	chr22	1.26901	2.53304e-09	7.72284
ENSG00000173275.12	ZNF449	chrX	0.625647	2.58449e-09	3.40228
ENSG00000122033.14	MTIF3	chr13	0.643182	2.63587e-09	11.1055
ENSG00000186446.12	ZNF501	chr3	1.0324	2.63587e-09	1.4318
ENSG00000167840.13	ZNF232	chr17	1.08886	2.67208e-09	2.02994
ENSG00000130779.20	CLIP1	chr12	0.478912	2.70728e-09	8.44817
ENSG00000141642.9	ELAC1	chr18	0.938572	2.76416e-09	1.87921
ENSG00000165185.14	KIAA1958	chr9	0.793558	2.80411e-09	1.10965
ENSG00000150938.10	CRIM1	chr2	0.383205	2.80593e-09	107.471
ENSG00000166923.12	GREM1	chr15	0.384247	2.80593e-09	241.592
ENSG00000179241.13	LDLRAD3	chr11	0.639291	2.98962e-09	4.30872
ENSG00000142686.8	C1orf216	chr1	0.56034	2.99559e-09	9.71567
ENSG00000153827.13	TRIP12	chr2	0.382253	2.99898e-09	21.7317
ENSG00000173011.12	TADA2B	chr4	0.549759	2.99898e-09	5.01707
ENSG00000165322.17	ARHGAP12	chr10	0.514207	3.01578e-09	9.84974
ENSG00000104442.10	ARMC1	chr8	0.505059	3.02668e-09	13.9914
ENSG00000169826.8	CSGALNACT2	chr10	0.446619	3.08048e-09	16.7746
ENSG00000255284.2	AP006621.3	chr11	1.10913	3.08493e-09	4.03133
ENSG00000118046.15	STK11	chr19	0.495272	3.08898e-09	6.67901
ENSG00000170364.12	SETMAR	chr3	0.836654	3.13618e-09	2.6175
ENSG00000065308.5	TRAM2	chr6	0.514578	3.17671e-09	98.5134
ENSG00000166348.18	USP54	chr10	0.696846	3.30589e-09	1.55141
ENSG00000135837.16	CEP350	chr1	0.483093	3.33792e-09	3.47838
ENSG00000268858.2	AL118506.1	chr20	0.673341	3.41495e-09	5.27865
ENSG00000165983.14	PTER	chr10	0.658885	3.45241e-09	4.39458
ENSG00000153714.6	LURAP1L	chr9	0.654482	3.46272e-09	9.34833
ENSG00000170222.11	ADPRM	chr17	1.10312	3.4713e-09	3.12104
ENSG00000154928.18	EPHB1	chr3	0.678935	3.47957e-09	2.82973
ENSG00000023516.9	AKAP11	chr13	0.468148	3.50123e-09	10.7495
ENSG00000234444.10	ZNF736	chr7	0.713436	3.51133e-09	1.47805
ENSG00000169375.15	SIN3A	chr15	0.519069	3.54332e-09	4.82872
ENSG00000213551.5	DNAJC9	chr10	0.472645	3.56596e-09	12.3215
ENSG00000126953.8	TIMM8A	chrX	0.835512	3.58618e-09	3.1346
ENSG00000173548.8	SNX33	chr15	0.703833	3.68346e-09	8.20183
ENSG00000198346.11	ZNF813	chr19	0.98847	3.73183e-09	1.01095
ENSG00000136261.15	BZW2	chr7	-0.488593	3.79279e-09	14.7771
ENSG00000164976.9	MYORG	chr9	1.02346	3.79279e-09	1.00727
ENSG00000151876.13	FBXO4	chr5	0.670275	3.81946e-09	5.34708
ENSG00000179348.11	GATA2	chr3	0.588447	3.82384e-09	10.0634
ENSG00000183741.11	CBX6	chr22	0.409364	3.82945e-09	14.4868
ENSG00000167202.11	TBC1D2B	chr15	0.645933	3.84613e-09	7.16695
ENSG00000176148.16	TCP11L1	chr11	0.572626	3.85994e-09	4.54937
ENSG00000089693.10	MLF2	chr12	-0.389224	3.86073e-09	34.8637
ENSG00000151576.10	QTRT2	chr3	0.540659	3.93613e-09	3.43961
ENSG00000234616.8	JRK	chr8	0.511705	4.04356e-09	2.96003
ENSG00000109084.14	TMEM97	chr17	0.60709	4.04925e-09	7.86729
ENSG00000155966.13	AFF2	chrX	0.593181	4.07577e-09	1.64349
ENSG00000134086.7	VHL	chr3	0.532182	4.08731e-09	8.47887
ENSG00000173040.13	EVC2	chr4	0.737005	4.10291e-09	3.09107
ENSG00000087263.16	OGFOD1	chr16	0.412663	4.39584e-09	13.3726
ENSG00000109920.12	FNBP4	chr11	0.460924	4.42801e-09	10.9983
ENSG00000163510.14	CWC22	chr2	0.517659	4.45759e-09	8.94648
ENSG00000121644.19	DESI2	chr1	0.474996	4.46212e-09	15.5775
ENSG00000164296.7	TIGD6	chr5	0.858165	4.58168e-09	2.1799
ENSG00000077152.11	UBE2T	chr1	-0.633754	4.68133e-09	11.7645
ENSG00000084090.13	STARD7	chr2	0.436574	4.76025e-09	27.328
ENSG00000186812.13	ZNF397	chr18	0.584143	4.90853e-09	2.78387
ENSG00000122008.15	POLK	chr5	0.511549	4.91608e-09	5.82659
ENSG00000151689.13	INPP1	chr2	0.615127	5.00593e-09	5.9803
ENSG00000179950.13	PUF60	chr8	0.41969	5.04455e-09	20.8601
ENSG00000171729.14	TMEM51	chr1	1.1477	5.04736e-09	2.01355
ENSG00000137504.13	CREBZF	chr11	0.446628	5.06071e-09	13.2092
ENSG00000100266.19	PACSIN2	chr22	0.401798	5.07409e-09	19.3064
ENSG00000175137.11	SH3BP5L	chr1	0.414907	5.07409e-09	18.4932
ENSG00000126803.9	HSPA2	chr14	0.562252	5.29105e-09	4.30986
ENSG00000186416.14	NKRF	chrX	0.663166	5.34803e-09	3.75395
ENSG00000111186.13	WNT5B	chr12	0.421373	5.39088e-09	26.3038
ENSG00000180035.12	ZNF48	chr16	0.881715	5.45019e-09	2.15631
ENSG00000119900.9	OGFRL1	chr6	0.663835	5.47318e-09	6.20696
ENSG00000197614.11	MFAP5	chr12	0.358457	5.49026e-09	88.4085
ENSG00000100567.13	PSMA3	chr14	-0.477003	5.5195e-09	16.2127
ENSG00000178188.14	SH2B1	chr16	0.496945	5.52432e-09	7.24106
ENSG00000167034.10	NKX3-1	chr8	0.938922	5.54262e-09	3.25664
ENSG00000125430.9	HS3ST3B1	chr17	0.472579	5.65964e-09	11.9449
ENSG00000105063.19	PPP6R1	chr19	-0.44351	5.86557e-09	10.4335
ENSG00000213626.13	LBH	chr2	0.47043	5.96082e-09	14.2702
ENSG00000253719.3	ATXN7L3B	chr12	-0.455458	5.9776e-09	6.51325
ENSG00000156052.10	GNAQ	chr9	0.409476	5.97807e-09	12.7996
ENSG00000107581.13	EIF3A	chr10	0.390277	6.01081e-09	65.41
ENSG00000157036.13	EXOG	chr3	0.594517	6.02681e-09	3.95023
ENSG00000136381.13	IREB2	chr15	0.412266	6.05177e-09	6.90205
ENSG00000101665.9	SMAD7	chr18	0.644478	6.17583e-09	7.79053
ENSG00000127580.17	WDR24	chr16	0.626495	6.29495e-09	4.80493
ENSG00000174579.4	MSL2	chr3	0.561455	6.29551e-09	4.67451
ENSG00000105676.14	ARMC6	chr19	0.533492	6.30686e-09	8.01079
ENSG00000113389.16	NPR3	chr5	0.464446	6.41608e-09	10.499
ENSG00000117036.12	ETV3	chr1	0.55128	6.42916e-09	4.7987
ENSG00000183530.14	PRR14L	chr22	0.541898	6.49367e-09	3.30595
ENSG00000066933.16	MYO9A	chr15	0.480259	6.52844e-09	3.23371
ENSG00000102218.6	RP2	chrX	0.529038	6.58271e-09	8.9866
ENSG00000155827.12	RNF20	chr9	0.475021	6.59085e-09	13.6884
ENSG00000137267.6	TUBB2A	chr6	0.448196	6.61774e-09	34.0124
ENSG00000119965.13	C10orf88	chr10	0.739726	6.64208e-09	4.45813
ENSG00000103932.12	RPAP1	chr15	0.50107	6.73698e-09	5.36486
ENSG00000161057.12	PSMC2	chr7	-0.416715	6.92054e-09	21.4471
ENSG00000117877.10	CD3EAP	chr19	0.637434	7.1053e-09	5.98499
ENSG00000198093.11	ZNF649	chr19	0.892318	7.21698e-09	1.78925
ENSG00000160294.11	MCM3AP	chr21	0.405715	7.58e-09	12.036
ENSG00000181467.4	RAP2B	chr3	0.482015	7.94795e-09	4.61744
ENSG00000131196.17	NFATC1	chr18	0.797573	7.9831e-09	1.14592
ENSG00000143443.9	C1orf56	chr1	1.17506	7.98615e-09	1.88305
ENSG00000162616.9	DNAJB4	chr1	0.725129	8.21173e-09	23.5648
ENSG00000115750.17	TAF1B	chr2	0.607273	8.35695e-09	5.18432
ENSG00000215421.9	ZNF407	chr18	0.605738	8.37036e-09	1.79318
ENSG00000170921.15	TANC2	chr17	0.493675	8.39865e-09	2.66692
ENSG00000197785.13	ATAD3A	chr1	-0.467291	8.46984e-09	16.2111
ENSG00000140450.9	ARRDC4	chr15	0.515288	8.55616e-09	9.54109
ENSG00000134107.4	BHLHE40	chr3	0.653342	8.63612e-09	8.24316
ENSG00000156466.10	GDF6	chr8	0.828979	8.75677e-09	4.28814
ENSG00000151461.20	UPF2	chr10	0.436215	8.78269e-09	9.66665
ENSG00000137845.15	ADAM10	chr15	0.356799	8.79456e-09	14.0608
ENSG00000023287.13	RB1CC1	chr8	0.49999	9.03358e-09	8.95952
ENSG00000260920.2	AL031985.3	chr1	0.933368	9.0617e-09	3.02106
ENSG00000172534.14	HCFC1	chrX	0.402509	9.18663e-09	12.8391
ENSG00000184986.11	TMEM121	chr14	1.23326	9.18695e-09	1.95813
ENSG00000115145.10	STAM2	chr2	0.482862	9.26015e-09	9.38637
ENSG00000186716.20	BCR	chr22	0.639514	9.35023e-09	2.47957
ENSG00000167378.8	IRGQ	chr19	0.581659	9.37122e-09	2.52142
ENSG00000225190.11	PLEKHM1	chr17	0.581373	9.37122e-09	4.02137
ENSG00000155034.19	FBXL18	chr7	0.496786	9.51034e-09	3.54139
ENSG00000177683.14	THAP5	chr7	0.632893	9.65739e-09	5.14458
ENSG00000178694.10	NSUN3	chr3	0.800091	9.65739e-09	1.414
ENSG00000118200.14	CAMSAP2	chr1	0.41913	9.67964e-09	11.8562
ENSG00000164292.13	RHOBTB3	chr5	0.399741	9.79729e-09	12.025
ENSG00000170558.9	CDH2	chr18	0.384355	9.81037e-09	68.1606
ENSG00000067182.7	TNFRSF1A	chr12	0.591459	9.92243e-09	47.5263
ENSG00000167535.8	CACNB3	chr12	0.618509	9.96384e-09	4.13828
ENSG00000019991.18	HGF	chr7	0.946008	1.00131e-08	1.12658
ENSG00000197122.11	SRC	chr20	0.438091	1.00576e-08	9.85423
ENSG00000164323.14	CFAP97	chr4	0.483211	1.01285e-08	11.5744
ENSG00000010256.11	UQCRC1	chr3	-0.412705	1.02598e-08	24.4229
ENSG00000152558.15	TMEM123	chr11	0.35647	1.02758e-08	60.958
ENSG00000151491.14	EPS8	chr12	0.363335	1.0455e-08	16.9255
ENSG00000168275.15	COA6	chr1	0.661	1.05453e-08	6.91216
ENSG00000172171.11	TEFM	chr17	0.78357	1.05743e-08	3.7147
ENSG00000135945.10	REV1	chr2	0.491999	1.05757e-08	4.23907
ENSG00000276293.4	PIP4K2B	chr17	0.426694	1.07155e-08	15.9513
ENSG00000123870.10	ZNF137P	chr19	1.34244	1.10086e-08	1.57018
ENSG00000136807.13	CDK9	chr9	0.515637	1.13069e-08	10.6332
ENSG00000085644.13	ZNF213	chr16	0.602864	1.15823e-08	3.78913
ENSG00000111785.20	RIC8B	chr12	0.663738	1.18036e-08	2.15343
ENSG00000137177.20	KIF13A	chr6	0.432164	1.19402e-08	10.8546
ENSG00000157827.20	FMNL2	chr2	0.42106	1.22157e-08	10.6844
ENSG00000196159.11	FAT4	chr4	0.573662	1.22566e-08	4.23051
ENSG00000103479.16	RBL2	chr16	0.424876	1.26244e-08	10.8548
ENSG00000166012.16	TAF1D	chr11	0.412821	1.26678e-08	12.4722
ENSG00000101871.14	MID1	chrX	0.550966	1.28145e-08	4.3627
ENSG00000197106.7	SLC6A17	chr1	0.695426	1.28145e-08	4.21798
ENSG00000056972.20	TRAF3IP2	chr6	0.563393	1.28908e-08	5.03623
ENSG00000116132.12	PRRX1	chr1	0.392187	1.32054e-08	33.3566
ENSG00000167074.15	TEF	chr22	0.916169	1.32586e-08	2.16712
ENSG00000165246.14	NLGN4Y	chrY	0.582255	1.33248e-08	2.5519
ENSG00000198924.8	DCLRE1A	chr10	0.607085	1.33805e-08	3.98205
ENSG00000146426.18	TIAM2	chr6	0.635013	1.35274e-08	1.36775
ENSG00000110237.4	ARHGEF17	chr11	0.458546	1.37513e-08	15.1204
ENSG00000102034.16	ELF4	chrX	0.431197	1.45996e-08	13.1215
ENSG00000065613.14	SLK	chr10	0.388034	1.46613e-08	14.4819
ENSG00000103994.17	ZNF106	chr15	0.45742	1.4709e-08	8.19579
ENSG00000088812.18	ATRN	chr20	0.437307	1.51732e-08	15.6718
ENSG00000197619.14	ZNF615	chr19	0.789319	1.51732e-08	1.87486
ENSG00000163214.21	DHX57	chr2	0.511799	1.52147e-08	4.81663
ENSG00000147526.20	TACC1	chr8	0.359722	1.52295e-08	13.0128
ENSG00000146587.18	RBAK	chr7	0.554723	1.53468e-08	3.35634
ENSG00000132436.11	FIGNL1	chr7	0.553904	1.57083e-08	6.62479
ENSG00000142197.12	DOP1B	chr21	0.664668	1.57652e-08	4.18693
ENSG00000185658.13	BRWD1	chr21	0.450352	1.61165e-08	2.561
ENSG00000187801.15	ZFP69B	chr1	0.897036	1.61165e-08	2.83999
ENSG00000077238.14	IL4R	chr16	0.471554	1.61533e-08	8.1386
ENSG00000167157.11	PRRX2	chr9	0.558202	1.61966e-08	63.3489
ENSG00000145907.15	G3BP1	chr5	0.343058	1.66724e-08	21.1542
ENSG00000104998.4	IL27RA	chr19	0.733804	1.67005e-08	4.93718
ENSG00000145945.7	FAM50B	chr6	0.938495	1.68066e-08	3.68522
ENSG00000121350.16	PYROXD1	chr12	0.600598	1.69112e-08	3.77177
ENSG00000174939.11	ASPHD1	chr16	0.833426	1.69208e-08	3.80043
ENSG00000153561.13	RMND5A	chr2	0.576585	1.70833e-08	3.3511
ENSG00000172586.8	CHCHD1	chr10	0.639443	1.81304e-08	13.7043
ENSG00000106591.4	MRPL32	chr7	0.501823	1.85161e-08	10.8192
ENSG00000157168.20	NRG1	chr8	0.453589	1.85215e-08	5.26423
ENSG00000138074.15	SLC5A6	chr2	0.535845	1.86761e-08	5.80969
ENSG00000198521.11	ZNF43	chr19	0.707814	1.89214e-08	1.69215
ENSG00000113838.13	TBCCD1	chr3	0.673236	1.90267e-08	4.05157
ENSG00000169155.10	ZBTB43	chr9	0.569932	1.9701e-08	2.93323
ENSG00000125843.11	AP5S1	chr20	0.698454	1.97745e-08	2.38268
ENSG00000152749.8	GPR180	chr13	0.524456	1.97745e-08	6.99994
ENSG00000171862.11	PTEN	chr10	0.405685	1.99925e-08	8.47619
ENSG00000106682.14	EIF4H	chr7	-0.395981	2.01555e-08	55.4001
ENSG00000084073.9	ZMPSTE24	chr1	0.379577	2.03527e-08	29.3593
ENSG00000147180.16	ZNF711	chrX	0.933707	2.07979e-08	1.23628
ENSG00000139354.11	GAS2L3	chr12	0.552136	2.09442e-08	4.14933
ENSG00000170113.16	NIPA1	chr15	0.527021	2.09546e-08	3.25137
ENSG00000119673.14	ACOT2	chr14	0.740764	2.10792e-08	4.49636
ENSG00000174799.10	CEP135	chr4	0.546654	2.1228e-08	3.00655
ENSG00000223749.10	MIR503HG	chrX	0.663773	2.14e-08	34.79
ENSG00000166289.6	PLEKHF1	chr19	0.742442	2.14622e-08	7.7743
ENSG00000100802.15	C14orf93	chr14	1.00114	2.16116e-08	1.21949
ENSG00000115526.11	CHST10	chr2	0.624226	2.16279e-08	4.044
ENSG00000146676.9	PURB	chr7	0.473958	2.1746e-08	9.15168
ENSG00000145824.12	CXCL14	chr5	0.936582	2.18691e-08	3.1086
ENSG00000163162.8	RNF149	chr2	0.457119	2.19741e-08	9.77394
ENSG00000204394.13	VARS	chr6	-0.419357	2.24225e-08	17.8063
ENSG00000101255.11	TRIB3	chr20	0.678954	2.26083e-08	28.6591
ENSG00000139370.12	SLC15A4	chr12	0.464297	2.26145e-08	7.10118
ENSG00000184867.14	ARMCX2	chrX	0.405674	2.28786e-08	28.9564
ENSG00000115207.13	GTF3C2	chr2	0.491239	2.30507e-08	7.35159
ENSG00000196652.11	ZKSCAN5	chr7	0.579795	2.3051e-08	3.42436
ENSG00000229043.3	AC091729.3	chr7	-0.960774	2.32254e-08	1.31832
ENSG00000134775.15	FHOD3	chr18	0.613414	2.334e-08	5.54815
ENSG00000167615.16	LENG8	chr19	0.520579	2.3563e-08	63.7735
ENSG00000168140.5	VASN	chr16	0.476833	2.38578e-08	175.457
ENSG00000164176.13	EDIL3	chr5	0.410168	2.39616e-08	22.0171
ENSG00000137492.8	THAP12	chr11	0.45171	2.41286e-08	6.84969
ENSG00000163900.11	TMEM41A	chr3	0.603151	2.41511e-08	2.43582
ENSG00000165699.14	TSC1	chr9	0.555767	2.43095e-08	4.12418
ENSG00000149541.10	B3GAT3	chr11	0.608515	2.48768e-08	12.9389
ENSG00000164164.16	OTUD4	chr4	0.413452	2.48886e-08	7.84057
ENSG00000124786.11	SLC35B3	chr6	0.468868	2.51802e-08	14.0307
ENSG00000162591.16	MEGF6	chr1	0.387176	2.53195e-08	22.5738
ENSG00000173638.19	SLC19A1	chr21	0.611157	2.54596e-08	1.52932
ENSG00000261888.1	AC144831.1	chr17	-0.792586	2.5532e-08	4.70411
ENSG00000162923.16	WDR26	chr1	0.366804	2.56671e-08	13.2473
ENSG00000089775.11	ZBTB25	chr14	0.648196	2.59818e-08	1.23782
ENSG00000179958.8	DCTPP1	chr16	0.571976	2.60691e-08	13.7087
ENSG00000197863.9	ZNF790	chr19	1.0455	2.67282e-08	1.24876
ENSG00000135999.12	EPC2	chr2	0.559141	2.73544e-08	4.8974
ENSG00000112078.14	KCTD20	chr6	0.368989	2.76312e-08	18.0486
ENSG00000100583.4	SAMD15	chr14	1.45219	2.78652e-08	1.09594
ENSG00000144857.14	BOC	chr3	0.551649	2.78652e-08	3.85869
ENSG00000117395.12	EBNA1BP2	chr1	-0.47481	2.81832e-08	18.0866
ENSG00000197937.12	ZNF347	chr19	0.711773	2.82721e-08	1.98898
ENSG00000169594.13	BNC1	chr15	0.476395	2.8275e-08	8.41434
ENSG00000120539.14	MASTL	chr10	0.486416	2.88974e-08	12.4215
ENSG00000182310.14	SPACA6	chr19	0.840134	2.89608e-08	2.17881
ENSG00000100350.14	FOXRED2	chr22	0.523491	2.89917e-08	9.00593
ENSG00000104660.18	LEPROTL1	chr8	0.454899	2.98772e-08	8.76601
ENSG00000178502.6	KLHL11	chr17	0.860047	3.01487e-08	1.08102
ENSG00000134824.14	FADS2	chr11	0.540407	3.04724e-08	10.301
ENSG00000109103.11	UNC119	chr17	0.580041	3.08803e-08	3.98319
ENSG00000100647.8	SUSD6	chr14	0.49391	3.09143e-08	6.07244
ENSG00000116133.13	DHCR24	chr1	0.522771	3.11186e-08	31.4377
ENSG00000119812.19	FAM98A	chr2	-0.387128	3.11186e-08	18.4665
ENSG00000003393.15	ALS2	chr2	0.540141	3.11295e-08	4.53343
ENSG00000185947.15	ZNF267	chr16	0.770511	3.15037e-08	1.72716
ENSG00000073614.12	KDM5A	chr12	0.496036	3.28624e-08	4.93159
ENSG00000112276.14	BVES	chr6	0.502093	3.33718e-08	4.83682
ENSG00000213462.5	ERV3-1	chr7	0.635084	3.34067e-08	2.93959
ENSG00000160094.15	ZNF362	chr1	0.525862	3.35139e-08	7.21304
ENSG00000244026.6	FAM86DP	chr3	-0.719813	3.35952e-08	3.39165
ENSG00000167173.19	C15orf39	chr15	0.599306	3.46519e-08	4.22678
ENSG00000161904.12	LEMD2	chr6	0.503533	3.49069e-08	8.88059
ENSG00000128039.11	SRD5A3	chr4	0.531412	3.52808e-08	6.19309
ENSG00000186591.12	UBE2H	chr7	0.422274	3.5305e-08	17.8988
ENSG00000149571.12	KIRREL3	chr11	0.529862	3.60949e-08	4.31329
ENSG00000157214.14	STEAP2	chr7	0.513083	3.60949e-08	4.72705
ENSG00000174516.15	PELI3	chr11	0.842997	3.61752e-08	2.35336
ENSG00000198729.5	PPP1R14C	chr6	1.21021	3.83034e-08	1.89905
ENSG00000161638.11	ITGA5	chr12	0.402159	3.89554e-08	100.13
ENSG00000161010.15	MRNIP	chr5	0.602615	3.90534e-08	2.37141
ENSG00000104885.18	DOT1L	chr19	0.388685	3.96231e-08	6.7258
ENSG00000137145.20	DENND4C	chr9	0.505952	3.96722e-08	4.69035
ENSG00000185697.16	MYBL1	chr8	-0.433813	4.12613e-08	12.9805
ENSG00000120733.14	KDM3B	chr5	0.486998	4.24798e-08	7.71435
ENSG00000221886.4	ZBED8	chr5	0.792306	4.26481e-08	2.97138
ENSG00000189227.6	C15orf61	chr15	0.969666	4.41395e-08	1.44646
ENSG00000167395.10	ZNF646	chr16	0.566409	4.4319e-08	3.31508
ENSG00000170734.11	POLH	chr6	0.478348	4.44517e-08	9.1895
ENSG00000135365.15	PHF21A	chr11	0.630127	4.45198e-08	2.69946
ENSG00000115970.18	THADA	chr2	0.481406	4.50574e-08	2.94356
ENSG00000185561.10	TLCD2	chr17	0.914703	4.60611e-08	1.29439
ENSG00000114767.7	RRP9	chr3	-0.67586	4.63641e-08	11.9735
ENSG00000244486.8	SCARF2	chr22	0.462165	4.69842e-08	23.5706
ENSG00000248866.1	USP46-AS1	chr4	-1.72618	4.69842e-08	1.72225
ENSG00000150961.15	SEC24D	chr4	-0.340784	4.72345e-08	20.4804
ENSG00000175602.3	CCDC85B	chr11	0.561878	4.84207e-08	48.2407
ENSG00000158859.10	ADAMTS4	chr1	0.53631	4.97744e-08	3.02021
ENSG00000054267.22	ARID4B	chr1	0.449086	4.9954e-08	3.66053
ENSG00000100575.14	TIMM9	chr14	0.606903	5.04052e-08	12.2856
ENSG00000182504.11	CEP97	chr3	0.524278	5.1206e-08	3.11386
ENSG00000137824.16	RMDN3	chr15	-0.507854	5.18829e-08	5.73892
ENSG00000005801.18	ZNF195	chr11	0.626281	5.24207e-08	1.85308
ENSG00000138398.16	PPIG	chr2	0.385956	5.25095e-08	10.5387
ENSG00000105856.14	HBP1	chr7	0.45222	5.35898e-08	6.97879
ENSG00000143158.11	MPC2	chr1	-0.509052	5.37497e-08	12.7702
ENSG00000148719.15	DNAJB12	chr10	0.456921	5.46893e-08	9.31036
ENSG00000196172.9	ZNF681	chr19	1.03355	5.47408e-08	1.07412
ENSG00000141985.9	SH3GL1	chr19	-0.372416	5.49157e-08	29.9114
ENSG00000149177.13	PTPRJ	chr11	0.466221	5.51998e-08	4.59923
ENSG00000060237.17	WNK1	chr12	0.383972	5.55222e-08	15.6604
ENSG00000015676.18	NUDCD3	chr7	0.452619	5.60947e-08	8.22058
ENSG00000141905.19	NFIC	chr19	0.367041	5.69805e-08	21.2746
ENSG00000256433.3	AC005840.3	chr12	1.39136	5.76724e-08	1.69447
ENSG00000165861.14	ZFYVE1	chr14	0.549927	5.79804e-08	5.90414
ENSG00000124788.18	ATXN1	chr6	0.463499	5.81853e-08	3.31357
ENSG00000215271.7	HOMEZ	chr14	0.757032	5.84841e-08	1.79185
ENSG00000185404.16	SP140L	chr2	0.562544	5.86829e-08	4.10805
ENSG00000164465.18	DCBLD1	chr6	0.478726	5.89568e-08	8.20825
ENSG00000141219.15	C17orf80	chr17	0.510981	5.9168e-08	5.6802
ENSG00000074219.13	TEAD2	chr19	0.549614	6.02028e-08	8.97693
ENSG00000139324.12	TMTC3	chr12	0.41397	6.02727e-08	14.0233
ENSG00000138032.21	PPM1B	chr2	0.619069	6.03819e-08	2.20427
ENSG00000125703.15	ATG4C	chr1	0.65185	6.25206e-08	4.54925
ENSG00000133639.5	BTG1	chr12	0.433045	6.31544e-08	12.6601
ENSG00000095951.17	HIVEP1	chr6	0.556759	6.32712e-08	2.06302
ENSG00000048405.10	ZNF800	chr7	0.539306	6.32801e-08	5.33593
ENSG00000245680.10	ZNF585B	chr19	0.679629	6.33425e-08	1.9145
ENSG00000137309.19	HMGA1	chr6	-0.330474	6.35011e-08	128.864
ENSG00000171045.16	TSNARE1	chr8	0.999738	6.4066e-08	1.66815
ENSG00000177169.10	ULK1	chr12	0.483226	6.42406e-08	8.00072
ENSG00000140650.12	PMM2	chr16	0.532605	6.45959e-08	3.34945
ENSG00000136379.12	ABHD17C	chr15	0.63993	6.53635e-08	4.66904
ENSG00000196456.13	ZNF775	chr7	1.04266	6.57199e-08	2.08494
ENSG00000073008.15	PVR	chr19	0.436718	6.6204e-08	17.2339
ENSG00000156976.17	EIF4A2	chr3	0.339426	6.67965e-08	47.7508
ENSG00000165819.12	METTL3	chr14	0.487247	6.68294e-08	8.44607
ENSG00000188976.11	NOC2L	chr1	-0.408683	6.68294e-08	16.1558
ENSG00000169499.15	PLEKHA2	chr8	0.47449	6.70557e-08	8.31859
ENSG00000157570.11	TSPAN18	chr11	0.943914	6.70986e-08	1.02926
ENSG00000179277.9	MEIS3P1	chr17	1.02342	6.74928e-08	5.46807
ENSG00000116731.22	PRDM2	chr1	0.436315	6.79279e-08	5.0411
ENSG00000144468.17	RHBDD1	chr2	0.477921	6.79572e-08	6.37799
ENSG00000115020.17	PIKFYVE	chr2	0.437152	6.84844e-08	4.76019
ENSG00000267283.1	AC005306.1	chr19	1.70586	6.9696e-08	2.24509
ENSG00000169926.11	KLF13	chr15	0.416373	6.98517e-08	9.58288
ENSG00000113194.13	FAF2	chr5	0.423645	7.00769e-08	18.7906
ENSG00000168944.15	CEP120	chr5	0.487435	7.09255e-08	4.94694
ENSG00000108219.15	TSPAN14	chr10	0.566936	7.14296e-08	2.4365
ENSG00000186660.15	ZFP91	chr11	0.365873	7.16617e-08	20.5042
ENSG00000121057.13	AKAP1	chr17	0.520578	7.22371e-08	5.0658
ENSG00000164291.16	ARSK	chr5	0.584209	7.31879e-08	4.62766
ENSG00000170549.4	IRX1	chr5	0.733051	7.31879e-08	5.09883
ENSG00000105426.16	PTPRS	chr19	0.521134	7.37381e-08	9.23283
ENSG00000145934.16	TENM2	chr5	0.587714	7.4016e-08	22.0312
ENSG00000111452.13	ADGRD1	chr12	0.73442	7.61916e-08	1.19359
ENSG00000105849.6	TWISTNB	chr7	0.591228	7.6823e-08	8.664
ENSG00000218891.5	ZNF579	chr19	0.631623	7.86e-08	5.27093
ENSG00000256087.7	ZNF432	chr19	0.711336	7.89199e-08	1.98773
ENSG00000124006.15	OBSL1	chr2	0.580293	7.99234e-08	6.20736
ENSG00000116096.6	SPR	chr2	0.769291	8.02022e-08	5.79847
ENSG00000115355.16	CCDC88A	chr2	0.369272	8.02285e-08	3.41131
ENSG00000117228.10	GBP1	chr1	0.450194	8.03023e-08	8.59408
ENSG00000267534.4	S1PR2	chr19	0.698111	8.05341e-08	6.09567
ENSG00000196517.11	SLC6A9	chr1	0.786755	8.21559e-08	4.90365
ENSG00000115233.12	PSMD14	chr2	-0.401814	8.28023e-08	9.56978
ENSG00000134815.19	DHX34	chr19	0.514254	8.58728e-08	4.79308
ENSG00000099341.11	PSMD8	chr19	-0.398718	8.65389e-08	34.4385
ENSG00000087008.16	ACOX3	chr4	0.646416	8.66038e-08	4.26831
ENSG00000180104.16	EXOC3	chr5	0.533469	8.6727e-08	6.0145
ENSG00000167487.12	KLHL26	chr19	0.944861	8.67707e-08	1.29669
ENSG00000197603.14	CPLANE1	chr5	0.563239	8.75923e-08	2.91406
ENSG00000161217.12	PCYT1A	chr3	0.373487	8.95041e-08	12.8433
ENSG00000003402.20	CFLAR	chr2	0.461906	9.13341e-08	3.13296
ENSG00000114686.9	MRPL3	chr3	-0.437143	9.24728e-08	29.904
ENSG00000164850.15	GPER1	chr7	0.809285	9.29645e-08	2.63459
ENSG00000112651.12	MRPL2	chr6	-0.651728	9.35836e-08	6.09268
ENSG00000171617.14	ENC1	chr5	0.42395	9.37654e-08	7.50407
ENSG00000146463.11	ZMYM4	chr1	0.39568	9.49102e-08	11.3093
ENSG00000167081.17	PBX3	chr9	-0.434978	9.49102e-08	10.4442
ENSG00000126790.12	L3HYPDH	chr14	0.521918	9.50026e-08	7.45832
ENSG00000174851.16	YIF1A	chr11	-0.423054	9.50026e-08	25.3595
ENSG00000105464.3	GRIN2D	chr19	0.693026	9.5635e-08	2.56395
ENSG00000165449.11	SLC16A9	chr10	0.889833	9.5986e-08	1.68882
ENSG00000036549.13	AC118549.1	chr1	0.457851	9.64776e-08	7.23843
ENSG00000198863.7	RUNDC1	chr17	0.618689	9.95735e-08	3.22738
ENSG00000136897.8	MRPL50	chr9	0.556312	1.0298e-07	5.61353
ENSG00000204054.14	LINC00963	chr9	0.533087	1.0646e-07	1.76755
ENSG00000136830.12	FAM129B	chr9	0.33171	1.07116e-07	118.156
ENSG00000100483.14	VCPKMT	chr14	0.74596	1.07345e-07	4.55294
ENSG00000085433.15	WDR47	chr1	0.480887	1.08385e-07	6.62589
ENSG00000122557.10	HERPUD2	chr7	0.473344	1.08458e-07	10.3416
ENSG00000170836.11	PPM1D	chr17	0.643366	1.10166e-07	2.72325
ENSG00000158270.12	COLEC12	chr18	-0.525145	1.10414e-07	26.0113
ENSG00000092148.13	HECTD1	chr14	0.391133	1.10446e-07	14.1567
ENSG00000198420.10	TCAF1	chr7	0.569062	1.12679e-07	6.6793
ENSG00000147601.14	TERF1	chr8	0.535022	1.12999e-07	2.73445
ENSG00000170265.12	ZNF282	chr7	0.499166	1.13118e-07	8.76288
ENSG00000122644.13	ARL4A	chr7	0.800954	1.14007e-07	2.55796
ENSG00000126524.10	SBDS	chr7	-0.368214	1.14603e-07	59.4549
ENSG00000186480.13	INSIG1	chr7	0.435583	1.15136e-07	19.2693
ENSG00000091527.15	CDV3	chr3	0.327092	1.15817e-07	54.9256
ENSG00000260428.3	SCX	chr8	1.61841	1.16112e-07	1.98313
ENSG00000158079.16	PTPDC1	chr9	0.637086	1.16193e-07	2.56942
ENSG00000100139.13	MICALL1	chr22	0.398722	1.17784e-07	13.9254
ENSG00000054793.13	ATP9A	chr20	0.449555	1.18296e-07	9.42434
ENSG00000146757.13	ZNF92	chr7	0.711229	1.20284e-07	3.22304
ENSG00000139173.10	TMEM117	chr12	0.58768	1.21822e-07	4.86686
ENSG00000171813.14	PWWP2B	chr10	1.0414	1.22288e-07	2.97814
ENSG00000151151.6	IPMK	chr10	0.652557	1.22382e-07	2.4502
ENSG00000166881.10	NEMP1	chr12	0.39381	1.22412e-07	11.68
ENSG00000236104.3	ZBTB22	chr6	0.743795	1.22742e-07	5.35294
ENSG00000131381.12	RBSN	chr3	0.442374	1.23248e-07	5.035
ENSG00000213949.9	ITGA1	chr5	0.443652	1.23912e-07	3.1975
ENSG00000119917.14	IFIT3	chr10	0.7876	1.24055e-07	10.143
ENSG00000142303.14	ADAMTS10	chr19	0.739153	1.2433e-07	2.22538
ENSG00000163636.10	PSMD6	chr3	-0.396418	1.2435e-07	6.66102
ENSG00000135341.18	MAP3K7	chr6	0.37843	1.24634e-07	12.0626
ENSG00000177426.20	TGIF1	chr18	0.627985	1.25744e-07	4.21975
ENSG00000105993.15	DNAJB6	chr7	0.408235	1.26393e-07	5.6253
ENSG00000177873.13	ZNF619	chr3	0.868615	1.27288e-07	1.4025
ENSG00000166704.11	ZNF606	chr19	0.723376	1.27798e-07	1.34964
ENSG00000067208.14	EVI5	chr1	0.488532	1.28074e-07	3.60185
ENSG00000167670.16	CHAF1A	chr19	0.386822	1.28074e-07	15.527
ENSG00000198105.14	ZNF248	chr10	-0.728022	1.29177e-07	1.44977
ENSG00000228672.3	PROB1	chr5	0.748937	1.30442e-07	1.8843
ENSG00000160208.13	RRP1B	chr21	0.430165	1.31787e-07	10.9204
ENSG00000109519.13	GRPEL1	chr4	0.469057	1.31851e-07	7.45982
ENSG00000232098.3	AC012313.1	chr19	0.775086	1.33711e-07	2.75386
ENSG00000198945.7	L3MBTL3	chr6	0.655461	1.33851e-07	2.4624
ENSG00000206417.8	H1FX-AS1	chr3	0.918304	1.35353e-07	1.65486
ENSG00000183576.13	SETD3	chr14	0.425815	1.36712e-07	11.9313
ENSG00000070404.10	FSTL3	chr19	0.447647	1.36813e-07	18.2164
ENSG00000139624.12	CERS5	chr12	0.453168	1.37042e-07	6.76908
ENSG00000134369.15	NAV1	chr1	0.374003	1.37731e-07	10.639
ENSG00000143256.5	PFDN2	chr1	-0.524741	1.37844e-07	40.2895
ENSG00000127528.5	KLF2	chr19	-0.592864	1.39545e-07	9.13668
ENSG00000165633.13	VSTM4	chr10	0.460135	1.4229e-07	4.79476
ENSG00000005893.15	LAMP2	chrX	0.32175	1.43292e-07	54.4482
[truncated: 9,002 more rows]

## Sheet: 2E
X:A expression ratio	Treatment	Cell type
0.984599	DMSO	Fibroblasts
0.928493	STM2457	Fibroblasts
1.37282	DMSO	HEK293T
1.3021	STM2457	HEK293T
1.11473	DMSO	C643
1.05908	STM2457	C643
1.02642	DMSO	RPE1
0.977796	STM2457	RPE1

[truncated: 72 more sheets: 3A, 3B, 3C, 3D,S6D, 3E, 3F, 3G, 4A, 4B, 4D, 4E, 4F, 4H, 4G, Extended Data Figure 1B, Extended Data Figure 1C, Extended Data Figure 1D, Extended Data Figure 2A, Extended Data Figure 2B, Extended Data Figure 2C …]
